# Supplementary material for: Tryptophan-centered metabolic alterations coincides with lipid-mediated fungal response to cold stress
Source: Heliyon. 2023 Jan 21;9(2):e13066. doi: 10.1016/j.heliyon.2023.e13066 (PMC9898655; doi:10.1016/j.heliyon.2023.e13066)
Supplement: Multimedia component 2 [file mmc2.xlsx]

## Sheet: Sheet1
Name	Formula	Annot. DeltaMass [ppm]	Calc. MW	m/z	RT [min]	Area (Max.)	# ChemSpider Results	# mzCloud Results	mzCloud Best Match	mzCloud Best Match Confidence	mzCloud Best Sim. Match	mzCloud Best Tree Match	Mass Defect: Standard MD	Mass Defect: Relative MD	Class Coverage: Omeprazole Compound Class	Class Coverage: Phosphatidylcholine Compound Class	MS2	Reference Ion	Group Area: NRPS-37	Group Area: WT-37	Group Area: NRPS-50	Group Area: WT-50	Ratio: (B) / (A)	Ratio: (C) / (A)	Ratio: (D) / (A)	Ratio: (A) / (B)	Ratio: (C) / (B)	Ratio: (D) / (B)	Log2 Fold Change: (B) / (A)	Log2 Fold Change: (C) / (A)	Log2 Fold Change: (D) / (A)	Log2 Fold Change: (A) / (B)	Log2 Fold Change: (C) / (B)	Log2 Fold Change: (D) / (B)	Peak Rating: I37-1.raw (F1)	Peak Rating: I45-1.raw (F2)	Peak Rating: y37-1.raw (F4)	Peak Rating: y45-1.raw (F5)	Peak Rating: M2.raw (F3)
NP-022394	C15 H22 O3	-2.1	250.156	233.153	27.503	2.86117e+07	40	11	71.5	69		69	0.15637	625	0	0	DDA for preferred ion	[M+H-H2O]+1	2.57854e+07	2.86117e+07	5.99518e+06	2.77333e+07	1.11	0.233	1.076	0.901	0.21	0.969	0.15	-2.1	0.11	-0.15	-2.25	-0.04	2.4	1.3	1	1.3
Costunolide	C15 H20 O2	-1.82	232.146	233.153	27.381	2.86117e+07	39	0					0.145906	629			No MS2	[M+H]+1	2.57854e+07	2.86117e+07	5.99518e+06	2.77333e+07	1.11	0.233	1.076	0.901	0.21	0.969	0.15	-2.1	0.11	-0.15	-2.25	-0.04	1.3	1.3	1	3.5
Phthalic anhydride	C8 H4 O3	-0.9	148.016	149.023	38.462	5.73116e+08	2	0					0.0159113	107			No MS2	[M+H]+1	4.58816e+08	5.1038e+08	5.41295e+08	5.73116e+08	1.112	1.18	1.249	0.899	1.061	1.123	0.15	0.24	0.32	-0.15	0.08	0.17	1.3	2.9	2.4	2.9
(6E,10E,14E,18E)-2,6,10,19,23-Pentamethyl-2,6,10,14,18,22-tetracosahexaene	C29 H48	-1.8	396.375	397.382	42.809	9.89189e+06	1	0					0.374888	946			DDA for preferred ion	[M+H]+1	6.40781e+06	7.12457e+06	9.89189e+06	837924	1.112	1.544	0.131	0.899	1.388	0.118	0.15	0.63	-2.93	-0.15	0.47	-3.09	5.9	5.3	6.4
n-Hexyl cinnamaldehyde	C15 H20 O	-1.13	216.151	217.158	16.35	6.15215e+07	15	0					0.151171	699			No MS2	[M+H]+1	4.72759e+07	5.25946e+07	4.40328e+07	6.15215e+07	1.113	0.931	1.301	0.899	0.837	1.17	0.15	-0.1	0.38	-0.15	-0.26	0.23		3.5
2-Ethynylfuran	C6 H4 O	-1.23	92.0261	134.06	35.618	5.653e+07	6	0					0.0261011	284			No MS2	[M+ACN+H]+1	4.00163e+07	4.45341e+07	4.43303e+07	5.653e+07	1.113	1.108	1.413	0.899	0.995	1.269	0.15	0.15	0.5	-0.15	-0.01	0.34	6.2	1.3	1.3	1.3
2R-aminohexadecanoic acid	C16 H33 N O2	-1.74	271.251	272.258	35.665	2.7096e+07	10	0					0.250658	924	0	0	DDA for preferred ion	[M+H]+1	4.68367e+06	5.22217e+06	1.36042e+07	2.7096e+07	1.115	2.905	5.785	0.897	2.605	5.189	0.16	1.54	2.53	-0.16	1.38	2.38	1	1	1.3	6.7
NP-007909	C13 H20 O3	-1.65	224.141	225.148	33.49	4.27666e+08	12	1	75.6	55.8		78.3	0.140874	629	0	0	DDA for preferred ion	[M+H]+1	3.1516e+08	3.51829e+08	2.76591e+08	4.27666e+08	1.116	0.878	1.357	0.896	0.786	1.216	0.16	-0.19	0.44	-0.16	-0.35	0.28	9.5	9.5	9.5	9.5	3.2
Trimidox	C7 H8 N2 O4	-3.26	184.048	165.03	1.18	1.00448e+07	18	1			59.4		0.0478075	260			DDA for preferred ion	[M-H-H2O]-1	7.79883e+06	8.71209e+06	7.68049e+06	1.00448e+07	1.117	0.985	1.288	0.895	0.882	1.153	0.16	-0.02	0.37	-0.16	-0.18	0.21	7.5	8.6	1	1	0
Bufexamac	C12 H17 N O3	-1.6	223.12	224.128	7.196	4.47647e+07	50	0					0.120485	540			No MS2	[M+H]+1	2.25754e+07	2.52057e+07	4.47647e+07	2.66375e+07	1.117	1.983	1.18	0.896	1.776	1.057	0.16	0.99	0.24	-0.16	0.83	0.08			2.9		1
5-Methoxyindoleacetic acid	C11 H11 N O3	-1.22	205.074	206.081	1.18	7.19585e+08	68	1	64.5	8.2		35.5	0.0736419	359	0	0	DDA for preferred ion	[M+H]+1	5.59189e+08	6.24688e+08	7.19585e+08	5.84409e+08	1.117	1.287	1.045	0.895	1.152	0.936	0.16	0.36	0.06	-0.16	0.2	-0.1	8.4	8.9	8.9	8.4
o-methylbenzophenone	C14 H12 O	-1.67	196.088	229.122	12.843	1.25742e+08	22	0					0.0884878	451	0	0	DDA for preferred ion	[M+H+MeOH]+1	9.86309e+07	1.10359e+08	1.3684e+07	1.25742e+08	1.119	0.139	1.275	0.894	0.124	1.139	0.16	-2.85	0.35	-0.16	-3.01	0.19	1.3	8.9	1.3	1.3
1-Hydroxy-2-oxo-1-phenylhydrazine	C6 H6 N2 O2	-1.28	138.043	139.05	1.13	5.28937e+07	39	0					0.042751	310	0	0	DDA for preferred ion	[M+H]+1	4.19533e+07	4.69281e+07	3.12037e+07	5.28937e+07	1.119	0.744	1.261	0.894	0.665	1.127	0.16	-0.43	0.33	-0.16	-0.59	0.17	4	4	1.3	4
(3aR,7aS,8S,9aR)-5,8-dimethyl-3-methylidene-2H,3H,3aH,4H,6H,7H,7aH,8H,9H,9aH-azuleno[6,5-b]furan-2,6-dione	C15 H18 O3	-73177.9	228.115	229.122	12.903	1.25742e+08	42	3	79.6	74.9		74.9	0.114629	503	0	0	DDA for preferred ion	[M+H]+1	9.86309e+07	1.10359e+08	1.3684e+07	1.25742e+08	1.119	0.139	1.275	0.894	0.124	1.139	0.16	-2.85	0.35	-0.16	-3.01	0.19	7.3	1.3	1.3	8.4
Mesitylethylene	C11 H14	-1.24	146.109	147.117	6.699	4.86166e+07	11	0					0.109369	749	0	0	DDA for preferred ion	[M+H]+1	3.26089e+07	3.65082e+07	3.29154e+07	4.86166e+07	1.12	1.009	1.491	0.893	0.902	1.332	0.16	0.01	0.58	-0.16	-0.15	0.41		1.8		2.4
MFCD00016041	C2 Cr3	-0.4	179.821	178.814	43.122	4.823e+07	1	0					-0.178536	-993			DDA for preferred ion	[M-H]-1	3.32926e+07	3.73246e+07	3.91825e+07	4.823e+07	1.121	1.177	1.449	0.892	1.05	1.292	0.16	0.24	0.53	-0.16	0.07	0.37	6.2	4.6	4.6	1.3	1
5_6-Dihydroxy-3-methyl-2-oxo-1_2-dihydroquinoline	C10 H9 N O3	-1.27	191.058	192.065	3.657	6.48363e+07	49	0					0.0580005	304			No MS2	[M+H]+1	5.19986e+07	5.82991e+07	6.0224e+07	6.48363e+07	1.121	1.158	1.247	0.892	1.033	1.112	0.17	0.21	0.32	-0.17	0.05	0.15			4
5,10,15-trimethyl-4,9,13-trioxatetracyclo[10.3.0.0Âl,âµ.0â¸,Âaâ°]pentadec-1(15)-en-14-one	C15 H20 O4	-68188.4	246.125	247.132	12.902	2.14351e+08	56	10	76.2	72.4		72.4	0.125145	508	0	0	DDA for preferred ion	[M+H]+1	1.73127e+08	1.94114e+08	2.61146e+07	2.14351e+08	1.121	0.151	1.238	0.892	0.135	1.104	0.17	-2.73	0.31	-0.17	-2.89	0.14	9.5	1.3	4.6	1.3
(S)-beta-Methylindolepyruvate	C12 H11 N O3	-1.01	217.074	218.081	2.327	9.21639e+07	68	0					0.0736745	339			No MS2	[M+H]+1	7.65771e+07	8.58983e+07	7.45118e+07	9.21639e+07	1.122	0.973	1.204	0.891	0.867	1.073	0.17	-0.04	0.27	-0.17	-0.21	0.1			2.9
Xestostreptin	C9 H14 N2 O3	-0.96	198.1	199.108	1.481	2.12221e+07	11	0					0.100252	506			No MS2	[M+H]+1	1.37263e+07	1.54302e+07	2.12221e+07	1.59485e+07	1.124	1.546	1.162	0.89	1.375	1.034	0.17	0.63	0.22	-0.17	0.46	0.05	1.3	1.3	5.7	1.3
Indazole-3-carbaldehyde	C8 H6 N2 O	-1.07	146.048	147.055	3.724	5.4601e+08	32	0					0.0478567	328	0	0	DDA for preferred ion	[M+H]+1	4.28879e+08	4.82627e+08	5.4601e+08	5.1649e+08	1.125	1.273	1.204	0.889	1.131	1.07	0.17	0.35	0.27	-0.17	0.18	0.1	8.4	8.9	8.9	8.4
2,6Z-Nonadien-4-olide	C9 H12 O2	-1.32	152.084	153.091	13.742	1.24756e+08	70	0					0.0835284	549	0	0	DDA for preferred ion	[M+H]+1	1.10894e+08	1.24756e+08	1.65732e+07	1.18681e+08	1.125	0.149	1.07	0.889	0.133	0.951	0.17	-2.74	0.1	-0.17	-2.91	-0.07	1.3	1.3	1.3	6.7
1-Amino-8-methoxybenzo[f]quinazoline-7,10-dione	C13 H9 N3 O3	3.68	255.065	256.073	34.912	1.18521e+07	9	0					0.0653307	256			DDA for other ion	[M+H]+1	8.1201e+06	9.13407e+06	1.18521e+07	3.18123e+06	1.125	1.46	0.392	0.889	1.298	0.348	0.17	0.55	-1.35	-0.17	0.38	-1.52	2.6	3.2	5.1	1
Morphinone	C17 H17 N O3	-0.22	283.121	282.113	18.592	4.59106e+06	113	0					0.120781	427			No MS2	[M-H]-1	769979	868014	87419.1	4.59106e+06	1.127	0.114	5.963	0.887	0.101	5.289	0.17	-3.14	2.58	-0.17	-3.31	2.4	0.7	1.7		5.3
Methoprene	C19 H34 O3	-0.27	310.251	309.243	34.858	914597	8	0					0.250711	808			No MS2	[M-H]-1	330480	372773	276470	914597	1.128	0.837	2.767	0.887	0.742	2.453	0.17	-0.26	1.47	-0.17	-0.43	1.29	0.3	3	0.3	6.6
3-methyl-tetradecanedioic acid	C15 H28 O4	-0.17	272.199	271.191	21.558	4.22606e+06	8	0					0.198713	730			No MS2	[M-H]-1	3.40273e+06	3.84968e+06	1.44502e+06	4.22606e+06	1.131	0.425	1.242	0.884	0.375	1.098	0.18	-1.24	0.31	-0.18	-1.41	0.13		3.2		5.3
CU5250000	C8 H5 N O	0.77	131.037	149.071	3.644	3.18465e+06	11	0					0.037215	284	0	0	DDA for preferred ion	[M+NH4]+1	2.69881e+06	3.05623e+06	2.2127e+06	3.18465e+06	1.132	0.82	1.18	0.883	0.724	1.042	0.18	-0.29	0.24	-0.18	-0.47	0.06					5.8
[Similar to: (+/-)9,10-dihydroxy-12Z-octadecenoic acid; ΔMass: -18.0648 Da]	C9 H24 N6 O5	0.31	296.181	295.174	36.615	5.79227e+06	1	4			65.5		0.180911	611			DDA for preferred ion	[M-H]-1	4.33217e+06	4.90201e+06	5.79227e+06	4.40576e+06	1.132	1.337	1.017	0.884	1.182	0.899	0.18	0.42	0.02	-0.18	0.24	-0.15	5.3	9.1	8	8
5-Hydroxymethyluracil	C5 H6 N2 O3	-8.18	142.037	141.029	15.74	1.44901e+08	0	3	91.6	9.6	65	56.1	0.0366803	258			DDA for preferred ion	[M-H]-1	3.92355e+06	4.44032e+06	1.44901e+08	4.85631e+06	1.132	36.931	1.238	0.884	32.633	1.094	0.18	5.21	0.31	-0.18	5.03	0.13			8.9
8-Hydroxyquinoline	C9 H7 N O	-1.06	145.053	146.06	2.354	4.43043e+08	42	2	99	10		84.9	0.0526104	363	0	0	DDA for preferred ion	[M+H]+1	3.90927e+08	4.43043e+08	3.10392e+08	3.92055e+08	1.133	0.794	1.003	0.882	0.701	0.885	0.18	-0.33	0	-0.18	-0.51	-0.18	7.3	7.8	7.3	8.4
Phenacetin	C10 H13 N O2	-1.5	179.094	180.102	1.165	1.08462e+08	132	0					0.0943605	527			No MS2	[M+H]+1	6.78776e+07	7.70228e+07	1.08462e+08	6.53803e+07	1.135	1.598	0.963	0.881	1.408	0.849	0.18	0.68	-0.05	-0.18	0.49	-0.24	5.7	4	1.3	1.3	0.7
6-Chloro-imidazo[2,1-b]thiazole-5-carboxylic acid	C6 H3 Cl N2 O2 S	4.22	201.961	200.954	38.384	1.95902e+06	1	0					-0.0387713	-192			No MS2	[M-H]-1	1.56151e+06	1.77236e+06	1.79061e+06	1.95902e+06	1.135	1.147	1.255	0.881	1.01	1.105	0.18	0.2	0.33	-0.18	0.01	0.14	0.7	4.2	1	1.5
3-Methyloxindole	C9 H9 N O	-3.06	147.068	180.102	1.179	1.08462e+08	59	0					0.0679642	462	0	0	DDA for other ion	[M+H+MeOH]+1	6.78776e+07	7.70228e+07	1.08462e+08	6.53803e+07	1.135	1.598	0.963	0.881	1.408	0.849	0.18	0.68	-0.05	-0.18	0.49	-0.24	1.3	1.3	6.7	6.7	0.7
17-(3-Chloro-2-methylphenyl)-17-azapentacyclo[6.6.5.0~2,7~.0~9,14~.0~15,19~]nonadeca-2,4,6,9,11,13-hexaene-16,18-dione	C25 H18 Cl N O2	-0.06	399.103	398.095	33.291	651150	15	0					0.102583	257			No MS2	[M-H]-1	153164	173801	87771.9	651150	1.135	0.573	4.251	0.881	0.505	3.747	0.18	-0.8	2.09	-0.18	-0.99	1.91	0.3	7.4	0	0.7
UNII:DUA9665YBG	C13 H18 O2	-0.72	206.131	207.138	9.752	4.86567e+07	38	1			75		0.130531	633	0	0	DDA for preferred ion	[M+H]+1	4.24087e+07	4.82032e+07	3.77907e+07	4.86567e+07	1.137	0.891	1.147	0.88	0.784	1.009	0.18	-0.17	0.2	-0.18	-0.35	0.01				2.4
Trans-7,9-dihydroxy-3-methyl-8-oxo-dodecan-4-olide	C13 H22 O5	-2.89	258.146	259.154	35.691	7.826e+06	6	0					0.145979	565			No MS2	[M+H]+1	1.35209e+06	1.53753e+06	3.41488e+06	7.826e+06	1.137	2.526	5.788	0.879	2.221	5.09	0.19	1.34	2.53	-0.19	1.15	2.35	0.7	7.2	1	1
LMA-P3	C14 H28 O5	-0.28	276.194	313.142	33.372	3.17309e+07	2	0					0.193598	701			DDA for other ion	[M-2H+K]-1	2.78506e+07	3.17309e+07	2.25006e+07	2.63537e+07	1.139	0.808	0.946	0.878	0.709	0.831	0.19	-0.31	-0.08	-0.19	-0.5	-0.27	1.3	1.3	8.9	1.3
3-Vinyltoluene	C9 H10	0.54	118.078	119.086	13.579	1.42667e+08	15	7			61.4		0.0783138	663	0	0	DDA for preferred ion	[M+H]+1	1.01186e+08	1.15402e+08	4.69718e+07	1.42667e+08	1.14	0.464	1.41	0.877	0.407	1.236	0.19	-1.11	0.5	-0.19	-1.3	0.31	5.7	7.8	1.3	7.8
3-oxo-4-pentenoic acid	C5 H6 O3	1.67	114.032	115.039	1.422	1.1251e+08	31	0					0.0318848	280	0	0	DDA for preferred ion	[M+H]+1	9.87003e+07	1.1251e+08	8.28422e+07	1.10451e+08	1.14	0.839	1.119	0.877	0.736	0.982	0.19	-0.25	0.16	-0.19	-0.44	-0.03	3.5		5.7		1
3-Methylindole	C9 H9 N	-0.55	131.073	132.081	4.302	8.2924e+07	26	0					0.0734271	560	0	0	DDA for preferred ion	[M+H]+1	3.51581e+07	4.00746e+07	8.2924e+07	5.75375e+07	1.14	2.359	1.637	0.877	2.069	1.436	0.19	1.24	0.71	-0.19	1.05	0.52			5.1
2_5-Dihydroxypyridine	C5 H5 N O2	1.92	111.032	112.04	1.601	1.81455e+08	21	0					0.0322415	290			No MS2	[M+H]+1	1.59217e+08	1.81455e+08	1.62099e+08	1.74335e+08	1.14	1.018	1.095	0.877	0.893	0.961	0.19	0.03	0.13	-0.19	-0.16	-0.06	8.4	6.7	1.3	6.7
EEDQ	C14 H17 N O3	-1.05	247.121	248.128	1.193	1.38597e+07	54	0					0.120585	488			No MS2	[M+H]+1	6.14896e+06	7.01544e+06	1.38597e+07	1.7501e+06	1.141	2.254	0.285	0.876	1.976	0.249	0.19	1.17	-1.81	-0.19	0.98	-2	1	1	3.5	1
N-Octadecyl-3-(2-pyridinyldisulfanyl)propanamide	C26 H46 N2 O S2	0.48	466.305	467.313	36.748	1.07149e+07	1	0					0.305377	655			No MS2	[M+H]+1	2.21089e+06	2.52433e+06	1.56628e+06	1.07149e+07	1.142	0.708	4.846	0.876	0.62	4.245	0.19	-0.5	2.28	-0.19	-0.69	2.09	1	2.1	0.7	3.5
Morphinone	C17 H17 N O3	-1.22	283.12	282.114	11.876	9.84484e+06	113	0					0.120497	426			No MS2	[M-H]-1	6.7099e+06	7.66653e+06	8.364e+06	9.84484e+06	1.143	1.247	1.467	0.875	1.091	1.284	0.19	0.32	0.55	-0.19	0.13	0.36	5.3	4.8	7.5	5.9
Adenine	C5 H5 N5	-9.72	135.053	134.046	1.083	8.79926e+07	9	1	94	9.7		9.8	0.0531822	394			DDA for preferred ion	[M-H]-1	7.69528e+07	8.79926e+07	6.0999e+07	8.01376e+07	1.143	0.793	1.041	0.875	0.693	0.911	0.19	-0.34	0.06	-0.19	-0.53	-0.13	6.7	6.2	1.3	7.3
p-coumaroyl-homoserine lactone	C13 H13 N O4	-1.74	247.084	246.077	8.728	2.50693e+07	45	0					0.0840283	340			No MS2	[M-H]-1	1.80423e+07	2.06345e+07	1.08079e+07	2.50693e+07	1.144	0.599	1.389	0.874	0.524	1.215	0.19	-0.74	0.47	-0.19	-0.93	0.28	5.7
Inotilone	C12 H10 O4	-2.77	218.057	217.05	6.186	5.83657e+07	57	0					0.0573049	263			DDA for preferred ion	[M-H]-1	3.8295e+07	4.38201e+07	5.57456e+07	5.83657e+07	1.144	1.456	1.524	0.874	1.272	1.332	0.19	0.54	0.61	-0.19	0.35	0.41	8.9	7.8	8.4	8.9
N-(2,4-Dimethylphenyl)formamide	C9 H11 N O	-1.06	149.084	150.091	13.273	1.03762e+08	68	5	76.2	47.9		68.4	0.0839065	563	7.14	0	DDA for preferred ion	[M+H]+1	7.78622e+07	8.91819e+07	5.87597e+07	1.03762e+08	1.145	0.755	1.333	0.873	0.659	1.163	0.2	-0.41	0.41	-0.2	-0.6	0.22	6.7	6.2	1.3	6.2
2-(2-Ethoxy-3,3,4-trimethyl-2-oxido-3,4-dihydro-2H-1,4,2-diazaphosphol-5-yl)-1,1-diethylguanidine	C12 H26 N5 O2 P	1.3	303.183	304.19	1.17	2.78527e+07	32	0					0.182806	603			No MS2	[M+H]+1	2.43329e+07	2.78527e+07	1.49851e+06	2.3702e+07	1.145	0.062	0.974	0.874	0.054	0.851	0.19	-4.02	-0.04	-0.19	-4.22	-0.23	7.8	6.7		8.4
4-(4,6-Dimethoxy-2-pyrimidinyl)benzoic acid	C13 H12 N2 O4	-0.87	260.079	259.072	10.141	5.38521e+06	37	0					0.0794812	306			No MS2	[M-H]-1	3.74635e+06	4.29572e+06	1.34555e+06	5.38521e+06	1.147	0.359	1.437	0.872	0.313	1.254	0.2	-1.48	0.52	-0.2	-1.67	0.33	4.2
2,4-Dimethyl-1-vinylbenzene	C10 H12	-0.41	132.094	133.101	13.435	2.36619e+08	18	22			75.9		0.0938456	710	0	0	DDA for preferred ion	[M+H]+1	1.78308e+08	2.04682e+08	3.88788e+07	2.36619e+08	1.148	0.218	1.327	0.871	0.19	1.156	0.2	-2.2	0.41	-0.2	-2.4	0.21	6.7	8.4	1.3	8.4
N-stearoyl valine	C23 H45 N O3	-1.52	383.339	406.329	38.702	1.56926e+07	1	0					0.339363	885			No MS2	[M+Na]+1	1.34036e+07	1.54455e+07	1.56926e+07	1.38931e+07	1.152	1.171	1.037	0.868	1.016	0.899	0.2	0.23	0.05	-0.2	0.02	-0.15	7.8	5.7	1.3	4
Mesterolone	C20 H32 O2	-1.15	304.24	303.233	37.994	2.66829e+06	57	0					0.239882	788			No MS2	[M-H]-1	2.31293e+06	2.66829e+06	1.22313e+06	2.32113e+06	1.154	0.529	1.004	0.867	0.458	0.87	0.21	-0.92	0.01	-0.21	-1.13	-0.2		4.8	0.7	1
clorprenaline	C11 H16 Cl N O	-0.14	213.092	214.099	1.246	8.74562e+06	4	0					0.0920123	432			No MS2	[M+H]+1	7.57303e+06	8.74562e+06	4.75286e+06	4.65526e+06	1.155	0.628	0.615	0.866	0.543	0.532	0.21	-0.67	-0.7	-0.21	-0.88	-0.91	1	1	1	4.8
5-Methoxyindoleacetic acid	C11 H11 N O3	-1.43	205.074	206.081	2.77	2.0863e+08	68	1	53.1	7.7		34.8	0.0736006	359	7.14	0	DDA for preferred ion	[M+H]+1	1.74414e+08	2.0161e+08	1.79905e+08	2.0863e+08	1.156	1.031	1.196	0.865	0.892	1.035	0.21	0.04	0.26	-0.21	-0.16	0.05	4.6	4		5.1
1,3-Propanediylbis(dimethylphosphine)	C7 H18 P2	4.62	164.089	203.052	1.372	3.02668e+07	1	0					0.0891309	543			No MS2	[M+K]+1	2.14278e+07	2.47622e+07	3.02668e+07	2.30126e+07	1.156	1.412	1.074	0.865	1.222	0.929	0.21	0.5	0.1	-0.21	0.29	-0.11	1.3	1.3	7.8	4.6
3-CYANO-2-PYRIDONE	C6 H4 N2 O	1.69	120.033	121.04	1.367	2.5514e+06	13	0					0.0325653	271			No MS2	[M+H]+1	2.07054e+06	2.39496e+06	1.9759e+06	2.5514e+06	1.157	0.954	1.232	0.865	0.825	1.065	0.21	-0.07	0.3	-0.21	-0.28	0.09		1	1	3.7
Matricaric acid	C10 H8 O2	-1.44	160.052	178.086	1.657	7.82792e+07	39	0					0.0521996	326	0	0	DDA for preferred ion	[M+NH4]+1	5.11991e+07	5.93132e+07	7.82792e+07	6.63702e+07	1.158	1.529	1.296	0.863	1.32	1.119	0.21	0.61	0.37	-0.21	0.4	0.16	1.3	1.3	2.4	1.3
(-)-3a-Hydroxyfuroindoline	C10 H11 N O2	-1.22	177.079	178.086	1.712	7.82792e+07	57	3			51.7		0.0787625	445	0	0	DDA for preferred ion	[M+H]+1	5.11991e+07	5.93132e+07	7.82792e+07	6.63702e+07	1.158	1.529	1.296	0.863	1.32	1.119	0.21	0.61	0.37	-0.21	0.4	0.16	2.4	1.3	1.3	2.9
Methylhippuric acid	C10 H11 N O3	-4.72	193.073	192.066	3.16	8.97081e+07	67	6	79.7	9	62.3	57.6	0.072981	378			DDA for preferred ion	[M-H]-1	6.92815e+07	8.04012e+07	5.39723e+07	8.97081e+07	1.16	0.779	1.295	0.862	0.671	1.116	0.21	-0.36	0.37	-0.21	-0.57	0.16	7.3
Fenoxycarb	C17 H19 N O4	-1.51	301.131	284.128	11.923	3.56558e+07	104	0					0.130952	435			No MS2	[M+H-H2O]+1	2.62966e+07	3.05531e+07	3.33953e+07	3.56558e+07	1.162	1.27	1.356	0.861	1.093	1.167	0.22	0.34	0.44	-0.22	0.13	0.22	1.3	1.3	5.7	1.3
D-Arabinonate	C5 H10 O6	1.66	166.048	165.041	1.543	1.1679e+07	8	1			60.7		0.0480139	289			DDA for preferred ion	[M-H]-1	1.00394e+07	1.1679e+07	4.94065e+06	7.36815e+06	1.163	0.492	0.734	0.86	0.423	0.631	0.22	-1.02	-0.45	-0.22	-1.24	-0.66	7.5	1.3	7.5	5.9
Cladoacetal B	C12 H12 O3	-1.41	204.078	205.086	35.859	5.62021e+08	56	0					0.0783557	384	0	0	DDA for preferred ion	[M+H]+1	3.58105e+08	4.16638e+08	5.00099e+08	5.62021e+08	1.163	1.397	1.569	0.86	1.2	1.349	0.22	0.48	0.65	-0.22	0.26	0.43		8.9
1,3,4,10-Tetrahydro-9(2H)-acridinone	C13 H13 N O	-1.59	199.099	200.107	10.887	6.10564e+07	30	1	97.2	9.9		68.8	0.0993966	499	0	0	DDA for preferred ion	[M+H]+1	5.21443e+07	6.06681e+07	6.10564e+07	5.77026e+07	1.163	1.171	1.107	0.86	1.006	0.951	0.22	0.23	0.15	-0.22	0.01	-0.07	7.8	1.3	6.7	6.2
FL2FEGGS0001_a	C20 H22 O8	0.82	390.132	389.125	10.909	1.48885e+06	16	0					0.131788	338			No MS2	[M-H]-1	727021	847555	1.48885e+06	1.26639e+06	1.166	2.048	1.742	0.858	1.757	1.494	0.22	1.03	0.8	-0.22	0.81	0.58	0.7	0.7	2.8	0.7
6-isopentenyladenine	C10 H13 N5	2.75	203.118	226.107	8.254	8.86768e+07	17	0					0.117653	579	7.14	0	DDA for other ion	[M+Na]+1	7.09153e+07	8.27227e+07	7.06795e+07	8.86768e+07	1.166	0.997	1.25	0.857	0.854	1.072	0.22	0	0.32	-0.22	-0.23	0.1	6.7	1.3	1.3	1.3
2-Isopropyl-6-methoxynaphthalene	C14 H16 O	-1.3	200.12	201.127	12.891	5.88343e+07	10	0					0.119854	599	0	0	DDA for preferred ion	[M+H]+1	4.17826e+07	4.87287e+07	6.18233e+06	5.88343e+07	1.166	0.148	1.408	0.857	0.127	1.207	0.22	-2.76	0.49	-0.22	-2.98	0.27	6.7	8.4	1.5	7.3
Pestalotiopsoid A	C11 H15 N O5	-1.58	241.095	242.102	1.142	8.91376e+07	11	0					0.0946404	393			No MS2	[M+H]+1	7.42092e+07	8.65798e+07	8.64754e+07	8.91376e+07	1.167	1.165	1.201	0.857	0.999	1.03	0.22	0.22	0.26	-0.22	0	0.04	7.8	7.3	7.8	7.3
3-Hydroxy-4-(2-pyridinylhydrazono)-2,5-cyclohexadien-1-one	C11 H9 N3 O2	-1.7	215.069	216.076	1.182	5.76141e+07	40	0					0.0691113	321			No MS2	[M+H]+1	3.28848e+07	3.83791e+07	2.04006e+07	5.76141e+07	1.167	0.62	1.752	0.857	0.532	1.501	0.22	-0.69	0.81	-0.22	-0.91	0.59	1.3	1.3	1.3	2.9
Lenacil	C13 H18 N2 O2	-0.48	234.137	218.117	1.192	1.52501e+07	41	0					0.136715	584			No MS2	[M+H-NH3]+1	1.154e+07	1.35006e+07	1.52501e+07	1.47827e+07	1.17	1.322	1.281	0.855	1.13	1.095	0.23	0.4	0.36	-0.23	0.18	0.13	1.3	1.3	3.5	1.3
[Similar to: 4-Acetamidobenzoic acid; ΔMass: -0.0376 Da]	C2 H6 N5 O3 P	-0.76	179.021	178.013	2.02	7.1023e+06	0	4			55.6		0.0206891	116			DDA for preferred ion	[M-H]-1	6.07119e+06	7.1023e+06	2.23282e+06	7.09605e+06	1.17	0.368	1.169	0.855	0.314	0.999	0.23	-1.44	0.23	-0.23	-1.67	0	5.3	1	1	1
3-Hydroxy-2-methylpyridine-4_5-dicarboxylate	C8 H7 N O5	-4.61	197.032	178.014	2.06	7.1023e+06	18	0					0.0315146	160			DDA for preferred ion	[M-H-H2O]-1	6.07119e+06	7.1023e+06	2.23282e+06	7.09605e+06	1.17	0.368	1.169	0.855	0.314	0.999	0.23	-1.44	0.23	-0.23	-1.67	0	1	3.2	1	5.3
Penipyridone E	C17 H18 N2 O5	0.7	330.122	329.115	1.156	909689	46	0					0.121804	369			No MS2	[M-H]-1	262667	307643	909689	379749	1.171	3.463	1.446	0.854	2.957	1.234	0.23	1.79	0.53	-0.23	1.56	0.3			3.4
Makaluvamine A	C11 H11 N3 O	-3.57	201.089	246.088	1.165	863691	36	0					0.0894947	445			No MS2	[M+FA-H]-1	446690	523175	863691	645799	1.171	1.934	1.446	0.854	1.651	1.234	0.23	0.95	0.53	-0.23	0.72	0.3			3.9
MFCD00059147	C15 H32 S	-3.25	244.222	286.255	38.518	2.79432e+08	1	0					0.221678	908	0	0	DDA for other ion	[M+ACN+H]+1	2.38129e+08	2.79432e+08	1.91927e+08	8.10296e+07	1.173	0.806	0.34	0.852	0.687	0.29	0.23	-0.31	-1.56	-0.23	-0.54	-1.79	1.3	4.6	1.3	1.3
1,2,3,4-Tetramethyl-1,3-cyclopentadiene	C9 H14	9.48	122.111	286.255	38.457	2.79432e+08	0	1	54.3	41.6		45.2	0.110708	907			DDA for preferred ion	[2M+ACN+H]+1	2.38129e+08	2.79432e+08	1.91927e+08	8.10296e+07	1.173	0.806	0.34	0.852	0.687	0.29	0.23	-0.31	-1.56	-0.23	-0.54	-1.79	4	1.3	4	1.3
N,N-Diisopropylethylamine (DIPEA)	C8 H19 N	0.19	129.152	130.159	1.148	4.47485e+08	17	1	52.6	7.6		7.7	0.151774	1175	0	0	DDA for preferred ion	[M+H]+1	3.68524e+08	4.3261e+08	4.47485e+08	2.5994e+08	1.174	1.214	0.705	0.852	1.034	0.601	0.23	0.28	-0.5	-0.23	0.05	-0.73	3.5	3.5	7.8	7.8
Melatonin	C13 H16 N2 O2	-1.05	232.121	216.102	1.197	1.47767e+07	78	0					0.120935	521			No MS2	[M+H-NH3]+1	1.25892e+07	1.47767e+07	1.15258e+07	1.36065e+07	1.174	0.916	1.081	0.852	0.78	0.921	0.23	-0.13	0.11	-0.23	-0.36	-0.12	1.3	1.3	1.3	6.2
Pyroquilon	C11 H11 N O	104055	191.094	174.091	12.67	1.06698e+08	75	1	58.5	7.9		59.9	0.0944032	494	0	0	DDA for other ion	[M+H-H2O]+1	8.31397e+07	9.77607e+07	9.5565e+07	1.06698e+08	1.176	1.149	1.283	0.85	0.978	1.091	0.23	0.2	0.36	-0.23	-0.03	0.13	1.3	2.4	7.8	1.3
Pyroquilon	C11 H11 N O	-1.11	173.084	174.091	12.598	1.06698e+08	23	1	58.1	7.9		60	0.0838717	485	0	0	DDA for preferred ion	[M+H]+1	8.31397e+07	9.77607e+07	9.5565e+07	1.06698e+08	1.176	1.149	1.283	0.85	0.978	1.091	0.23	0.2	0.36	-0.23	-0.03	0.13	6.2	7.8	1.3	8.4
Oleamide	C18 H35 N O	-1.8	281.271	282.279	38.391	4.87759e+07	8	3	92.5	83.3		83.3	0.271359	965	0	0	DDA for preferred ion	[M+H]+1	3.24967e+07	3.82051e+07	4.87759e+07	3.20775e+07	1.176	1.501	0.987	0.851	1.277	0.84	0.23	0.59	-0.02	-0.23	0.35	-0.25	7.3	5.7	6.7	5.1
Ilanepyrrolal	C14 H15 N O3	-1.93	245.105	246.112	9.687	5.67986e+07	70	0					0.10472	427			No MS2	[M+H]+1	3.57675e+07	4.20481e+07	4.29499e+07	5.67986e+07	1.176	1.201	1.588	0.851	1.021	1.351	0.23	0.26	0.67	-0.23	0.03	0.43	4	1.3	2.4	2.9
FR198248	C9 H10 O5	-2.78	198.052	197.045	1.576	6.53279e+07	16	1			63.4		0.0522733	264			DDA for preferred ion	[M-H]-1	4.68333e+07	5.50795e+07	2.41354e+07	6.53279e+07	1.176	0.515	1.395	0.85	0.438	1.186	0.23	-0.96	0.48	-0.23	-1.19	0.25	6.7	5.7	8.4	1.3
FL1AAKGM0001_a	C19 H18 O7	0.3	358.105	357.098	10.959	6.69359e+06	31	0					0.10536	294			No MS2	[M-H]-1	5.41928e+06	6.37365e+06	1.3643e+06	6.69359e+06	1.176	0.252	1.235	0.85	0.214	1.05	0.23	-1.99	0.3	-0.23	-2.22	0.07		1		4.8
2-Succinylbenzoate	C11 H10 O5	-2.2	222.052	221.045	6.613	1.33528e+07	18	0					0.0523358	236			No MS2	[M-H]-1	8.8263e+06	1.03885e+07	8.23268e+06	1.33528e+07	1.177	0.933	1.513	0.85	0.792	1.285	0.24	-0.1	0.6	-0.24	-0.34	0.36	1	1	3.7	1.3
gamma-Tocotrienol	C28 H42 O2	-1.52	410.318	411.325	36.535	2.55969e+07	8	0					0.317858	775			No MS2	[M+H]+1	2.82278e+06	3.3249e+06	5.16578e+06	2.55969e+07	1.178	1.83	9.068	0.849	1.554	7.699	0.24	0.87	3.18	-0.24	0.64	2.94	1	1	4.2	3.5
2-tridecene-4,7-diynal	C13 H16 O	-1.52	188.12	189.127	16.539	3.44528e+07	16	0					0.119829	637			No MS2	[M+H]+1	1.67524e+07	1.9729e+07	3.44528e+07	2.31825e+07	1.178	2.057	1.384	0.849	1.746	1.175	0.24	1.04	0.47	-0.24	0.8	0.23	1.3		3.5
2-Pyridylacetic acid	C7 H7 N O2	-0.83	137.048	138.055	1.192	2.91261e+08	49	2	60.9	46.4		64.7	0.0475646	347	0	0	DDA for preferred ion	[M+H]+1	2.4731e+08	2.91261e+08	2.25297e+08	2.86739e+08	1.178	0.911	1.159	0.849	0.774	0.984	0.24	-0.13	0.21	-0.24	-0.37	-0.02	1.3	3.5	4	6.7
2-Pyridylacetic acid	C7 H7 N O2	-299360	96.0212	138.055	1.188	2.91261e+08	9	7	84.5	68		68	0.021149	220	0	0	DDA for other ion	[M+ACN+H]+1	2.4731e+08	2.91261e+08	2.25297e+08	2.86739e+08	1.178	0.911	1.159	0.849	0.774	0.984	0.24	-0.13	0.21	-0.24	-0.37	-0.02	4.6	1.3	1.3	1.3
1-acetyl-3-[3-(1H-imidazol-1-yl)propyl]-1,2,3,4,5,6,7,8-octahydro[1]benzothieno[2,3-d]pyrimidine	C18 H24 N4 O S	2.34	344.168	343.161	33.348	4.24104e+06	4	0					0.167889	488			No MS2	[M-H]-1	3.60061e+06	4.24104e+06	2.67691e+06	3.4425e+06	1.178	0.743	0.956	0.849	0.631	0.812	0.24	-0.43	-0.06	-0.24	-0.66	-0.3	4.8	4.8	1	5.9
[Similar to: NP-022531; ΔMass: 45.7345 Da]	C11 H7 Cl2 N8 O P	-1.29	367.985	366.978	17.201	1.09377e+06	1	6			71.5		-0.0147265	-40			DDA for preferred ion	[M-H]-1	69191.9	81566.5	313916	1.09377e+06	1.179	4.537	15.808	0.848	3.849	13.41	0.24	2.18	3.98	-0.24	1.94	3.75			0.3	2.8
2,6-Di-tert-butyl-1,4-benzoquinone	C14 H20 O2	-1.67	220.146	221.153	15.332	4.68021e+07	38	1	57.8	64.3		64.3	0.145963	663			DDA for preferred ion	[M+H]+1	3.66043e+07	4.32046e+07	2.31081e+07	4.68021e+07	1.18	0.631	1.279	0.847	0.535	1.083	0.24	-0.66	0.35	-0.24	-0.9	0.12	2.9		1.3	2.9
Protubonine A	C19 H23 N3 O4	-0.71	357.169	356.161	13.203	3.6141e+07	16	0					0.168601	472			DDA for preferred ion	[M-H]-1	2.27527e+07	2.68766e+07	9.22702e+06	3.6141e+07	1.181	0.406	1.588	0.847	0.343	1.345	0.24	-1.3	0.67	-0.24	-1.54	0.43	7.3	9.5	5.3	8.9
N',N''-1,2-Propanediylidenebis(4-hydroxypentanehydrazide)	C13 H24 N4 O4	4.86	300.181	299.174	33.424	2.90502e+06	2	0					0.181213	604			No MS2	[M-H]-1	2.45145e+06	2.90502e+06	1.90368e+06	2.12081e+06	1.185	0.777	0.865	0.844	0.655	0.73	0.24	-0.36	-0.21	-0.24	-0.61	-0.45	4.8	1	1	1
N-(2-Furylmethyl)-3-[(2S,5aS,8aR)-1-methyl-5-oxodecahydropyrrolo[3,2-E][1,4]diazepin-2-yl]propanamide	C16 H24 N4 O3	112375	356.166	355.158	31.074	1.83133e+07	6	1	77.3	47.8		53.6	0.165566	465			DDA for preferred ion	[M-H]-1	7.09593e+06	8.41856e+06	403182	1.83133e+07	1.186	0.057	2.581	0.843	0.048	2.175	0.25	-4.14	1.37	-0.25	-4.38	1.12	8	8	0.3	8.9
Stearamide	C18 H37 N O	-1.88	283.287	284.294	38.371	1.48713e+07	3	0					0.286982	1013			No MS2	[M+H]+1	6.0808e+06	7.22178e+06	7.41684e+06	1.48713e+07	1.188	1.22	2.446	0.842	1.027	2.059	0.25	0.29	1.29	-0.25	0.04	1.04	3.2	1	1	4
3Z,13Z-octadecadien-1-ol	C18 H34 O	-2.13	266.26	284.294	38.347	1.48713e+07	10	0					0.260398	978			No MS2	[M+NH4]+1	6.0808e+06	7.22178e+06	7.41684e+06	1.48713e+07	1.188	1.22	2.446	0.842	1.027	2.059	0.25	0.29	1.29	-0.25	0.04	1.04	1	1	3.2	1.3
10-hydroxy-2E,8E-Decadiene-4,6-diynoic acid	C10 H8 O3	-1.44	176.047	177.054	14.166	7.27333e+07	36	0					0.0470904	267	0	0	DDA for preferred ion	[M+H]+1	3.97581e+07	4.72215e+07	1.10929e+07	7.27333e+07	1.188	0.279	1.829	0.842	0.235	1.54	0.25	-1.84	0.87	-0.25	-2.09	0.62		1.3	1.3	4
(2E,4E)-7-methylocta-2,4-dienoic acid amide	C9 H15 N O	-1.14	153.115	154.122	10.265	5.32563e+07	18	0					0.11519	752	0	0	DDA for preferred ion	[M+H]+1	3.86577e+07	4.59381e+07	3.88872e+07	5.32563e+07	1.188	1.006	1.378	0.842	0.847	1.159	0.25	0.01	0.46	-0.25	-0.24	0.21		3.5		2.9
N-(3-oxo-pentanoyl)-homoserine lactone	C9 H13 N O4	-4.59	199.084	180.066	2.426	4.07028e+07	6	3			57.6		0.0835446	420			DDA for other ion	[M-H-H2O]-1	3.05402e+07	3.63652e+07	3.82471e+07	4.07028e+07	1.191	1.252	1.333	0.84	1.052	1.119	0.25	0.32	0.41	-0.25	0.07	0.16		5.1
DA9185000	C12 H10 O S	-0.49	202.045	203.052	1.359	3.02668e+07	2	0					0.0451373	223			No MS2	[M+H]+1	2.07889e+07	2.47622e+07	3.02668e+07	2.30126e+07	1.191	1.456	1.107	0.84	1.222	0.929	0.25	0.54	0.15	-0.25	0.29	-0.11	1.3	6.7	1.3	1.3
methyl 2,5-dimethyl-1H-pyrrole-3-carboxylate	C8 H11 N O2	143613	175.063	176.07	2.772	2.71644e+08	78	3	72.2	69.6		73	0.0630957	360	0	0	DDA for preferred ion	[M+H]+1	2.0821e+08	2.48186e+08	2.28735e+08	2.71644e+08	1.192	1.099	1.305	0.839	0.922	1.095	0.25	0.14	0.38	-0.25	-0.12	0.13		5.1		5.1
Cetrimonium	C19 H41 N	-1.89	283.323	284.331	34.536	1.17501e+08	0	1	99.6	10		10	0.323365	1141	0	0	DDA for preferred ion	[M+H]+1	9.86059e+07	1.17501e+08	4.82613e+07	4.91234e+07	1.192	0.489	0.498	0.839	0.411	0.418	0.25	-1.03	-1.01	-0.25	-1.28	-1.26	6.7	8.9	8.9	8.9
3-(2’-acetoxy-3’- oxo-4’-methylpentyl)-indole	C16 H19 N O3	-0.24	273.136	272.129	22.493	1.72324e+06	81	0					0.136427	499			No MS2	[M-H]-1	1.16928e+06	1.39448e+06	83360.5	1.72324e+06	1.193	0.071	1.474	0.839	0.06	1.236	0.25	-3.81	0.56	-0.25	-4.06	0.31	0.7	3.4	0	0.7
Helquinoline	C12 H15 N O3	-1.6	221.105	222.112	1.17	4.12012e+07	74	0					0.10484	474	0	0	DDA for other ion	[M+H]+1	2.906e+07	3.47372e+07	4.12012e+07	3.10467e+07	1.195	1.418	1.068	0.837	1.186	0.894	0.26	0.5	0.1	-0.26	0.25	-0.16	4.6	1.3	3.5	2.9
3-Hydroxy-4,6b,8a,11,12b,14a-hexamethyl-7,8,8a,9,12,12a,12b,13,14,14a-decahydro-2(6bH)-picenone	C28 H36 O2	-0.78	404.271	403.264	37.947	2.28772e+06	1	0					0.271214	671			No MS2	[M-H]-1	410727	490616	2.28772e+06	222841	1.195	5.57	0.543	0.837	4.663	0.454	0.26	2.48	-0.88	-0.26	2.22	-1.14	0.3	2.8	2.1	3.6	3.8
Phthalic anhydride	C8 H4 O3	-1.27	148.016	149.023	35.856	9.03744e+09	2	0					0.0158557	107			No MS2	[M+H]+1	5.48462e+09	6.55815e+09	6.97069e+09	9.03744e+09	1.196	1.271	1.648	0.836	1.063	1.378	0.26	0.35	0.72	-0.26	0.09	0.46		7.8
DA9185000	C12 H10 O S	-0.7	202.045	203.052	1.09	7.43854e+07	2	0					0.0450946	223			No MS2	[M+H]+1	2.47822e+07	2.96973e+07	7.43854e+07	2.55695e+07	1.198	3.002	1.032	0.834	2.505	0.861	0.26	1.59	0.05	-0.26	1.32	-0.22	1.3	1.3	7.8	1.3
Lilial	C14 H20 O	-1.24	204.151	187.148	26.097	3.15257e+07	15	0					0.151162	740			No MS2	[M+H-H2O]+1	1.65242e+07	1.98188e+07	8.28366e+06	3.15257e+07	1.199	0.501	1.908	0.834	0.418	1.591	0.26	-1	0.93	-0.26	-1.26	0.67		4		4
Bestatin	C16 H24 N2 O4	0.17	308.174	307.166	22.758	6.14387e+06	30	0					0.173658	564			No MS2	[M-H]-1	3.40031e+06	4.07915e+06	222929	6.14387e+06	1.2	0.066	1.807	0.834	0.055	1.506	0.26	-3.93	0.85	-0.26	-4.19	0.59	1	1	0.3	7.5
Carbofuran-3-Keto	C12 H13 N O4	-1.7	235.084	234.077	2.326	8.51484e+07	41	0					0.0840589	358			DDA for preferred ion	[M-H]-1	6.01343e+07	7.22379e+07	4.2072e+07	8.51484e+07	1.201	0.7	1.416	0.832	0.582	1.179	0.26	-0.52	0.5	-0.26	-0.78	0.24			5.7
[Similar to: jwh-018-d11; ΔMass: 7.8987 Da]	C15 H25 N2 O6 P	1.87	360.146	359.139	33.362	3.40914e+07	64	1			55.9		0.145695	405			DDA for preferred ion	[M-H]-1	2.83887e+07	3.40914e+07	2.40127e+07	2.68233e+07	1.201	0.846	0.945	0.833	0.704	0.787	0.26	-0.24	-0.08	-0.26	-0.51	-0.35	7.8	8.9	8.4	8.4
10-Nitrolinoleate	C18 H31 N O4	-1.09	325.225	324.218	30.163	5.50142e+06	11	1	66.3	47.4		66.8	0.224952	692			DDA for preferred ion	[M-H]-1	621514	746536	151491	5.50142e+06	1.201	0.244	8.852	0.833	0.203	7.369	0.26	-2.04	3.15	-0.26	-2.3	2.88	2.3	3.9	0.3	5.3
12-tridecynoic acid	C13 H22 O2	-1.58	210.162	211.169	13.579	8.74842e+07	21	0					0.161648	769	0	0	DDA for preferred ion	[M+H]+1	6.73811e+07	8.09721e+07	2.28226e+07	8.74842e+07	1.202	0.339	1.298	0.832	0.282	1.08	0.27	-1.56	0.38	-0.27	-1.83	0.11	7.3	7.8	1.3	7.3
2,4-Dicyano-1-butene	C6 H6 N2	2.85	106.053	107.061	1.55	8.09752e+07	12	0					0.0534008	504			No MS2	[M+H]+1	5.97025e+07	7.18146e+07	7.50665e+07	8.09752e+07	1.203	1.257	1.356	0.831	1.045	1.128	0.27	0.33	0.44	-0.27	0.06	0.17	6.7	1.3	7.8	1.3
2,2-Dithiobis(benzothiazole)	C14 H8 N2 S4	-1.9	331.956	332.964	36.147	4.2944e+07	2	1	99.8	10		10	-0.0435993	-131	0	0	DDA for preferred ion	[M+H]+1	3.26943e+07	3.9339e+07	3.91673e+07	4.2944e+07	1.203	1.198	1.314	0.831	0.996	1.092	0.27	0.26	0.39	-0.27	-0.01	0.13	6.7	7.3	6.7	6.7
L-Tyrosinemethylester	C10 H13 N O3	-1.4	195.089	194.081	1.185	4.82012e+06	75	0					0.0892696	458			No MS2	[M-H]-1	4.00384e+06	4.82012e+06	3.98051e+06	4.7091e+06	1.204	0.994	1.176	0.831	0.826	0.977	0.27	-0.01	0.23	-0.27	-0.28	-0.03	1	1	3.7	7.5
1-Amino-8-methoxybenzo[f]quinazoline-7,10-dione	C13 H9 N3 O3	3.78	255.065	509.124	34.332	2.37171e+07	9	0					0.0653563	256			DDA for other ion	[2M-H]-1	6.78498e+06	8.16947e+06	2.37171e+07	3.71387e+06	1.204	3.496	0.547	0.831	2.903	0.455	0.27	1.81	-0.87	-0.27	1.54	-1.14	8	4.8	8.4	7.5
[Similar to: 5-(2-hydroxyethyl)-1,3,5-triazinane-2-thione; ΔMass: -22.0001 Da]			139.062	138.055	1.6	1.61583e+07	0	3			62		0.0622236	447			DDA for preferred ion	[M-H]-1	8.8785e+06	1.07034e+07	1.61583e+07	1.05868e+07	1.206	1.82	1.192	0.83	1.51	0.989	0.27	0.86	0.25	-0.27	0.59	-0.02	4.2	1.8	6.2	1.5
C16 phytosphingosine	C16 H35 N O3	-2.15	289.261	290.268	27.588	2.65636e+07	1	1			65		0.261071	903	0	0	DDA for preferred ion	[M+H]+1	1.69986e+07	2.05562e+07	2.08641e+07	2.65636e+07	1.209	1.227	1.563	0.827	1.015	1.292	0.27	0.3	0.64	-0.27	0.02	0.37	4	1.3	1.3	5.7
5_6-Dihydroxy-3-methyl-2-oxo-1_2-dihydroquinoline	C10 H9 N O3	-4	191.057	190.05	4.39	1.08989e+07	49	0					0.057478	301			No MS2	[M-H]-1	7.46751e+06	9.02567e+06	9.8165e+06	1.08989e+07	1.209	1.315	1.46	0.827	1.088	1.208	0.27	0.39	0.55	-0.27	0.12	0.27			4.8		0.3
2-Amino-4-(3,4-dimethoxyphenyl)-4a,5,6,7-tetrahydro-1,3,3(4H)-naphthalenetricarbonitrile	C21 H20 N4 O2	-3.9	360.157	359.15	9.96	3.0654e+06	46	0					0.15722	437			No MS2	[M-H]-1	2.05728e+06	2.48758e+06	1.17917e+06	3.0654e+06	1.209	0.573	1.49	0.827	0.474	1.232	0.27	-0.8	0.58	-0.27	-1.08	0.3	2.6	3.2	0.7	1
Beta-Ionone	C13 H20 O	-0.94	192.151	193.159	13.582	1.66719e+08	12	0					0.151236	787	0	0	DDA for preferred ion	[M+H]+1	1.25422e+08	1.51913e+08	4.39737e+07	1.66719e+08	1.211	0.351	1.329	0.826	0.289	1.097	0.28	-1.51	0.41	-0.28	-1.79	0.13	7.8	7.8	2.9	7.8
4-(beta-Acetylaminoethyl)imidazole	C7 H11 N3 O	1.07	153.09	152.083	12.861	1.1982e+07	14	0					0.090376	590			No MS2	[M-H]-1	8.16553e+06	9.89114e+06	869192	1.1982e+07	1.211	0.106	1.467	0.826	0.088	1.211	0.28	-3.23	0.55	-0.28	-3.51	0.28	1	7	0.7	1.3
Ilanepyrrolal	C14 H15 N O3	-1.91	245.105	246.112	16.487	2.29825e+07	70	3			66.2		0.104725	427	0	0	DDA for preferred ion	[M+H]+1	1.89585e+07	2.29825e+07	2.20472e+06	1.56519e+07	1.212	0.116	0.826	0.825	0.096	0.681	0.28	-3.1	-0.28	-0.28	-3.38	-0.55	2.9	1.3	1	4.6
6,3',4'-Trihydroxy-4-methoxy-5-methylaurone	C17 H14 O6	0.74	314.079	313.072	10.553	2.44791e+06	46	0					0.079271	252			No MS2	[M-H]-1	1.29732e+06	1.57202e+06	2.44791e+06	2.16776e+06	1.212	1.887	1.671	0.825	1.557	1.379	0.28	0.92	0.74	-0.28	0.64	0.46	1.2		4.8	1
(3S,4R)-5-phenylpentane-1,3,4-triol	C11 H16 O3	-1.4	196.11	197.117	8.386	7.96791e+07	30	0					0.10967	559	0	0	DDA for preferred ion	[M+H]+1	6.57001e+07	7.96791e+07	6.43752e+07	7.82482e+07	1.213	0.98	1.191	0.825	0.808	0.982	0.28	-0.03	0.25	-0.28	-0.31	-0.03	2.9	5.1	5.1	1.3
Tris[2,4-bis(2-methyl-2-propanyl)phenyl] phosphate	C42 H63 O4 P	-2.13	662.445	663.452	38.778	1.46831e+08	1	0					0.444984	672	0	0	DDA for preferred ion	[M+H]+1	1.20806e+08	1.46831e+08	8.76053e+07	1.65506e+06	1.215	0.725	0.014	0.823	0.597	0.011	0.28	-0.46	-6.19	-0.28	-0.75	-6.47	2.9	4
5-Benzyloxytryptamine	C17 H18 N2 O	-1.8	266.141	267.149	9.771	1.09267e+07	63	0					0.141434	531			No MS2	[M+H]+1	7.53547e+06	9.15538e+06	1.09267e+07	9.50788e+06	1.215	1.45	1.262	0.823	1.193	1.039	0.28	0.54	0.34	-0.28	0.26	0.05	2.1	1	3.5	1
Indazole-3-carbaldehyde	C8 H6 N2 O	-1.7	146.048	188.082	1.169	8.99095e+07	32	0					0.0477639	327			No MS2	[M+ACN+H]+1	4.81971e+07	5.85847e+07	5.49224e+07	8.99095e+07	1.216	1.14	1.865	0.823	0.937	1.535	0.28	0.19	0.9	-0.28	-0.09	0.62	5.7	1.3	1.3	1.3
3-Indolepropionicacid	C11 H11 N O2	-1.49	189.079	190.086	1.148	8.99095e+07	63	0					0.0786972	416			No MS2	[M+H]+1	4.81971e+07	5.85847e+07	5.60664e+07	8.99095e+07	1.216	1.163	1.865	0.823	0.957	1.535	0.28	0.22	0.9	-0.28	-0.06	0.62	1.3	4	1.3	1.3
(S)-beta-Methylindolepyruvate	C12 H11 N O3	-1.16	217.074	218.081	1.523	2.18826e+07	68	0					0.0736407	339			No MS2	[M+H]+1	1.37566e+07	1.67306e+07	2.18826e+07	1.74497e+07	1.216	1.591	1.268	0.822	1.308	1.043	0.28	0.67	0.34	-0.28	0.39	0.06			2.9
(±)-Abscisic acid	C15 H20 O4	-587087	109.065	263.129	12.903	1.31314e+08	1	1	71	67		67	0.0652233	598			DDA for other ion	[2M+FA-H]-1	8.77467e+07	1.06893e+08	2.19372e+07	1.31314e+08	1.218	0.25	1.497	0.821	0.205	1.228	0.28	-2	0.58	-0.28	-2.28	0.3	1.3	1.3	1.3	8.9
Strepantibin B	C21 H17 N O2	-1.44	315.125	316.133	33.791	1.52245e+07	19	0					0.125475	398	0	0	DDA for preferred ion	[M+H]+1	473746	577482	496513	1.52245e+07	1.219	1.048	32.136	0.82	0.86	26.364	0.29	0.07	5.01	-0.29	-0.22	4.72		0.7		4
L-(~14~C)Histidine	C5 [14]C H9 N3 O2	-1.54	157.072	202.071	1.14	2.75849e+06	1	0					0.0724771	461			No MS2	[M+FA-H]-1	1.19132e+06	1.45212e+06	2.75849e+06	1.80316e+06	1.219	2.315	1.514	0.82	1.9	1.242	0.29	1.21	0.6	-0.29	0.93	0.31	2.8	0.7	1	1
4,7-Diamino-1H-isoindole-1,3(2H)-dione	C8 H7 N3 O2	-1.81	177.054	178.061	1.807	1.14974e+08	25	0					0.0535061	302	0	0	DDA for preferred ion	[M+H]+1	8.77219e+07	1.06943e+08	7.55306e+07	1.14974e+08	1.219	0.861	1.311	0.82	0.706	1.075	0.29	-0.22	0.39	-0.29	-0.5	0.1	8.9	2.4	7.3	2.4	1
Norselic acid C	C28 H40 O3	-1.18	424.297	425.305	36.579	1.88735e+07	0	0					0.297243	701			No MS2	[M+H]+1	1.22174e+07	1.49e+07	1.88735e+07	1.62099e+07	1.22	1.545	1.327	0.82	1.267	1.088	0.29	0.63	0.41	-0.29	0.34	0.12		3.5	1.3	1.3
Hirsutatin A	C34 H52 N4 O10	-2.81	676.366	721.365	33.325	1.21346e+07	0	0					0.366443	542			DDA for other ion	[M+FA-H]-1	6.80516e+06	8.30063e+06	9.43929e+06	1.21346e+07	1.22	1.387	1.783	0.82	1.137	1.462	0.29	0.47	0.83	-0.29	0.19	0.55	7.5	7.5	8	8.4
MFCD02080686	C22 H21 N3 O9 S	-0.81	503.099	502.092	11.468	1.43347e+06	3	0					0.0994397	198			No MS2	[M-H]-1	55436.5	67795.6	1.43347e+06	71705.1	1.223	25.858	1.293	0.818	21.144	1.058	0.29	4.69	0.37	-0.29	4.4	0.08			3.4
2',6'-Dihydroxy-4'-methoxy-3'-prenyldihydrochalcone	C21 H24 O4	-4.07	340.166	339.159	11.478	1.29909e+07	19	0					0.166075	488			No MS2	[M-H]-1	62247.1	76124.6	1.29909e+07	80514.3	1.223	208.699	1.293	0.818	170.653	1.058	0.29	7.71	0.37	-0.29	7.41	0.08			6.7
Methyl-3-aminobenzoate	C8 H9 N O2	-0.67	151.063	152.071	2.141	6.44806e+08	85	4	90.1	9.5		67.3	0.0632272	419	7.14	0	DDA for preferred ion	[M+H]+1	2.86725e+08	3.50906e+08	6.44806e+08	3.69059e+08	1.224	2.249	1.287	0.817	1.838	1.052	0.29	1.17	0.36	-0.29	0.88	0.07	5.7		6.7
Methyl 2-diazoacetamidohexanoate	C9 H15 N3 O3	-0.71	213.111	197.092	1.147	2.42123e+07	8	0					0.111191	522			No MS2	[M+H-NH3]+1	1.97577e+07	2.42123e+07	1.79096e+07	2.04968e+07	1.225	0.906	1.037	0.816	0.74	0.847	0.29	-0.14	0.05	-0.29	-0.44	-0.24	1.3	4		1.3
2-Demethylmonensin B	C34 H58 O11	-0.14	642.398	641.391	25.712	4.71093e+06	4	0					0.397825	619			No MS2	[M-H]-1	3.05804e+06	3.74526e+06	4.71093e+06	4.30518e+06	1.225	1.541	1.408	0.817	1.258	1.15	0.29	0.62	0.49	-0.29	0.33	0.2	6.4	7.5	4.2	7.5
3E,13Z-Octadecadienal	C18 H32 O	-2.22	264.245	265.252	37.93	5.2285e+07	5	0					0.244729	926			DDA for preferred ion	[M+H]+1	2.96884e+07	3.6416e+07	5.2285e+07	4.30445e+07	1.227	1.761	1.45	0.815	1.436	1.182	0.29	0.82	0.54	-0.29	0.52	0.24	7.3	4.6	4.6	2.4
1(2H)-Isoquinolinone	C9 H7 N O	-1.15	145.053	178.086	1.178	3.7802e+07	42	0					0.0525963	363			No MS2	[M+H+MeOH]+1	3.07813e+07	3.7802e+07	3.31229e+07	3.47836e+07	1.228	1.076	1.13	0.814	0.876	0.92	0.3	0.11	0.18	-0.3	-0.19	-0.12	1.3	1.3	1.3	4.6
Pimprinine	C12 H10 N2 O	-1.69	198.079	199.086	13.361	3.20389e+07	41	0					0.0789785	399	0	0	DDA for other ion	[M+H]+1	558388	686001	3.20389e+07	1.01893e+06	1.229	57.377	1.825	0.814	46.704	1.485	0.3	5.84	0.87	-0.3	5.55	0.57			5.7	1.2
Orthophosphate	H3 O4 P	3.09	97.9772	98.9845	10.367	1.87842e+08	1	0					-0.0228021	-233	0	0	DDA for preferred ion	[M+H]+1	1.52707e+08	1.87842e+08	1.70079e+08	1.54953e+08	1.23	1.114	1.015	0.813	0.905	0.825	0.3	0.16	0.02	-0.3	-0.14	-0.28	8.9	7.8	8.9	8.4
4-Formylphenyl 3-nitrobenzoate	C14 H9 N O5	-0.09	271.048	270.041	9.519	5.1982e+06	9	0					0.0480481	177			No MS2	[M-H]-1	376572	463310	5.1982e+06	676772	1.23	13.804	1.797	0.813	11.22	1.461	0.3	3.79	0.85	-0.3	3.49	0.55			6.4
histidinate	C6 H8 N3 O2	0.65	154.062	153.054	1.164	3.70461e+06	2	0					0.0617523	401			No MS2	[M-H]-1	1.99875e+06	2.46038e+06	1.11858e+06	3.70461e+06	1.231	0.56	1.853	0.812	0.455	1.506	0.3	-0.84	0.89	-0.3	-1.14	0.59	7.5	7.5		1
acetoacetic acid	C4 H6 O3	-0.36	102.032	144.065	1.39	2.31493e+08	39	0					0.0316576	310	0	0	DDA for other ion	[M+ACN+H]+1	1.8161e+08	2.24021e+08	2.09496e+08	2.31493e+08	1.234	1.154	1.275	0.811	0.935	1.033	0.3	0.21	0.35	-0.3	-0.1	0.05		1.3	1.3	4.6
2-Hydrazinonicotinate	C6 H6 N3 O2	0.49	152.046	151.039	1.17	7.45827e+07	1	0					0.0460759	303			DDA for preferred ion	[M-H]-1	5.1085e+07	6.30329e+07	1.50209e+07	7.45827e+07	1.234	0.294	1.46	0.81	0.238	1.183	0.3	-1.77	0.55	-0.3	-2.07	0.24	5.7	6.2	8.9	4
2,2'-(2,6-Pyridinediyldi-1-ethyl-1-ylidene)bis[N-(4-methoxyphenyl)hydrazinecarbothioamide]	C25 H27 N7 O2 S2	3.28	521.168	520.161	13.353	2.4781e+06	2	0					0.168475	323			No MS2	[M-H]-1	1.94547e+06	2.40134e+06	1.04724e+06	2.4781e+06	1.234	0.538	1.274	0.81	0.436	1.032	0.3	-0.89	0.35	-0.3	-1.2	0.05	1	1.5		2.6
Phenacetin	C10 H13 N O2	-1.32	179.094	180.102	11.161	2.2126e+08	132	5	81.1	63.2	51.1	77.2	0.0943913	527	0	0	DDA for preferred ion	[M+H]+1	1.7837e+08	2.2126e+08	1.46228e+08	2.13555e+08	1.24	0.82	1.197	0.806	0.661	0.965	0.31	-0.29	0.26	-0.31	-0.6	-0.05	4			4.6
Pyracarbolid	C13 H15 N O2	-1.06	217.11	218.117	9.616	3.86326e+07	54	0					0.110048	507	0	0	DDA for preferred ion	[M+H]+1	2.27092e+07	2.82137e+07	3.86326e+07	1.47413e+07	1.242	1.701	0.649	0.805	1.369	0.522	0.31	0.77	-0.62	-0.31	0.45	-0.94	1.3		4.6	1.3
3,5-Dihydroxybenzoic acid	C7 H6 O4	-298693	108.02	153.018	1.993	2.19816e+09	0	3	93.2	9.7		9.9	0.0199229	184			DDA for other ion	[M+FA-H]-1	1.76866e+09	2.19816e+09	9.55334e+07	2.16492e+09	1.243	0.054	1.224	0.805	0.043	0.985	0.31	-4.21	0.29	-0.31	-4.52	-0.02	8.4	8.4	1.3	8.9
3,5-Dihydroxybenzoic acid	C7 H6 O4	-7.03	154.026	153.018	1.936	2.19816e+09	1	3	93.4	9.7		9.9	0.0255261	166			DDA for preferred ion	[M-H]-1	1.76866e+09	2.19816e+09	9.55334e+07	2.16492e+09	1.243	0.054	1.224	0.805	0.043	0.985	0.31	-4.21	0.29	-0.31	-4.52	-0.02	1.3	1.3	9.5	1.3
2-Methoxy-N-(2,3,4-trimethoxybenzyl)dibenzo[b,d]furan-3-amine	C23 H23 N O5	-0.95	393.157	392.15	22.091	2.70116e+07	17	0					0.157248	400			DDA for preferred ion	[M-H]-1	1.80917e+07	2.25033e+07	1.9689e+06	2.70116e+07	1.244	0.109	1.493	0.804	0.087	1.2	0.31	-3.2	0.58	-0.31	-3.51	0.26	6.7	4.6	3.2	2.4
S-Benzothiazol-2-yl-N-tert-butyl-thiohydroxylamine	C11 H14 N2 S2	-1.7	238.059	239.067	38.385	4.77672e+07	6	0					0.0594348	250			No MS2	[M+H]+1	3.83649e+07	4.77672e+07	3.42732e+07	3.62899e+07	1.245	0.893	0.946	0.803	0.718	0.76	0.32	-0.16	-0.08	-0.32	-0.48	-0.4	1.3	1.3	1.3	3.5
Hanabiratakelide B	C9 H8 O5	-4.51	196.036	195.029	1.845	2.15568e+08	11	0					0.0362891	185			DDA for preferred ion	[M-H]-1	1.17897e+08	1.46774e+08	6.74765e+07	2.15568e+08	1.245	0.572	1.828	0.803	0.46	1.469	0.32	-0.81	0.87	-0.32	-1.12	0.55	8.9	7.8	7.3	1.3
2-Hydroxy-6-oxonona-2_4-diene-1_9-dioate	C9 H10 O6	-4.03	214.047	195.029	1.901	2.15568e+08	6	0					0.0468749	219			DDA for other ion	[M-H-H2O]-1	1.17897e+08	1.46774e+08	6.74765e+07	2.15568e+08	1.245	0.572	1.828	0.803	0.46	1.469	0.32	-0.81	0.87	-0.32	-1.12	0.55	1.3	1.3	1.3	6.2
Fmoc-Ala-OH	C18 H17 N O4	0.03	311.116	310.108	9.658	1.24e+06	70	0					0.115767	372			No MS2	[M-H]-1	831930	1.03665e+06	1.23798e+06	1.24e+06	1.246	1.488	1.491	0.803	1.194	1.196	0.32	0.57	0.58	-0.32	0.26	0.26	3.4	0.7
Pyrimidine	C4 H4 N2	3.99	80.0378	98.0716	41.556	1.00307e+08	8	0					0.0377675	472	0	0	DDA for preferred ion	[M+NH4]+1	8.04513e+07	1.00307e+08	4.87142e+07	5.76343e+07	1.247	0.606	0.716	0.802	0.486	0.575	0.32	-0.72	-0.48	-0.32	-1.04	-0.8		7.3	1.3	5.7
Streptcytosine N	C18 H21 N3 O4	-1.39	343.153	344.16	9.864	1.49335e+08	22	0					0.152729	445	0	0	DDA for preferred ion	[M+H]+1	615152	767886	1.49335e+08	2.41131e+06	1.248	242.761	3.92	0.801	194.475	3.14	0.32	7.92	1.97	-0.32	7.6	1.65			7.8
2-{[2-(1H-Imidazol-5-ylsulfonyl)-1,2,3,4-tetrahydro-1-isoquinolinyl]methyl}-1H-isoindole-1,3(2H)-dione	C21 H18 N4 O4 S	-3.67	422.103	212.059	9.89	7.554e+07	8	0					0.103325	245	0	0	DDA for other ion	[M+2H]+2	778165	971374	7.554e+07	1.13035e+06	1.248	97.074	1.453	0.801	77.766	1.164	0.32	6.6	0.54	-0.32	6.28	0.22			5.7
Orteronel	C18 H17 N3 O2	-0.09	307.132	306.125	21.584	2.55892e+06	78	0					0.132048	430			No MS2	[M-H]-1	1.64834e+06	2.05833e+06	245795	2.55892e+06	1.249	0.149	1.552	0.801	0.119	1.243	0.32	-2.75	0.63	-0.32	-3.07	0.31	2.3	5.3	0.3	4.8
Phloroglucinol	C6 H6 O3	0.42	126.032	127.039	2.092	2.10374e+09	28	6	98.8	9.9		94.2	0.0317471	252	0	0	DDA for preferred ion	[M+H]+1	1.49453e+09	1.86973e+09	1.07324e+09	2.10374e+09	1.251	0.718	1.408	0.799	0.574	1.125	0.32	-0.48	0.49	-0.32	-0.8	0.17	7.3	6.7	8.4	8.9
4-hydroxy-3-(3-methylbut-2-enyl)benzamide	C12 H15 N O2	1.41	205.111	206.118	3.111	4.16632e+06	73	0					0.110567	539			No MS2	[M+H]+1	684625	856139	1.04343e+06	4.16632e+06	1.251	1.524	6.086	0.8	1.219	4.866	0.32	0.61	2.61	-0.32	0.29	2.28			0.7	1	5.5
MFCD01655323	C27 H27 N3 O	-4.66	409.214	205.614	22.545	3.79333e+07	3	0					0.213505	522			No MS2	[M+2H]+2	2.49651e+07	3.12939e+07	1.96472e+07	3.79333e+07	1.254	0.787	1.519	0.798	0.628	1.212	0.33	-0.35	0.6	-0.33	-0.67	0.28	5.1	1.3	1.3	1.3
Tetradecan-7,9-diynoic acid	C14 H20 O2	-3.51	220.146	219.138	12.894	3.31601e+07	38	14			90.5		0.145556	661			DDA for preferred ion	[M-H]-1	2.16145e+07	2.7148e+07	5.76328e+06	3.31601e+07	1.256	0.267	1.534	0.796	0.212	1.221	0.33	-1.91	0.62	-0.33	-2.24	0.29	8.4	9.5	5.9	9.5
[Similar to: N1-{5-[(4-chlorophenyl)thio]-4-fluoro-2-nitrophenyl}acetamide; ΔMass: 68.1858 Da]	C16 H33 N4 O4 P S	-4.24	408.194	407.187	40.356	4.00563e+07	3	2			71.6		0.19428	476			DDA for preferred ion	[M-H]-1	9.07892e+06	1.14037e+07	4.00563e+07	5.72079e+06	1.256	4.412	0.63	0.796	3.513	0.502	0.33	2.14	-0.67	-0.33	1.81	-1	3.7	4	4.6	3.2	0.7
Goitrin	C5 H7 N O S	1.03	129.025	112.022	2.146	1.78316e+07	13	0					0.0249668	194	0	0	DDA for preferred ion	[M+H-H2O]+1	8.80431e+06	1.10713e+07	1.3169e+07	1.78316e+07	1.257	1.496	2.025	0.795	1.189	1.611	0.33	0.58	1.02	-0.33	0.25	0.69	3.2	1.3	3.5	5.1
[Similar to: NP-001596; ΔMass: -0.1667 Da]	C16 H6 N4 O2	-4.81	286.048	285.04	32.81	1.11208e+07	37	2			66.1		0.0477006	167			DDA for preferred ion	[M-H]-1	2.75584e+06	3.46571e+06	1.11208e+07	1.10819e+06	1.258	4.035	0.402	0.795	3.209	0.32	0.33	2.01	-1.31	-0.33	1.68	-1.64	2.6	3.7	5.7	0.7
Inubosin C	C14 H11 N O3	-1.61	241.074	242.081	12.979	2.40528e+07	41	0					0.0735057	305	0	0	DDA for preferred ion	[M+H]+1	1.90802e+07	2.40528e+07	2.28642e+06	1.73553e+07	1.261	0.12	0.91	0.793	0.095	0.722	0.33	-3.06	-0.14	-0.33	-3.4	-0.47	3.5	3.5		2.4
Mesitylethylene	C11 H14	-1.56	146.109	147.117	26.992	3.44578e+07	11	0					0.109322	748			No MS2	[M+H]+1	2.73115e+07	3.44578e+07	1.2192e+07	1.947e+07	1.262	0.446	0.713	0.793	0.354	0.565	0.34	-1.16	-0.49	-0.34	-1.5	-0.82	2.9	1.3	1.3	1.8
8-Hydroxyquinoline	C9 H7 N O	-1.01	145.053	146.06	9.451	1.94109e+09	42	3	81.6	51		54.3	0.0526175	363	0	0	DDA for preferred ion	[M+H]+1	1.90452e+08	2.40304e+08	1.94109e+09	3.5119e+08	1.262	10.192	1.844	0.793	8.078	1.461	0.34	3.35	0.88	-0.34	3.01	0.55		5.7		5.1
2-Succinylbenzoate	C11 H10 O5	-2.4	222.052	221.045	7.351	2.30945e+07	18	0					0.0522901	235			No MS2	[M-H]-1	1.54947e+07	1.95776e+07	2.27344e+07	2.30945e+07	1.264	1.467	1.49	0.791	1.161	1.18	0.34	0.55	0.58	-0.34	0.22	0.24		1.3		4
Pyrimidine	C4 H4 N2	3.73	80.0378	98.0716	39.035	4.06675e+07	8	0					0.0377463	472	0	0	DDA for preferred ion	[M+NH4]+1	2.81227e+07	3.55919e+07	4.06675e+07	3.53368e+07	1.266	1.446	1.257	0.79	1.143	0.993	0.34	0.53	0.33	-0.34	0.19	-0.01		7.3	1.3
Diethyl phosphate	C4 H11 O4 P	-1.46	154.039	155.047	10.367	2.97346e+08	5	1	93.4	9.7		9.7	0.0392711	255	0	0	DDA for preferred ion	[M+H]+1	2.34832e+08	2.97346e+08	2.54379e+08	2.17499e+08	1.266	1.083	0.926	0.79	0.855	0.731	0.34	0.12	-0.11	-0.34	-0.23	-0.45	7.8	9.5	8.9	8.4
Dimethylphosphate	C2 H7 O4 P	-0.06	126.008	127.015	10.393	1.64387e+08	4	1			57.1		0.00818815	65	0	0	DDA for preferred ion	[M+H]+1	1.29746e+08	1.64387e+08	1.41442e+08	1.22888e+08	1.267	1.09	0.947	0.789	0.86	0.748	0.34	0.12	-0.08	-0.34	-0.22	-0.42	7.8	1.3	1.3	1.3
6-Hydroxypseudooxynicotine	C10 H14 N2 O2	-0.92	194.105	195.113	27.047	6.73273e+07	54	0					0.105348	543			No MS2	[M+H]+1	1.67264e+06	2.12011e+06	6.73273e+07	7.60489e+06	1.268	40.252	4.547	0.789	31.756	3.587	0.34	5.33	2.18	-0.34	4.99	1.84			5.1	1	1
Bialaphos	C11 H22 N3 O6 P	5.57	323.126	324.134	24.504	3.38143e+08	51	3	86	9.3		67.4	0.126421	391	0	0	DDA for preferred ion	[M+H]+1	671074	851704	3.38143e+08	6.56531e+07	1.269	503.884	97.833	0.788	397.02	77.084	0.34	8.98	6.61	-0.34	8.63	6.27			1.3	6.7
Sterostrein O	C15 H17 N O2	-1.8	243.125	226.122	11.938	1.32463e+07	58	0					0.125492	516			No MS2	[M+H-H2O]+1	6.61469e+06	8.4047e+06	9.50241e+06	1.32463e+07	1.271	1.437	2.003	0.787	1.131	1.576	0.35	0.52	1	-0.35	0.18	0.66	1	1	2.1	2.4
Inflatin B	C29 H40 O6	-1.47	484.282	485.289	36.1	5.7522e+06	2	0					0.281776	582			No MS2	[M+H]+1	3.60778e+06	4.59057e+06	5.7522e+06	1.41508e+06	1.272	1.594	0.392	0.786	1.253	0.308	0.35	0.67	-1.35	-0.35	0.33	-1.7	5.3	2.6	2.6	0.7
4,10-undecadiynal	C11 H14 O	-1.76	162.104	163.111	9.482	6.37574e+07	27	0					0.10418	643	0	0	DDA for preferred ion	[M+H]+1	4.44079e+07	5.65044e+07	4.98508e+07	6.37574e+07	1.272	1.123	1.436	0.786	0.882	1.128	0.35	0.17	0.52	-0.35	-0.18	0.17	1.3	1.3	5.1	3.5
C-73X1	C15 H17 N O5	-2.3	291.11	292.117	1.183	2.11404e+07	14	0					0.110003	378			No MS2	[M+H]+1	1.66021e+07	2.11404e+07	6.81164e+06	1.30339e+07	1.273	0.41	0.785	0.785	0.322	0.617	0.35	-1.29	-0.35	-0.35	-1.63	-0.7	3.5	1.3	5.3	1.3
NP-000124	C12 H20 O4	-1.35	228.136	229.143	10.788	5.12903e+07	22	1	52.4	44.9		62.5	0.135851	595	0	0	DDA for preferred ion	[M+H]+1	863264	1.10202e+06	5.12903e+07	998641	1.277	59.414	1.157	0.783	46.542	0.906	0.35	5.89	0.21	-0.35	5.54	-0.14		0.7	4.6	0.7
Catechol	C6 H6 O2	-12.94	110.035	109.028	1.994	1.72198e+08	0	2	99.9	10		10	0.035356	321			DDA for preferred ion	[M-H]-1	1.3428e+08	1.71442e+08	9.28246e+06	1.72198e+08	1.277	0.069	1.282	0.783	0.054	1.004	0.35	-3.85	0.36	-0.35	-4.21	0.01	6.7	6.7	5.3	7.8
MFCD07437955	C11 H9 N O	-1.48	171.068	172.075	11.252	4.90259e+07	26	0					0.0681608	398	0	0	DDA for preferred ion	[M+H]+1	3.40132e+07	4.34646e+07	2.98737e+07	4.90259e+07	1.278	0.878	1.441	0.783	0.687	1.128	0.35	-0.19	0.53	-0.35	-0.54	0.17	1.3	6.2	2.4	5.7
1-Phenylhexahydropyridazine-3,6-dione	C10 H10 N2 O2	-1.57	190.074	191.081	1.982	1.84206e+08	87	1	61.2	65.3		66.3	0.0739296	389	0	0	DDA for preferred ion	[M+H]+1	1.19539e+08	1.53139e+08	1.84206e+08	1.72616e+08	1.281	1.541	1.444	0.781	1.203	1.127	0.36	0.62	0.53	-0.36	0.27	0.17	5.1	1.3	5.7	5.1
Norbenzoylecgonine	C15 H17 N O4	0.02	275.116	274.108	9.331	8.76285e+06	40	0					0.115763	421			No MS2	[M-H]-1	5.69235e+06	7.29702e+06	5.5708e+06	8.76285e+06	1.282	0.979	1.539	0.78	0.763	1.201	0.36	-0.03	0.62	-0.36	-0.39	0.26		1.5	3.7	2.6
Triethyl phosphate	C6 H15 O4 P	-1.19	182.071	183.078	10.366	5.15052e+08	3	1	99.6	93.4		93.4	0.0705786	388	0	0	DDA for preferred ion	[M+H]+1	4.00773e+08	5.15052e+08	4.24742e+08	3.63169e+08	1.285	1.06	0.906	0.778	0.825	0.705	0.36	0.08	-0.14	-0.36	-0.28	-0.5	9.5	9.5	9.5	9.5
2_5-Dioxopiperazine	C4 H6 N2 O2	2.57	114.043	97.04	1.235	2.70832e+07	30	0					0.0432201	379			No MS2	[M+H-H2O]+1	2.10367e+07	2.70832e+07	1.7019e+07	2.32519e+07	1.287	0.809	1.105	0.777	0.628	0.859	0.36	-0.31	0.14	-0.36	-0.67	-0.22	1.3	4	1.3	1.3	0.7
(-)-alpha-Cedrene	C15 H24	-0.97	204.188	205.195	30.729	1.3009e+07	176	0					0.187602	919			No MS2	[M+H]+1	9.37323e+06	1.2066e+07	9.68973e+06	1.3009e+07	1.287	1.034	1.388	0.777	0.803	1.078	0.36	0.05	0.47	-0.36	-0.32	0.11	1	4	1	2.4
2-Aminoacrylate	C3 H5 N O2	1.75	87.0322	120.066	1.206	3.98916e+07	23	0					0.0321803	370	0	0	DDA for preferred ion	[M+H+MeOH]+1	2.62763e+07	3.38465e+07	2.50225e+07	3.98916e+07	1.288	0.952	1.518	0.776	0.739	1.179	0.37	-0.07	0.6	-0.37	-0.44	0.24	5.7	6.2	1.3	6.2
4-Methoxycinnamic acid	C10 H10 O3	-101149	160.052	161.059	37.388	4.35927e+07	39	4	89.3	81.9	77.4	89	0.0521593	326	0	0	DDA for preferred ion	[M+H]+1	2.41942e+07	3.11822e+07	2.77827e+07	4.35927e+07	1.289	1.148	1.802	0.776	0.891	1.398	0.37	0.2	0.85	-0.37	-0.17	0.48	1.3	1.3	1.3	5.7
Phosphorimidic triamide	H7 N4 P	-1.73	94.0407	139.039	1.171	1.40692e+07	1	0					0.0406696	432			No MS2	[M+FA-H]-1	8.5347e+06	1.10302e+07	9.44863e+06	1.40692e+07	1.292	1.107	1.648	0.774	0.857	1.276	0.37	0.15	0.72	-0.37	-0.22	0.35	1	1.3	5.3	1.3
XK-90	C9 H10 N2 O3	-1.18	194.069	195.076	1.216	7.02729e+07	53	0					0.0689141	355			DDA for other ion	[M+H]+1	4.00555e+07	5.18321e+07	3.50003e+07	7.02729e+07	1.294	0.874	1.754	0.773	0.675	1.356	0.37	-0.19	0.81	-0.37	-0.57	0.44	4.6	1.3	2.9	6.2
2R-aminohexadecanoic acid	C16 H33 N O2	-1.64	271.251	272.258	30.751	2.45145e+07	10	0					0.250684	924	0	0	DDA for preferred ion	[M+H]+1	1.88212e+07	2.43711e+07	2.2853e+07	2.45145e+07	1.295	1.214	1.302	0.772	0.938	1.006	0.37	0.28	0.38	-0.37	-0.09	0.01	1.3	7.8	5.1	6.7
P-3355	C7 H9 N O3	-1.42	155.058	156.065	1.608	9.75907e+07	26	0					0.0580228	374	0	0	DDA for preferred ion	[M+H]+1	7.40158e+07	9.59245e+07	7.0168e+07	9.75907e+07	1.296	0.948	1.319	0.772	0.731	1.017	0.37	-0.08	0.4	-0.37	-0.45	0.02		5.1
2,3-dihydroxy-N-methoxy-6-propylbenzamide	C11 H15 N O4	-1.7	225.1	226.107	2.372	1.29628e+08	31	0					0.0997252	443			No MS2	[M+H]+1	8.50727e+07	1.1049e+08	1.14976e+08	1.29628e+08	1.299	1.352	1.524	0.77	1.041	1.173	0.38	0.43	0.61	-0.38	0.06	0.23	4.6	4	4.6	4.6
Felbamate	C11 H14 N2 O4	-1.68	238.095	239.102	1.2	5.46046e+07	40	0					0.0949573	399			No MS2	[M+H]+1	2.74899e+07	3.57656e+07	5.46046e+07	4.33882e+07	1.301	1.986	1.578	0.769	1.527	1.213	0.38	0.99	0.66	-0.38	0.61	0.28	1.3	1.3	6.2	1.3
Promethazine sulfoxide	C17 H20 N2 O S	11.49	300.133	301.14	35.702	3.82761e+08	11	4	91.2	9.6		10	0.133082	443	0	0	DDA for preferred ion	[M+H]+1	2.93879e+08	3.82761e+08	3.26011e+08	1.85851e+08	1.302	1.109	0.632	0.768	0.852	0.486	0.38	0.15	-0.66	-0.38	-0.23	-1.04	7.3	6.7	1.3	1.3
2-(3-{(2S,4R,6S)-4-[4-(Hydroxymethyl)phenyl]-6-[(2-pyridinylsulfanyl)methyl]-1,3-dioxan-2-yl}phenyl)-1H-isoindole-1,3(2H)-dione	C31 H26 N2 O5 S	-1.83	538.155	539.163	38.887	3.29517e+07	4	0					0.15526	289			No MS2	[M+H]+1	1.05708e+06	1.37673e+06	2.47368e+06	3.29517e+07	1.302	2.34	31.172	0.768	1.797	23.935	0.38	1.23	4.96	-0.38	0.85	4.58			1	3.5
Triethyl 3-ethyl-5-oxo-2,2,4-pyrrolidinetricarboxylate	C15 H23 N O7	-2.12	329.147	330.154	1.172	9.42041e+07	1	0					0.146755	446			No MS2	[M+H]+1	6.36338e+07	8.29989e+07	9.42041e+07	8.6819e+07	1.304	1.48	1.364	0.767	1.135	1.046	0.38	0.57	0.45	-0.38	0.18	0.06	1.3	7.8	6.7	6.7
Rubone	C20 H22 O7	-0.65	374.136	373.129	12.537	4.52459e+06	32	0					0.13631	364			No MS2	[M-H]-1	2.56713e+06	3.34742e+06	392781	4.52459e+06	1.304	0.153	1.763	0.767	0.117	1.352	0.38	-2.71	0.82	-0.38	-3.09	0.43	4.2	3.7	0.3	4.2
Galalpha1-6Glcbeta-Cer(t18:0/23:0(2OH[R])	C53 H103 N O15	4.88	993.738	992.73	42.923	450014	0	0					-0.262377	-264			No MS2	[M-H]-1	345118	450014	335440	372625	1.304	0.972	1.08	0.767	0.745	0.828	0.38	-0.04	0.11	-0.38	-0.42	-0.27			0.3	7.4
Orsellinic acid	C8 H8 O4	-1.12	168.042	169.049	1.715	1.22193e+08	59	0					0.0420703	250	0	0	DDA for preferred ion	[M+H]+1	9.36621e+07	1.22193e+08	1.05792e+08	1.12335e+08	1.305	1.13	1.199	0.767	0.866	0.919	0.38	0.18	0.26	-0.38	-0.21	-0.12	1.3	1.3	7.8	1.3
Karrikin 2	C7 H4 O3	-1.42	136.016	169.049	1.736	1.22193e+08	1	0					0.0158503	117	0	0	DDA for preferred ion	[M+H+MeOH]+1	9.36621e+07	1.22193e+08	1.05792e+08	1.12335e+08	1.305	1.13	1.199	0.767	0.866	0.919	0.38	0.18	0.26	-0.38	-0.21	-0.12	6.2	1.3	1.3	6.7
3-Indolebutyricacid	C12 H13 N O2	-1.31	203.094	204.102	9.266	3.46626e+07	69	0					0.0943616	465			No MS2	[M+H]+1	2.65529e+07	3.46626e+07	3.43619e+07	2.941e+07	1.305	1.294	1.108	0.766	0.991	0.848	0.38	0.37	0.15	-0.38	-0.01	-0.24	1.3	1.3	2.4	1.8
Dimethyl Phthalate	C10 H10 O4	-3.95	194.057	193.05	2.333	5.64072e+07	80	0					0.0571424	294			No MS2	[M-H]-1	3.89743e+07	5.09453e+07	2.76004e+07	5.64072e+07	1.307	0.708	1.447	0.765	0.542	1.107	0.39	-0.5	0.53	-0.39	-0.88	0.15	1.3	1.3	4	1.3
2-Pyridylacetic acid	C7 H7 N O2	-0.72	137.048	138.055	2.505	5.17721e+08	49	8	90.7	76.6		80.7	0.04758	347	0	0	DDA for preferred ion	[M+H]+1	2.59776e+08	3.39543e+08	5.17721e+08	4.29683e+08	1.307	1.993	1.654	0.765	1.525	1.265	0.39	0.99	0.73	-0.39	0.61	0.34	5.7	6.7	8.4	1.3
7,8-Dihydrobenzo[f]quinoline-7,8-diol	C13 H11 N O2	-2.08	213.079	214.086	9.3	8.22966e+07	58	0					0.0785362	369	0	100	DDA for preferred ion	[M+H]+1	6.04446e+07	7.90824e+07	5.65862e+07	8.22966e+07	1.308	0.936	1.362	0.764	0.716	1.041	0.39	-0.1	0.45	-0.39	-0.48	0.06	4	1.3	5.7	1.3
Agrocybyne A	C8 H9 N O	-0.68	135.068	136.076	44.543	1.97736e+07	44	1			57.3		0.0683215	506	0	0	DDA for preferred ion	[M+H]+1	1.5104e+07	1.97736e+07	1.3718e+07	1.35533e+07	1.309	0.908	0.897	0.764	0.694	0.685	0.39	-0.14	-0.16	-0.39	-0.53	-0.54		1.8			9.1
N-Feruloylglycine	C12 H13 N O5	-1.92	251.079	252.086	1.551	7.33117e+07	23	0					0.0788898	314			No MS2	[M+H]+1	5.40713e+07	7.08372e+07	5.31172e+07	7.33117e+07	1.31	0.982	1.356	0.763	0.75	1.035	0.39	-0.03	0.44	-0.39	-0.42	0.05	2.4
Naphthaleneacetamide	C12 H11 N O	-1.08	185.084	186.091	8.563	3.86865e+07	41	0					0.0838641	453			No MS2	[M+H]+1	2.28082e+07	2.99378e+07	3.86865e+07	3.28129e+07	1.313	1.696	1.439	0.762	1.292	1.096	0.39	0.76	0.52	-0.39	0.37	0.13	1.3	2.9	1.3	1.3
Isoquinoline	C9 H7 N	-0.25	129.058	130.065	6.796	1.62933e+08	8	0					0.0578174	448	0	0	DDA for preferred ion	[M+H]+1	1.14549e+08	1.50658e+08	1.62933e+08	1.56773e+08	1.315	1.422	1.369	0.76	1.081	1.041	0.4	0.51	0.45	-0.4	0.11	0.06				5.1
Creolophin D	C14 H16 O4	-2.14	248.104	249.112	11.666	3.81724e+07	30	0					0.104328	421			No MS2	[M+H]+1	2.02338e+07	2.66573e+07	1.05616e+07	3.81724e+07	1.317	0.522	1.887	0.759	0.396	1.432	0.4	-0.94	0.92	-0.4	-1.34	0.52	1.8	1.3	1	4.6
Pt-5	C20 H27 Cl O4	0.32	366.16	367.167	33.384	1.05925e+07	11	0					0.159903	437			No MS2	[M+H]+1	8.02168e+06	1.05925e+07	4.85877e+06	6.91552e+06	1.32	0.606	0.862	0.757	0.459	0.653	0.4	-0.72	-0.21	-0.4	-1.12	-0.62	3.2	1	1	1
N-(3,3-Diphenylpropyl)-2-oxo-2H-chromene-3-carboxamide	C25 H21 N O3	0.23	383.152	382.145	37.589	755686	11	0					0.15223	397			No MS2	[M-H]-1	463305	611528	470528	755686	1.32	1.016	1.631	0.758	0.769	1.236	0.4	0.02	0.71	-0.4	-0.38	0.31	5	2.3	5	3.4
Not named	C14 H15 N O2	-1.57	229.11	212.107	10.203	1.14566e+08	70	0					0.109919	480	0	0	DDA for preferred ion	[M+H-H2O]+1	7.35474e+07	9.72116e+07	1.08046e+08	1.14566e+08	1.322	1.469	1.558	0.757	1.111	1.179	0.4	0.55	0.64	-0.4	0.15	0.24	8.4	8.4	7.8	8.9
N-Acetoxy-4-aminobiphenyl	C14 H13 N O2	-2.05	227.094	228.101	13.29	4.4278e+07	94	0					0.0941627	415			No MS2	[M+H]+1	3.3374e+07	4.4278e+07	2.34502e+07	3.94152e+07	1.327	0.703	1.181	0.754	0.53	0.89	0.41	-0.51	0.24	-0.41	-0.92	-0.17	4	5.1		1.3
1,5-Dimethyl-1,2-dihydro-3H-pyrazol-3-one	C5 H8 N2 O	1.89	112.064	113.071	41.919	3.3015e+07	13	0					0.0638751	570	0	0	DDA for preferred ion	[M+H]+1	2.37828e+07	3.15931e+07	3.3015e+07	3.00653e+07	1.328	1.388	1.264	0.753	1.045	0.952	0.41	0.47	0.34	-0.41	0.06	-0.07	1.3			4
3-Vinyltoluene	C9 H10	1.02	118.078	119.086	6.645	6.13533e+07	15	0					0.078371	664			No MS2	[M+H]+1	4.61512e+07	6.13533e+07	4.74262e+07	5.8096e+07	1.329	1.028	1.259	0.752	0.773	0.947	0.41	0.04	0.33	-0.41	-0.37	-0.08		1.8		1.3	1
Nitrendipine	C18 H20 N2 O6	-1.71	360.132	361.139	1.18	1.23139e+07	36	0					0.131521	365			No MS2	[M+H]+1	7.49935e+06	9.99257e+06	1.23139e+07	3.90478e+06	1.332	1.642	0.521	0.75	1.232	0.391	0.41	0.72	-0.94	-0.41	0.3	-1.36	5.3	3.2	2.9	2.6
(5Z_13E)-6_9alpha-Epoxy-11alpha-hydroxy-15-oxoprosta-5_13-dienoate	C20 H30 O5	-0.51	350.209	349.202	30.689	6.99728e+06	39	0					0.209144	597			No MS2	[M-H]-1	5.24587e+06	6.99728e+06	2.48576e+06	3.92013e+06	1.334	0.474	0.747	0.75	0.355	0.56	0.42	-1.08	-0.42	-0.42	-1.49	-0.84		4.8		4.8
2-amino-3-hydroxy-4-methoxybenzoic acid methyl ester	C9 H11 N O4	-4.56	197.068	178.05	3.413	1.72616e+08	36	0					0.0679087	345			DDA for preferred ion	[M-H-H2O]-1	1.11845e+08	1.49582e+08	3.79594e+07	1.72616e+08	1.337	0.339	1.543	0.748	0.254	1.154	0.42	-1.56	0.63	-0.42	-1.98	0.21		8.4		1.3
Didecyldimethylammonium	C22 H47 N	-2.06	325.37	326.377	35.112	1.84897e+08	0	1	99.8	93.4		93.4	0.370181	1138	0	0	DDA for preferred ion	[M+H]+1	1.12436e+08	1.5042e+08	1.18555e+08	1.84897e+08	1.338	1.054	1.644	0.747	0.788	1.229	0.42	0.08	0.72	-0.42	-0.34	0.3	8.9	7.8	6.7	7.3
Viridobrunnine A	C17 H14 N2 O5	0.18	326.09	307.073	14.942	2.82629e+06	12	0					0.0903288	277			No MS2	[M-H-H2O]-1	1.77537e+06	2.384e+06	118723	2.82629e+06	1.343	0.067	1.592	0.745	0.05	1.186	0.43	-3.9	0.67	-0.43	-4.33	0.25	1	4.8	0	1
Protopine	C20 H19 N O5	-0.16	353.126	352.119	14.013	5.75075e+06	33	0					0.126266	358			No MS2	[M-H]-1	3.29415e+06	4.42431e+06	172165	5.75075e+06	1.343	0.052	1.746	0.745	0.039	1.3	0.43	-4.26	0.8	-0.43	-4.68	0.38	2.6	1.5		3.7
oxazolo[4,5-b]pyridine	C6 H4 N2 O	-3.66	120.032	162.066	1.161	7.05631e+07	13	0					0.0319234	266	0	0	DDA for preferred ion	[M+ACN+H]+1	4.99117e+07	6.70268e+07	4.76732e+07	7.05631e+07	1.343	0.955	1.414	0.745	0.711	1.053	0.43	-0.07	0.5	-0.43	-0.49	0.07	6.2	8.4	1.3	7.3
Chaetominedione	C17 H12 N2 O4	0.36	308.08	307.073	15.056	2.82629e+06	16	0					0.0798169	259			No MS2	[M-H]-1	1.77537e+06	2.384e+06	170022	2.82629e+06	1.343	0.096	1.592	0.745	0.071	1.186	0.43	-3.38	0.67	-0.43	-3.81	0.25	1	1	0.3	3.7
Octhilinone (OIT)	C11 H19 N O S	-17.78	213.115	214.122	9.883	4.18582e+08	43	1	65.2	8.3		40.4	0.114945	539	0	100	DDA for preferred ion	[M+H]+1	9.72169e+06	1.30691e+07	4.18582e+08	764875	1.344	43.057	0.079	0.744	32.028	0.059	0.43	5.43	-3.67	-0.43	5	-4.09			9.5
Usf-19a	C22 H28 N2 O9	-2.27	464.178	497.212	1.135	3.08993e+06	23	0					0.178425	384			No MS2	[M+H+MeOH]+1	897840	1.20795e+06	985763	3.08993e+06	1.345	1.098	3.442	0.743	0.816	2.558	0.43	0.13	1.78	-0.43	-0.29	1.36				3.7
Abenquine B2	C14 H18 N2 O5	-1.77	294.121	295.128	1.139	8.71196e+07	22	0					0.121051	412			No MS2	[M+H]+1	3.9603e+07	5.3317e+07	8.71196e+07	5.51487e+07	1.346	2.2	1.393	0.743	1.634	1.034	0.43	1.14	0.48	-0.43	0.71	0.05	8.4	8.4	1.3	1.3
4-Hydroxyphenylacetylglycine	C10 H11 N O4	-1.19	209.069	210.076	1.509	2.33871e+08	77	0					0.0685584	328			No MS2	[M+H]+1	1.28355e+08	1.72834e+08	6.67836e+07	2.33871e+08	1.347	0.52	1.822	0.743	0.386	1.353	0.43	-0.94	0.87	-0.43	-1.37	0.44	5.1	5.1	1.3	4.6
N-(tert-Butoxycarbonyl)-3-hydroxy-L-valine	C10 H19 N O5	-1.28	233.126	234.133	1.384	6.90011e+07	6	0					0.126024	541	0	0	DDA for preferred ion	[M+H]+1	5.10962e+07	6.89107e+07	2.37463e+07	6.90011e+07	1.349	0.465	1.35	0.741	0.345	1.001	0.43	-1.11	0.43	-0.43	-1.54	0	1.3	5.1	1.3	5.7
4-Aminosalicylic acid	C7 H7 N O3	-7.18	153.041	152.034	13.805	1.27356e+07	0	3	85.6	9.3		42.8	0.0414934	271			DDA for preferred ion	[M-H]-1	4.79881e+06	6.47202e+06	8.9402e+06	1.27356e+07	1.349	1.863	2.654	0.741	1.381	1.968	0.43	0.9	1.41	-0.43	0.47	0.98	3.7	1	5.9	6.2	0.7
2-acetylamino-3-hydroxyl-4-methyl-benzoic acid methyl ester	C11 H13 N O4	-2.75	223.084	222.077	2.684	8.29014e+07	83	0					0.0838452	376			DDA for preferred ion	[M-H]-1	5.52251e+07	7.45235e+07	6.51357e+07	8.29014e+07	1.349	1.179	1.501	0.741	0.874	1.112	0.43	0.24	0.59	-0.43	-0.19	0.15				4
Campyrone A	C13 H19 N O4	-2.01	253.131	254.138	3.295	2.21954e+07	25	0					0.130899	517			No MS2	[M+H]+1	1.51727e+07	2.04879e+07	2.01468e+07	2.21954e+07	1.35	1.328	1.463	0.741	0.983	1.083	0.43	0.41	0.55	-0.43	-0.02	0.12	1.3	2.9	2.9	1.3
[FAoxo(6:0)]N-(3-oxo-hexanoyl)-homoserinelactone	C10 H15 N O4	0.43	213.1	196.097	13.283	3.81326e+07	14	0					0.100199	470			No MS2	[M+H-H2O]+1	2.82417e+07	3.81326e+07	1.7056e+06	3.70868e+07	1.35	0.06	1.313	0.741	0.045	0.973	0.43	-4.05	0.39	-0.43	-4.48	-0.04	1.3	1.3		1.3	7.5
Mesitaldehyde	C10 H12 O	-0.92	148.089	149.096	6.665	1.02836e+08	53	1			63.6		0.0886791	599	0	0	DDA for preferred ion	[M+H]+1	6.04664e+07	8.17058e+07	4.82692e+07	1.02836e+08	1.351	0.798	1.701	0.74	0.591	1.259	0.43	-0.33	0.77	-0.43	-0.76	0.33	1.3	4		4
Brasilamide M	C15 H19 N O5	-1.87	293.126	294.133	1.207	1.0081e+07	19	0					0.125775	429			No MS2	[M+H]+1	7.44873e+06	1.0081e+07	8.04296e+06	4.47532e+06	1.353	1.08	0.601	0.739	0.798	0.444	0.44	0.11	-0.74	-0.44	-0.33	-1.17	2.6	1	2.1	1
Coumarin	C9 H6 O2	-1.52	146.037	147.044	13.272	3.75158e+07	13	0					0.0365578	250			No MS2	[M+H]+1	2.32955e+07	3.15914e+07	7.21911e+06	3.75158e+07	1.356	0.31	1.61	0.737	0.229	1.188	0.44	-1.69	0.69	-0.44	-2.13	0.25	3.5	3.5		4
4-Methoxycinnamic acid	C10 H10 O3	-1.54	178.063	179.07	37.423	1.68228e+07	65	4	89.4	82	68	83.9	0.0627191	352	0	0	DDA for other ion	[M+H]+1	9.48541e+06	1.28753e+07	1.07746e+07	1.68228e+07	1.357	1.136	1.774	0.737	0.837	1.307	0.44	0.18	0.83	-0.44	-0.26	0.39	4.8	5.7	5.7	4
1-Methylpyrrolinium	C5 H9 N	4.99	83.0739	84.0813	1.164	2.17104e+07	27	0					0.0739134	890	0	0	DDA for preferred ion	[M+H]+1	1.12458e+07	1.52601e+07	2.17104e+07	1.49077e+07	1.357	1.931	1.326	0.737	1.423	0.977	0.44	0.95	0.41	-0.44	0.51	-0.03	1.3	4	5.7	1.3	1
3-hydroxy-tetradecanoic acid	C14 H28 O3	-1.55	244.203	243.196	34.956	8.80221e+06	8	0					0.203465	833			DDA for preferred ion	[M-H]-1	6.01157e+06	8.17143e+06	8.80221e+06	5.67084e+06	1.359	1.464	0.943	0.736	1.077	0.694	0.44	0.55	-0.08	-0.44	0.11	-0.53	1	7.5	7.5	7	0.3
N-Acetoxy-4-aminobiphenyl	C14 H13 N O2	-1.71	227.094	228.102	16.553	2.31854e+07	94	0					0.0942401	415			No MS2	[M+H]+1	1.70054e+07	2.31854e+07	2.19373e+07	2.04389e+07	1.363	1.29	1.202	0.733	0.946	0.882	0.45	0.37	0.27	-0.45	-0.08	-0.18	1.3	1.3	2.4	1.3
3420	C13 H18 O	-1.07	190.136	191.143	13.6	1.81112e+08	18	0					0.135562	713	0	0	DDA for preferred ion	[M+H]+1	1.09517e+08	1.49331e+08	9.25296e+07	1.81112e+08	1.364	0.845	1.654	0.733	0.62	1.213	0.45	-0.24	0.73	-0.45	-0.69	0.28	1.3	1.3	4	1.3
N-(3-oxo-butanoyl)-homoserine lactone	C8 H11 N O4	-1.49	185.069	168.065	1.2	2.33921e+08	15	0					0.0685319	370			No MS2	[M+H-H2O]+1	1.58531e+08	2.16362e+08	1.58092e+08	2.33921e+08	1.365	0.997	1.476	0.733	0.731	1.081	0.45	0	0.56	-0.45	-0.45	0.11	4	1.3	1.3	3.5
3-Hydroxy-4-methylanthranilate	C8 H9 N O3	-1.76	167.058	168.065	1.151	2.33921e+08	69	0					0.0579495	347			No MS2	[M+H]+1	1.58531e+08	2.16362e+08	1.58092e+08	2.33921e+08	1.365	0.997	1.476	0.733	0.731	1.081	0.45	0	0.56	-0.45	-0.45	0.11	2.9	4	5.1	1.3
cyclopropylmethyl N-ethyl-[4-(tert-butyl)anilino]methanimidothioate hydrobromide	C17 H26 N2 S	20.48	290.188	291.195	22.018	2.1711e+08	15	1	55.5	63.7		69.5	0.187613	647	0	0	DDA for preferred ion	[M+H]+1	1.31101e+08	1.79091e+08	7.98761e+07	2.1711e+08	1.366	0.609	1.656	0.732	0.446	1.212	0.45	-0.71	0.73	-0.45	-1.16	0.28	6.7	7.8	6.2	8.4
CJ-15,801	C9 H15 N O5	3.15	217.096	198.078	42.837	425764	7	0					0.0957072	441			No MS2	[M-H-H2O]-1	118728	162458	425764	206867	1.368	3.586	1.742	0.731	2.621	1.273	0.45	1.84	0.8	-0.45	1.39	0.35	3.3	0.3	2.5	5.8
Pulchellalactam	C9 H13 N O	-1.02	151.1	152.107	1.132	2.6417e+07	58	0					0.0995591	659	14.29	0	DDA for preferred ion	[M+H]+1	1.5068e+07	2.06681e+07	2.6417e+07	1.0963e+07	1.372	1.753	0.728	0.729	1.278	0.53	0.46	0.81	-0.46	-0.46	0.35	-0.91	1.3	1.3	5.7	1.3	0.7
1-(4-methoxyphenyl)propane-1,2-diol	C10 H14 O3	-98908.7	164.084	165.091	7.411	2.86201e+08	98	2	68.5	67.5		68.7	0.0835854	509	0	0	DDA for preferred ion	[M+H]+1	2.06069e+08	2.83161e+08	1.5799e+08	2.86201e+08	1.374	0.767	1.389	0.728	0.558	1.011	0.46	-0.38	0.47	-0.46	-0.84	0.02	5.1	5.7		5.7
1-[2-Amino-2-(hydroxyimino)ethyl]pyridinium	C7 H10 N3 O	1.2	152.083	151.075	12.906	1.83292e+07	1	0					0.0825693	543			DDA for preferred ion	[M-H]-1	1.12594e+07	1.54964e+07	609090	1.83292e+07	1.376	0.054	1.628	0.727	0.039	1.183	0.46	-4.21	0.7	-0.46	-4.67	0.24	6.2	7.8		8.9
LMPK15030051	C25 H38 O2	-1.81	370.287	371.294	35.884	1.92098e+07	4	0					0.286511	774	0	0	DDA for preferred ion	[M+H]+1	1.39435e+07	1.92098e+07	1.82279e+07	1.71318e+07	1.378	1.307	1.229	0.726	0.949	0.892	0.46	0.39	0.3	-0.46	-0.08	-0.17	4	5.7	3.5	4
(2S,4S)-Pinnatanine	C10 H16 N2 O5	-4.17	244.105	243.098	3.343	113419	7	0					0.104902	430			No MS2	[M-H]-1	14974	20639.5	113419	54674.3	1.378	7.574	3.651	0.726	5.495	2.649	0.46	2.92	1.87	-0.46	2.46	1.41			0	6.5
n-Amylbenzene	C11 H16	-1.06	148.125	149.132	12.306	2.85784e+07	13	0					0.125043	844			No MS2	[M+H]+1	1.96758e+07	2.71729e+07	1.86839e+07	2.85784e+07	1.381	0.95	1.452	0.724	0.688	1.052	0.47	-0.07	0.54	-0.47	-0.54	0.07	1.8	4.6	1.3	4.6
NP-003459	C9 H14 O4	-96785.8	168.078	169.086	13.186	5.72051e+08	33	1	66	66.8		71.9	0.0784255	467	0	0	DDA for preferred ion	[M+H]+1	3.06865e+08	4.24239e+08	1.63001e+08	5.72051e+08	1.382	0.531	1.864	0.723	0.384	1.348	0.47	-0.91	0.9	-0.47	-1.38	0.43	8.4	8.4	6.2	8.4
N-(1,1-diethylprop-2-ynyl)-N'-phenethylthiourea	C16 H22 N2 S	3.75	274.151	275.159	33.377	2.89328e+07	5	7	73.2	8.7		45	0.151398	552			DDA for preferred ion	[M+H]+1	2.08957e+07	2.89328e+07	1.6012e+07	2.08608e+07	1.385	0.766	0.998	0.722	0.553	0.721	0.47	-0.38	0	-0.47	-0.85	-0.47	2.9	1.3	2.4	5.7
7-oxo-11E-Tetradecenoic acid	C14 H24 O3	-1.65	240.172	239.165	26.189	2.19664e+06	6	0					0.172149	717			No MS2	[M-H]-1	1.15742e+06	1.60416e+06	292528	2.19664e+06	1.386	0.253	1.898	0.722	0.182	1.369	0.47	-1.98	0.92	-0.47	-2.46	0.45	0.7	3.9	0.3	3.2
ethylenediaminetriacetic acid	C8 H14 N2 O6	-1.57	234.085	293.099	1.195	1.08556e+07	3	0					0.084818	362			No MS2	[M-H+HAc]-1	5.27209e+06	7.33214e+06	6.65197e+06	1.08556e+07	1.391	1.262	2.059	0.719	0.907	1.481	0.48	0.34	1.04	-0.48	-0.14	0.57	1	5.3	1	1.3
3-Indolepropionicacid	C11 H11 N O2	-1.03	189.079	190.086	2.178	6.23367e+07	63	0					0.0787829	417			No MS2	[M+H]+1	4.1496e+07	5.77588e+07	5.8027e+07	6.23367e+07	1.392	1.398	1.502	0.718	1.005	1.079	0.48	0.48	0.59	-0.48	0.01	0.11	1.3	1.3	3.5
Zalcitabine	C9 H13 N3 O3	-1.89	211.095	210.088	1.271	7.96886e+06	23	0					0.0952914	451			DDA for preferred ion	[M-H]-1	3.75842e+06	5.23603e+06	7.96886e+06	6.32171e+06	1.393	2.12	1.682	0.718	1.522	1.207	0.48	1.08	0.75	-0.48	0.61	0.27	1	7	8.6	1	0.7
prucalopride	C18 H26 Cl N3 O3	-0.49	367.166	366.159	33.468	1.76243e+06	16	0					0.16609	452			No MS2	[M-H]-1	1.2654e+06	1.76243e+06	968826	774312	1.393	0.766	0.612	0.718	0.55	0.439	0.48	-0.39	-0.71	-0.48	-0.86	-1.19	0.7	3.7	0.7	0.7
Methyl 1-ethyl-2-methyl-4-(4-nitrobenzylidene)-5-oxo-4,5-dihydro-1H-pyrrole-3-carboxylate	C16 H16 N2 O5	3.57	316.107	317.114	35.717	7.17242e+07	33	0					0.107049	339			DDA for preferred ion	[M+H]+1	4.13452e+07	5.77105e+07	4.88371e+07	7.17242e+07	1.396	1.181	1.735	0.716	0.846	1.243	0.48	0.24	0.79	-0.48	-0.24	0.31	1.3	6.2	5.7	1.3
Isoniazide	C6 H7 N3 O	0.89	137.059	136.052	12.879	5.43809e+06	17	0					0.0590344	431			No MS2	[M-H]-1	3.44614e+06	4.81295e+06	708466	5.43809e+06	1.397	0.206	1.578	0.716	0.147	1.13	0.48	-2.28	0.66	-0.48	-2.76	0.18	1	4.8		1
2-[2-(4-tert-Butyl-benzenesulfinyl)-ethylsulfanyl]-4,6-dimethyl-pyrimidine	C18 H24 N2 O S2	-3.82	348.132	331.129	1.182	1.70998e+07	18	0					0.131676	378	0	0	DDA for other ion	[M+H-H2O]+1	6.29042e+06	8.79015e+06	1.70998e+07	6.75233e+06	1.397	2.718	1.073	0.716	1.945	0.768	0.48	1.44	0.1	-0.48	0.96	-0.38	4.8	1	4.6	1
5,11-Dimethyl[1]benzothieno[2,3-g]isoquinoline	C17 H13 N S	-0.63	263.077	262.069	13.26	5.49348e+06	3	0					0.0767041	292			No MS2	[M-H]-1	3.92922e+06	5.49348e+06	589574	4.96492e+06	1.398	0.15	1.264	0.715	0.107	0.904	0.48	-2.74	0.34	-0.48	-3.22	-0.15	1	5.3		4.2
Spindomycin A	C18 H19 N O3	-1.87	297.136	298.143	29.407	2.30739e+08	87	0					0.135939	457	0	0	DDA for preferred ion	[M+H]+1	1.23111e+07	1.72368e+07	2.30739e+08	3.0467e+07	1.4	18.742	2.475	0.714	13.386	1.768	0.49	4.23	1.31	-0.49	3.74	0.82			7.8	7.3
5-[(1E,3E,5E,7E)-2,6-Dimethyl-8-(2,6,6-trimethyl-1-cyclohexen-1-yl)-1,3,5,7-octatetraen-1-yl]-2H-tetrazole	C20 H28 N4	-4.29	324.23	323.223	31.156	6.01305e+06	11	0					0.230004	709			No MS2	[M-H]-1	2.70995e+06	3.79514e+06	3.438e+06	6.01305e+06	1.4	1.269	2.219	0.714	0.906	1.584	0.49	0.34	1.15	-0.49	-0.14	0.66	1	5.9	3.7	7
4-hydroxy-3-(3-methylbut-2-enyl)benzamide	C12 H15 N O2	-1.23	205.11	206.117	22.608	3.85674e+07	72	0					0.110026	536			No MS2	[M+H]+1	2.33001e+07	3.26587e+07	1.92134e+07	3.85674e+07	1.402	0.825	1.655	0.713	0.588	1.181	0.49	-0.28	0.73	-0.49	-0.77	0.24	1.3	4	3.5	5.7
5-amino-1-(4-chlorobenzyl)-1H-1,2,3-triazole-4-carboxamide	C10 H10 Cl N5 O	4005.62	252.063	253.07	2.304	7.68032e+07	10	1	64	65.8		65.8	0.0630279	250			DDA for preferred ion	[M+H]+1	5.46519e+07	7.68032e+07	9.89817e+06	7.64812e+07	1.405	0.181	1.399	0.712	0.129	0.996	0.49	-2.47	0.48	-0.49	-2.96	-0.01	7.3	8.4	1	4
Tetradecanedioicacid	C14 H26 O4	-0.65	258.183	257.176	13.849	3.60186e+06	12	0					0.18294	709			No MS2	[M-H]-1	1.93185e+06	2.71551e+06	92928.4	3.60186e+06	1.406	0.048	1.864	0.711	0.034	1.326	0.49	-4.38	0.9	-0.49	-4.87	0.41	1	4.8		7
Anthracophyllic acid	C15 H15 N O5	-2.13	289.094	290.102	12.265	6.59038e+07	16	0					0.0944079	327			No MS2	[M+H]+1	1.78046e+07	2.50462e+07	4.9402e+06	6.59038e+07	1.407	0.277	3.702	0.711	0.197	2.631	0.49	-1.85	1.89	-0.49	-2.34	1.4		1.3		3.5
L-Iditol	C6 H14 O6	-5.84	182.078	181.071	1.13	6.59083e+08	0	2	53.9	59.1	53.2	63.6	0.0779749	428			DDA for preferred ion	[M-H]-1	4.1565e+08	5.85557e+08	1.69405e+08	6.59083e+08	1.409	0.408	1.586	0.71	0.289	1.126	0.49	-1.29	0.67	-0.49	-1.79	0.17	8.9	7.8	8.9	8.9
(S)-2-Acetolactate	C5 H8 O4	1.88	132.043	133.049	1.199	1.45168e+07	25	0					0.0425071	322			No MS2	[M+H]+1	1.03051e+07	1.45168e+07	3.46581e+06	4.39623e+06	1.409	0.336	0.427	0.71	0.239	0.303	0.49	-1.57	-1.23	-0.49	-2.07	-1.72	3.2	4.6	1	1
Binapacryl	C15 H18 N2 O6	-1.28	322.116	305.113	1.195	1.51096e+07	10	0					0.116075	360			No MS2	[M+H-H2O]+1	1.07058e+07	1.51096e+07	6.61461e+06	1.45352e+07	1.411	0.618	1.358	0.709	0.438	0.962	0.5	-0.69	0.44	-0.5	-1.19	-0.06	1.3	3.5	1	4
3-Benzyl-5-methyl-3,4-dihydro-2H-pyrimido(4,5-e)(1,3)oxazine-6,8(5H,7H)-dione	C14 H15 N3 O3	-2	273.111	274.118	11.481	2.13859e+09	35	0					0.110796	406	0	0	DDA for preferred ion	[M+H]+1	538176	759580	2.13859e+09	9.81252e+06	1.411	3973.77	18.233	0.709	2815.48	12.918	0.5	11.96	4.19	-0.5	11.46	3.69			9.5	1
Octaethylbiphenylene	C28 H40	-2.27	376.312	377.319	37.333	7.56892e+07	1	0					0.312146	829	0	0	DDA for preferred ion	[M+H]+1	5.36167e+07	7.56892e+07	1.58503e+07	6.49932e+07	1.412	0.296	1.212	0.708	0.209	0.859	0.5	-1.76	0.28	-0.5	-2.26	-0.22	2.4	2.9		2.9	2.8
[4-(1H-1,2,4-triazol-1-yl)phenyl]methanol	C9 H9 N3 O	-1.39	175.074	176.082	2.75	1.06543e+08	36	2	64.1	43.2		66	0.0743185	424	0	0	DDA for preferred ion	[M+H]+1	6.712e+07	9.47608e+07	1.06543e+08	1.02781e+08	1.412	1.587	1.531	0.708	1.124	1.085	0.5	0.67	0.61	-0.5	0.17	0.12	1.3	8.4	7.8	7.8
N-(2,2-Diethoxyethyl)hexadecanamide	C22 H45 N O3	-1.7	371.339	372.347	38.383	4.61674e+07	1	0					0.339314	914			No MS2	[M+H]+1	8.02069e+06	1.1347e+07	2.12377e+07	4.61674e+07	1.415	2.648	5.756	0.707	1.872	4.069	0.5	1.4	2.53	-0.5	0.9	2.02	1	5.7		1.3
P-Methylphosphonic diamide	C H7 N2 O P	-3.81	94.0292	189.066	1.168	1.64574e+07	1	0					0.0292408	311			No MS2	[2M+H]+1	1.1591e+07	1.64574e+07	7.27907e+06	1.55326e+07	1.42	0.628	1.34	0.704	0.442	0.944	0.51	-0.67	0.42	-0.51	-1.18	-0.08	5.1	1.3		1.3
N-(2-Methyl-4-oxo-3-phenyl-3,4-dihydro-6-quinazolinyl)hexopyranosylamine	C21 H23 N3 O6	-1.27	413.158	412.151	10.254	1.20101e+07	8	0					0.158163	383			No MS2	[M-H]-1	115078	163432	1.20101e+07	4.05017e+06	1.42	104.365	35.195	0.704	73.487	24.782	0.51	6.71	5.14	-0.51	6.2	4.63		0.3	2.4	2.6
3-Vinylaniline	C8 H9 N	0.66	119.074	120.081	7.478	1.1159e+08	15	0					0.0735777	618			No MS2	[M+H]+1	6.9137e+07	9.81973e+07	6.23886e+07	1.1159e+08	1.42	0.902	1.614	0.704	0.635	1.136	0.51	-0.15	0.69	-0.51	-0.65	0.18			3.5
2-methyl-2-dodecenoic acid	C13 H24 O2	-2.76	212.177	211.17	36.871	863517	16	0					0.177044	834			No MS2	[M-H]-1	608195	863517	304295	549549	1.42	0.5	0.904	0.704	0.352	0.636	0.51	-1	-0.15	-0.51	-1.5	-0.65	2.8	3.9	0.3	3.9
N-(1,1-dioxotetrahydro-1H-1lambda~6~-thiophen-3-yl)adamantane-1-carboxamide	C15 H23 N O3 S	-12.92	297.136	298.143	27.455	2.12657e+08	87	1	73.9	8.7		34	0.136026	458	0	0	DDA for preferred ion	[M+H]+1	1.09887e+07	1.56098e+07	2.12657e+08	1.99498e+07	1.421	19.352	1.815	0.704	13.623	1.278	0.51	4.27	0.86	-0.51	3.77	0.35			5.1	5.7
6-Methylindole	C9 H9 N	-1.48	131.073	132.081	13.331	5.94719e+08	26	3	93.2	67.4		67.8	0.073305	559	0	0	DDA for preferred ion	[M+H]+1	2.21674e+07	3.15472e+07	5.94719e+08	5.52788e+07	1.423	26.829	2.494	0.703	18.852	1.752	0.51	4.75	1.32	-0.51	4.24	0.81	1.3	1.3	7.3	1.3
3-acetyl-4-hydroxycinnoline	C10 H8 N2 O2	-4.71	188.058	187.05	8.651	8.78418e+06	68	12			95.1		0.0576917	307			DDA for preferred ion	[M-H]-1	3.93258e+06	5.60532e+06	5.4016e+06	8.78418e+06	1.425	1.374	2.234	0.702	0.964	1.567	0.51	0.46	1.16	-0.51	-0.05	0.65	3.7	1	1	1
5-(2-Aminoethyl)-2-hydroxyphenyl beta-D-glucopyranoside	C14 H21 N O7	-1.58	315.131	316.139	1.19	1.72363e+08	1	0					0.131304	417			No MS2	[M+H]+1	9.02014e+07	1.28834e+08	1.72363e+08	1.32197e+08	1.428	1.911	1.466	0.7	1.338	1.026	0.51	0.93	0.55	-0.51	0.42	0.04	1.3	1.3	8.4	1.3
Nicotinamide	C6 H6 N2 O	0.69	122.048	123.055	1.308	1.66513e+08	15	0					0.0480973	394			No MS2	[M+H]+1	9.85785e+07	1.40879e+08	1.16259e+08	1.66513e+08	1.429	1.179	1.689	0.7	0.825	1.182	0.52	0.24	0.76	-0.52	-0.28	0.24	6.2	6.2	1.3	7.8
Triacsin B	C11 H15 N3 O	2.78	205.122	204.115	12.907	3.82308e+06	18	0					0.122082	595			No MS2	[M-H]-1	2.48773e+06	3.55769e+06	740680	3.82308e+06	1.43	0.298	1.537	0.699	0.208	1.075	0.52	-1.75	0.62	-0.52	-2.26	0.1	1	4.8		7.5
N'-Phenylimidoformamide	C7 H8 N2	0.75	120.069	121.076	3.69	9.75906e+07	14	0					0.0688386	573	0	0	DDA for preferred ion	[M+H]+1	4.92941e+07	7.04825e+07	5.27214e+07	9.75906e+07	1.43	1.07	1.98	0.699	0.748	1.385	0.52	0.1	0.99	-0.52	-0.42	0.47	1.3	5.1	1.3	6.7
2-Amino-4-(nitroamino)butanoate	C4 H8 N3 O4	2.05	162.052	161.044	1.187	2.77576e+08	2	11			73		0.0518124	320			DDA for preferred ion	[M-H]-1	1.79522e+08	2.56854e+08	2.77576e+08	2.68957e+08	1.431	1.546	1.498	0.699	1.081	1.047	0.52	0.63	0.58	-0.52	0.11	0.07	7.3	1.3	8.4	7.8
2,4-Dichlorobenzoic acid	C7 H4 Cl2 O2	-3.32	189.958	188.951	16.296	2.65666e+06	9	0					-0.0417956	-220			No MS2	[M-H]-1	76933.8	110096	173886	2.65666e+06	1.431	2.26	34.532	0.699	1.579	24.13	0.52	1.18	5.11	-0.52	0.66	4.59		0		5.3
Xestostreptin	C9 H14 N2 O3	-1.26	198.1	199.107	1.189	8.24513e+06	11	0					0.100193	506			No MS2	[M+H]+1	4.30792e+06	6.17397e+06	8.24513e+06	2.33449e+06	1.433	1.914	0.542	0.698	1.335	0.378	0.52	0.94	-0.88	-0.52	0.42	-1.4	1	3.7	2.6	1
Bionectriol C	C46 H82 O17	-1.45	906.554	905.547	33.355	1.15947e+06	1	0					-0.446118	-492			No MS2	[M-H]-1	703112	1.00783e+06	761811	1.15947e+06	1.433	1.083	1.649	0.698	0.756	1.15	0.52	0.12	0.72	-0.52	-0.4	0.2	3.9	6.1	5	7.2
2-(Ethylsulfanyl)ethyl 1,6-dimethyl-4-(6-nitro-1,3-benzodioxol-5-yl)-2-oxo-1,2,3,4-tetrahydro-5-pyrimidinecarboxylate	C18 H21 N3 O7 S	0.37	423.11	422.103	30.931	1.98503e+06	8	0					0.110176	260			No MS2	[M-H]-1	1.38133e+06	1.98503e+06	618542	513195	1.437	0.448	0.372	0.696	0.312	0.259	0.52	-1.16	-1.43	-0.52	-1.68	-1.95	4.5	2.1	2.3	1.7
Pukeleimide G	C14 H16 N2 O5	-2.67	292.105	293.112	1.139	2.73259e+07	13	0					0.105141	360			No MS2	[M+H]+1	1.85874e+07	2.67224e+07	1.64315e+07	2.73259e+07	1.438	0.884	1.47	0.696	0.615	1.023	0.52	-0.18	0.56	-0.52	-0.7	0.03	4	1.3	6.7	1.3
N2-(4-Methoxyphenyl)-3-phenylquinoxalin-2-amine	C21 H17 N3 O	-52031.3	310.116	293.113	1.184	2.73259e+07	11	1	56.1	45.5		60.3	0.115804	373	7.14	0	DDA for other ion	[M+H-H2O]+1	1.85874e+07	2.67224e+07	1.64315e+07	2.73259e+07	1.438	0.884	1.47	0.696	0.615	1.023	0.52	-0.18	0.56	-0.52	-0.7	0.03	1.3	3.5	1.3	4
Phenacetin	C10 H13 N O2	-1.58	179.094	180.102	9.679	1.48007e+08	132	3	72.4	69.7		69.7	0.0943451	527	0	0	DDA for preferred ion	[M+H]+1	1.00355e+08	1.444e+08	7.36587e+07	1.48007e+08	1.439	0.734	1.475	0.695	0.51	1.025	0.52	-0.45	0.56	-0.52	-0.97	0.04	4	6.2		6.7
2-tridecene-4,7-diynal	C13 H16 O	0.13	188.12	189.127	29.793	5.41087e+06	16	0					0.12014	639			No MS2	[M+H]+1	208654	301174	5.41087e+06	376161	1.443	25.932	1.803	0.693	17.966	1.249	0.53	4.7	0.85	-0.53	4.17	0.32			1		7.2
Hexadecanamide;Palmiticamide	C16 H33 N O	-1.76	255.256	256.263	38.367	3.16781e+07	4	0					0.255765	1002			No MS2	[M+H]+1	1.08912e+07	1.57315e+07	3.16781e+07	3.07854e+07	1.444	2.909	2.827	0.692	2.014	1.957	0.53	1.54	1.5	-0.53	1.01	0.97	1.3	3.5	5.1	1.3
D-Arginine	C6 H14 N4 O2	-0.67	174.112	175.119	1.099	7.57358e+07	9	0					0.111559	641			No MS2	[M+H]+1	5.24354e+07	7.57358e+07	1.01205e+07	5.35936e+07	1.444	0.193	1.022	0.692	0.134	0.708	0.53	-2.37	0.03	-0.53	-2.9	-0.5	1.3	8.4	1	7.3
Terephthalic acid	C8 H6 O4	-6.53	166.026	165.018	2.532	2.78483e+08	2	3	64.1	45	65.4	45	0.025524	154			DDA for preferred ion	[M-H]-1	1.5548e+08	2.2464e+08	1.14774e+08	2.78483e+08	1.445	0.738	1.791	0.692	0.511	1.24	0.53	-0.44	0.84	-0.53	-0.97	0.31	9.5	6.2	8.9	8.4
Monocillinol B	C11 H13 N O5	-1.65	239.079	238.072	2.709	2.05337e+07	14	0					0.0789777	330			No MS2	[M-H]-1	1.13339e+07	1.63927e+07	8.17932e+06	2.05337e+07	1.446	0.722	1.812	0.691	0.499	1.253	0.53	-0.47	0.86	-0.53	-1	0.32			4.2
Adenine	C5 H5 N5	-0.79	135.054	136.062	1.155	2.50624e+09	13	1	98.9	9.9		68	0.0543891	403	0	0	DDA for preferred ion	[M+H]+1	1.73071e+09	2.50624e+09	8.94764e+08	2.30711e+09	1.448	0.517	1.333	0.691	0.357	0.921	0.53	-0.95	0.41	-0.53	-1.49	-0.12	1.3	8.9	7.8	1.3
Adenine	C5 H5 N5	-126072	118.028	136.062	1.158	2.50624e+09	3	1	98.9	9.9		64.9	0.0278515	236	7.14	0	DDA for other ion	[M+NH4]+1	1.73071e+09	2.50624e+09	8.94764e+08	2.30711e+09	1.448	0.517	1.333	0.691	0.357	0.921	0.53	-0.95	0.41	-0.53	-1.49	-0.12	8.4	1.3	1.3	8.9
Oxadixyl	C14 H18 N2 O4	3.8	278.128	301.117	1.161	9.27838e+07	41	0					0.127715	459			No MS2	[M+Na]+1	6.39088e+07	9.27838e+07	3.66482e+07	1.01052e+07	1.452	0.573	0.158	0.689	0.395	0.109	0.54	-0.8	-2.66	-0.54	-1.34	-3.2	7.3	1.3	1.3	1
(3aS,6R,6aS,9aR,10aS,10bR)-6-(3-Allyl-2-hydroxyphenyl)-8-[(2,4-dichlorophenyl)amino]-2-(4-ethylphenyl)-6a-(4-methoxyphenyl)-3a,4,6,6a,9a,10,10a,10b-octahydroisoindolo[5,6-e]isoindole-1,3,7,9(2H,8H)-te trone	C44 H39 Cl2 N3 O6	2.2	775.223	776.231	41.746	1.0761e+07	1	0					0.2233	288			No MS2	[M+H]+1	7.40925e+06	1.0761e+07	7.08208e+06	5.41208e+06	1.452	0.956	0.73	0.689	0.658	0.503	0.54	-0.07	-0.45	-0.54	-0.6	-0.99	2.1	2.9	3.2	1.5
gibberellin A17	C20 H26 O7	-0.34	378.168	377.16	5.434	3.52879e+06	36	0					0.167725	444			No MS2	[M-H]-1	1.81433e+06	2.64256e+06	1.4092e+06	3.52879e+06	1.456	0.777	1.945	0.687	0.533	1.335	0.54	-0.36	0.96	-0.54	-0.91	0.42	2.6	3.7	0.7	3.7
5-Isocyanato-2-methylaniline	C8 H8 N2 O	-1.04	148.064	149.071	9.553	7.43922e+07	22	0					0.0635091	429	7.14	0	DDA for preferred ion	[M+H]+1	5.10958e+07	7.43922e+07	2.4734e+07	6.80305e+07	1.456	0.484	1.331	0.687	0.332	0.914	0.54	-1.05	0.41	-0.54	-1.59	-0.13	5.7	7.3	1.3	6.7
4-(1H-Imidazol-1-yl)-3-nitro-1-phenyl-2(1H)-quinolinone	C18 H12 N4 O3	-4.12	332.09	331.082	9.664	1.08478e+07	4	0					0.0895712	270			No MS2	[M-H]-1	6.9167e+06	1.00713e+07	5.56265e+06	1.08478e+07	1.456	0.804	1.568	0.687	0.552	1.077	0.54	-0.31	0.65	-0.54	-0.86	0.11	4.8	4.8	3.7	4.6
Costunolide	C15 H20 O2	-1.63	232.146	233.153	15.173	2.78683e+07	39	0					0.145952	629			No MS2	[M+H]+1	1.91297e+07	2.78683e+07	8.37063e+06	1.15604e+07	1.457	0.438	0.604	0.686	0.3	0.415	0.54	-1.19	-0.73	-0.54	-1.74	-1.27		1.8		1.3
RO0620000	C8 H7 N3 O	-3.89	161.058	160.051	1.177	1.69463e+07	33	0					0.0582849	362			No MS2	[M-H]-1	1.03261e+07	1.50678e+07	8.74149e+06	1.69463e+07	1.459	0.847	1.641	0.685	0.58	1.125	0.55	-0.24	0.71	-0.55	-0.79	0.17	5.9	5.7	7.5	1.3
2-deoxyecdysone	C27 H44 O5	-0.63	448.319	507.333	34.914	1.45066e+06	7	0					0.31859	711			No MS2	[M-H+HAc]-1	692567	1.01026e+06	625512	1.45066e+06	1.459	0.903	2.095	0.686	0.619	1.436	0.54	-0.15	1.07	-0.54	-0.69	0.52		0.7	0.7	2.8
2-Oxo-5-guanidinovalerate	C6 H10 N3 O3	2.04	172.073	171.065	1.689	9.75322e+06	1	0					0.0725668	422			No MS2	[M-H]-1	4.60624e+06	6.72492e+06	1.49965e+06	9.75322e+06	1.46	0.326	2.117	0.685	0.223	1.45	0.55	-1.62	1.08	-0.55	-2.16	0.54	3.7	1.5		2.6
Octaethylbiphenylene	C28 H40	-2.01	376.312	377.32	40.396	1.61528e+08	1	0					0.312244	830	0	0	DDA for preferred ion	[M+H]+1	9.23626e+07	1.34904e+08	8.66342e+06	1.61528e+08	1.461	0.094	1.749	0.685	0.064	1.197	0.55	-3.41	0.81	-0.55	-3.96	0.26	3.5	3.5	1	4.6	1
(R)-3-(4-Hydroxyphenyl)lactate	C9 H10 O4	-0.92	182.058	183.065	2.062	1.52057e+08	83	0					0.0577411	317			No MS2	[M+H]+1	1.03863e+08	1.52057e+08	3.31876e+07	6.88701e+07	1.464	0.32	0.663	0.683	0.218	0.453	0.55	-1.65	-0.59	-0.55	-2.2	-1.14	1.3	1.3		3.5
N-Cyclohexyl-2-(2-{[3-(3,5-dimethyl-1-piperidinyl)propyl]amino}-2-oxoethyl)-6,8-dimethyl-1-oxo-1,2-dihydropyrrolo[1,2-d][1,2,4]triazine-7-carboxamide	C27 H42 N6 O3	1.18	498.332	497.325	33.378	5.79467e+06	1	0					0.332429	667			No MS2	[M-H]-1	3.95549e+06	5.79467e+06	2.77013e+06	3.49706e+06	1.465	0.7	0.884	0.683	0.478	0.603	0.55	-0.51	-0.18	-0.55	-1.06	-0.73	7	7	7	8
Deoxynybomycin	C16 H14 N2 O3	-2.24	282.1	283.107	25.638	3.31237e+07	81	0					0.0998096	354			No MS2	[M+H]+1	1.73023e+07	2.53604e+07	1.30109e+07	3.31237e+07	1.466	0.752	1.914	0.682	0.513	1.306	0.55	-0.41	0.94	-0.55	-0.96	0.39	2.9	1.3	1.3	1.3
[Similar to: Docosahexaenoyl Ethanolamide; ΔMass: -209.2401 Da]	C2 H7 N6 O P	2.92	162.042	221.056	1.872	7.02308e+06	37	2			55.7		0.0423677	261			DDA for preferred ion	[M-H+HAc]-1	4.7867e+06	7.02308e+06	5.81462e+06	6.69682e+06	1.467	1.215	1.399	0.682	0.828	0.954	0.55	0.28	0.48	-0.55	-0.27	-0.07	1	3.7	1	1
Penicifuran D	C10 H8 O4	-2.06	192.042	237.04	1.183	5.1973e+06	46	4			66.4		0.0418637	218			DDA for preferred ion	[M+FA-H]-1	3.01442e+06	4.42503e+06	2.81833e+06	5.1973e+06	1.468	0.935	1.724	0.681	0.637	1.175	0.55	-0.1	0.79	-0.55	-0.65	0.23	7	2.1	7	1
Ergosta-5_7_22_24(28)-tetraen-3beta-ol	C28 H42 O	-1.4	394.323	395.331	38.401	8.37464e+07	7	0					0.323012	819	0	0	DDA for preferred ion	[M+H]+1	3.10888e+07	4.56945e+07	3.38947e+07	8.37464e+07	1.47	1.09	2.694	0.68	0.742	1.833	0.56	0.12	1.43	-0.56	-0.43	0.87	6.7	1.3	5.1	2.4
Nalpha_Nalpha-Dimethyl-L-histidine	C8 H13 N3 O2	-0.43	183.101	184.108	1.147	2.41406e+07	11	0					0.100699	550			No MS2	[M+H]+1	1.13474e+07	1.67066e+07	2.41406e+07	1.42096e+07	1.472	2.127	1.252	0.679	1.445	0.851	0.56	1.09	0.32	-0.56	0.53	-0.23	3.5	1.3	2.9	1.3	1
Norbenzoylecgonine	C15 H17 N O4	0.36	275.116	274.109	15.203	3.28792e+06	56	0					0.115858	421			No MS2	[M-H]-1	2.01143e+06	2.96262e+06	482141	3.28792e+06	1.473	0.24	1.635	0.679	0.163	1.11	0.56	-2.06	0.71	-0.56	-2.62	0.15		1		3.2
N-{1-[2-(1-Piperidinyl)ethyl]-1H-benzimidazol-2-yl}cyclohexanecarboxamide	C21 H30 N4 O	-4.15	354.24	353.233	29.077	1.3886e+07	39	0					0.240492	679			No MS2	[M-H]-1	7.42796e+06	1.09418e+07	2.09653e+06	1.3886e+07	1.473	0.282	1.869	0.679	0.192	1.269	0.56	-1.82	0.9	-0.56	-2.38	0.34	1	5.7		1.3
7-O-Prenyltaxifolin	C20 H20 O7	-0.74	372.121	371.113	13.245	1.13098e+07	18	0					0.120628	324			DDA for preferred ion	[M-H]-1	7.61108e+06	1.13098e+07	1.49974e+06	1.00894e+07	1.486	0.197	1.326	0.673	0.133	0.892	0.57	-2.34	0.41	-0.57	-2.91	-0.16	4.2	6.7	2.8	6.4
N-Ribosylnicotinamide	C11 H14 N2 O5	-1.69	254.09	296.124	1.156	7.88207e+07	12	0					0.089843	354			No MS2	[M+ACN+H]+1	4.8539e+07	7.21743e+07	9.41278e+06	7.88207e+07	1.487	0.194	1.624	0.673	0.13	1.092	0.57	-2.37	0.7	-0.57	-2.94	0.13	1.3	8.4	1	1.3
5-tridecynoic acid	C13 H22 O2	-1.64	210.162	211.169	14.639	5.28068e+07	21	0					0.161635	769	0	0	DDA for preferred ion	[M+H]+1	3.55231e+07	5.28068e+07	7.71791e+06	3.42618e+07	1.487	0.217	0.964	0.673	0.146	0.649	0.57	-2.2	-0.05	-0.57	-2.77	-0.62	6.2	5.1		1.3
3-(4,4-Dimethyl-1-piperidinyl)propyl methyl 2,6-dimethyl-4-(3-nitrophenyl)-1,4-dihydro-3,5-pyridinedicarboxylate	C26 H35 N3 O6	-1.53	485.252	484.245	28.776	2.50909e+06	15	0					0.251841	519			No MS2	[M-H]-1	1.38009e+06	2.05278e+06	1.72729e+06	2.50909e+06	1.487	1.252	1.818	0.672	0.841	1.222	0.57	0.32	0.86	-0.57	-0.25	0.29	3.4	4.2		2.1
[ST(2:0)]5alpha-cholesta-8_24-dien-3beta-ol	C27 H44 O	-1.64	384.339	385.346	38.493	1.52454e+07	35	0					0.338587	881			No MS2	[M+H]+1	3.39119e+06	5.05017e+06	1.52454e+07	7.06239e+06	1.489	4.496	2.083	0.671	3.019	1.398	0.57	2.17	1.06	-0.57	1.59	0.48	3.7	1.5	1.3	4.2
Gallicynoic acid B	C15 H24 O4	-0.26	268.167	267.16	18.825	1.14873e+07	11	0					0.167388	624			No MS2	[M-H]-1	6.72182e+06	1.00172e+07	2.58687e+06	1.14873e+07	1.49	0.385	1.709	0.671	0.258	1.147	0.58	-1.38	0.77	-0.58	-1.95	0.2	1	7.5	3.7	8.4
(±)-Abscisic acid	C15 H20 O4	-0.61	264.136	263.129	11.477	2.67321e+07	72	4	85.5	71.5		71.5	0.135999	515			DDA for preferred ion	[M-H]-1	1.61824e+07	2.41085e+07	4.02502e+06	2.67321e+07	1.49	0.249	1.652	0.671	0.167	1.109	0.58	-2.01	0.72	-0.58	-2.58	0.15	8.4	7.8	5.3	8.9
2,2,6,6-Tetramethyl-4-piperidinol	C9 H19 N O	-1.17	157.146	158.154	20.744	3.1212e+08	15	0					0.14648	932			No MS2	[M+H]+1	9.87099e+07	1.47213e+08	2.25141e+08	3.1212e+08	1.491	2.281	3.162	0.671	1.529	2.12	0.58	1.19	1.66	-0.58	0.61	1.08	6.7	1.3	8.4	7.8
UV6260496	C6 H9 N3	0.35	123.08	124.087	44.562	2.84278e+08	21	0					0.07969	647			DDA for preferred ion	[M+H]+1	1.38837e+08	2.07838e+08	2.69297e+08	2.84278e+08	1.497	1.94	2.048	0.668	1.296	1.368	0.58	0.96	1.03	-0.58	0.37	0.45	1.3	9.5	8.9	1.3	6.7
Monaspyranoindole	C13 H15 N O	-1.5	201.115	202.122	14.222	2.14466e+08	41	0					0.115062	572	0	0	DDA for preferred ion	[M+H]+1	1.24297e+08	1.86463e+08	8.40246e+07	2.14466e+08	1.5	0.676	1.725	0.667	0.451	1.15	0.59	-0.56	0.79	-0.59	-1.15	0.2	8.9	9.5	7.3	8.4
Lajollamide A	C30 H55 N5 O5	-1.62	565.419	566.427	10.087	1.99133e+08	0	0					0.419404	742	0	0	DDA for preferred ion	[M+H]+1	1.25532e+08	1.88278e+08	1.99133e+08	1.34342e+08	1.5	1.586	1.07	0.667	1.058	0.714	0.58	0.67	0.1	-0.58	0.08	-0.49	8.9	7.8	7.8	8.9
Petroraspailyne A1	C15 H24 O3	-1.48	252.172	251.165	21.792	5.03271e+06	20	4			56.4		0.172171	683	0	0	DDA for other ion	[M-H]-1	2.85381e+06	4.28373e+06	1.27799e+06	5.03271e+06	1.501	0.448	1.764	0.666	0.298	1.175	0.59	-1.16	0.82	-0.59	-1.74	0.23	3.2	4.8	1.2	4.2
(6E,10E,14E,18E)-2,6,10,19,23-Pentamethyl-2,6,10,14,18,22-tetracosahexaene	C29 H48	-1.4	396.375	397.382	38.526	2.19546e+07	1	0					0.375048	946			No MS2	[M+H]+1	1.46238e+07	2.19546e+07	3.028e+06	906450	1.501	0.207	0.062	0.666	0.138	0.041	0.59	-2.27	-4.01	-0.59	-2.86	-4.6	3.5	5.7	1		0.7
N-Methyl-2-pyrrolidone	C5 H9 N O	-171862	82.0423	83.0497	1.642	2.25627e+08	16	4	97.4	9.9		79	0.0423058	516	0	0	DDA for other ion	[M+H]+1	1.50226e+08	2.25627e+08	1.70014e+08	2.03281e+08	1.502	1.132	1.353	0.666	0.754	0.901	0.59	0.18	0.44	-0.59	-0.41	-0.15	8.4	7.8	7.8	8.4
Imidazol-5-yl-pyruvate	C6 H6 N2 O3	4.35	154.039	153.031	1.61	6.29668e+06	22	0					0.0385114	250			No MS2	[M-H]-1	1.35699e+06	2.04251e+06	6.29668e+06	605203	1.505	4.64	0.446	0.664	3.083	0.296	0.59	2.21	-1.16	-0.59	1.62	-1.75			3.2
Quinoline-2-methanol acetate	C12 H11 N O2	-2.11	201.079	202.086	15.589	3.64233e+07	72	0					0.0785541	391	0	0	DDA for preferred ion	[M+H]+1	2.41823e+07	3.64233e+07	3.42624e+06	1.59577e+07	1.506	0.142	0.66	0.664	0.094	0.438	0.59	-2.82	-0.6	-0.59	-3.41	-1.19	3.5	1.3		1.3	1
5,6-Di(2-pyridinyl)-2,3-pyrazinedicarbonitrile	C16 H8 N6	-5.03	284.08	283.072	14.253	2.82523e+06	34	0					0.0796157	280			No MS2	[M-H]-1	1.63781e+06	2.46955e+06	191925	2.82523e+06	1.508	0.117	1.725	0.663	0.078	1.144	0.59	-3.09	0.79	-0.59	-3.69	0.19	2.3	4.2	0.3	5.3
2,3-Dihydro-1-benzofuran-2-carboxylic acid	C9 H8 O3	-280447	118.041	117.033	6.054	5.10967e+06	1	4	99.8	10		10	0.0406904	345			DDA for other ion	[M-H]-1	3.12909e+06	4.74317e+06	927187	5.10967e+06	1.516	0.296	1.633	0.66	0.195	1.077	0.6	-1.75	0.71	-0.6	-2.35	0.11	9.1	3.7	0.7	1
Chorismate	C10 H10 O6	-2.88	226.047	225.04	1.736	4.06048e+07	14	0					0.0470868	208			No MS2	[M-H]-1	2.56862e+07	3.90041e+07	1.28642e+07	4.06048e+07	1.518	0.501	1.581	0.659	0.33	1.041	0.6	-1	0.66	-0.6	-1.6	0.06	1.3	1.3	1.3	5.1
Isoniazide	C6 H7 N3 O	-0.12	137.059	138.066	44.578	558353	17	0					0.0588949	430			No MS2	[M+H]+1	173211	263080	558353	305774	1.519	3.224	1.765	0.658	2.122	1.162	0.6	1.69	0.82	-0.6	1.09	0.22	0.3		0.7		6.5
Nannozinone B	C16 H14 N2 O2	-1.81	266.105	267.112	8.839	5.73872e+07	135	0					0.105046	395			No MS2	[M+H]+1	3.77051e+07	5.73872e+07	4.87014e+07	5.6066e+07	1.522	1.292	1.487	0.657	0.849	0.977	0.61	0.37	0.57	-0.61	-0.24	-0.03	5.1	5.7	3.5	6.2
Lilial	C14 H20 O	-1.35	204.151	237.185	44.541	3.7868e+06	15	0					0.151139	740			No MS2	[M+H+MeOH]+1	309791	471682	3.7868e+06	384667	1.523	12.224	1.242	0.657	8.028	0.816	0.61	3.61	0.31	-0.61	3.01	-0.29		7.7	1	0.3
Ethyl 5-acetyl-2-amino-4-methyl-3-thiophenecarboxylate	C10 H13 N O3 S	-2.02	227.061	226.054	12.003	1.80341e+07	12	0					0.0611547	269			DDA for preferred ion	[M-H]-1	6.3426e+06	9.69369e+06	166655	1.80341e+07	1.528	0.026	2.843	0.654	0.017	1.86	0.61	-5.25	1.51	-0.61	-5.86	0.9	5.9	7.5	0.3	8.9
mefexamide	C15 H24 N2 O3	-1.19	280.178	279.171	26.657	2.98303e+06	10	0					0.178359	637			No MS2	[M-H]-1	1.14559e+06	1.75115e+06	1.18436e+06	2.98303e+06	1.529	1.034	2.604	0.654	0.676	1.703	0.61	0.05	1.38	-0.61	-0.56	0.77	3.9	4.8		1
NP-018660	C13 H22 O3	-79638.7	208.146	209.153	13.534	8.64939e+07	30	2	77.5	73.4		73.4	0.146046	702	0	0	DDA for preferred ion	[M+H]+1	5.46595e+07	8.37276e+07	8.64939e+07	8.52011e+07	1.532	1.582	1.559	0.653	1.033	1.018	0.62	0.66	0.64	-0.62	0.05	0.03	5.7	6.7	4	7.3
Aminoadipic acid	C6 H11 N O4	-0.42	161.069	144.065	1.21	2.31493e+08	42	0					0.0687398	427	0	0	DDA for other ion	[M+H-H2O]+1	1.46047e+08	2.24021e+08	2.09496e+08	2.31493e+08	1.534	1.434	1.585	0.652	0.935	1.033	0.62	0.52	0.66	-0.62	-0.1	0.05	1.3	1.3	5.7	1.3
2R-amino-4S-hydroxy-5-hexynoic acid	C6 H9 N O3	-1.04	143.058	144.065	1.21	2.31493e+08	31	0					0.058094	406	0	0	DDA for preferred ion	[M+H]+1	1.46047e+08	2.24021e+08	2.09496e+08	2.31493e+08	1.534	1.434	1.585	0.652	0.935	1.033	0.62	0.52	0.66	-0.62	-0.1	0.05	4.6	4	1.3	1.3
SQ-22536	C9 H11 N5 O	-4.13	205.096	186.078	42.855	242521	44	0					0.095513	466			No MS2	[M-H-H2O]-1	95971.4	147548	201976	242521	1.537	2.105	2.527	0.65	1.369	1.644	0.62	1.07	1.34	-0.62	0.45	0.72		0.3	0.3	3.6
2-Amino-3-Guanidinopropionate	C4 H9 N4 O2	2.1	145.073	144.065	1.173	3.21642e+06	1	0					0.0728546	502			No MS2	[M-H]-1	2.08961e+06	3.21642e+06	2.66055e+06	3.15563e+06	1.539	1.273	1.51	0.65	0.827	0.981	0.62	0.35	0.59	-0.62	-0.27	-0.03	1	3.7	1	1
27-Nor-cholestane-pentol	C26 H46 O5	-0.07	438.334	439.341	38.456	6.88681e+06	1	0					0.334493	763	0	0	DDA for preferred ion	[M+H]+1	443396	683133	6.88681e+06	2.16218e+06	1.541	15.532	4.876	0.649	10.081	3.165	0.62	3.96	2.29	-0.62	3.33	1.66	0.7		3.2
2-Furoylglycine;Pyromucuricacid	C7 H7 N O4	-2.82	169.037	168.03	1.644	1.53435e+07	31	0					0.0370313	219			No MS2	[M-H]-1	8.52824e+06	1.31386e+07	1.49541e+06	1.53435e+07	1.541	0.175	1.799	0.649	0.114	1.168	0.62	-2.51	0.85	-0.62	-3.14	0.22	4.8	1.3	0.7	1.3
Not named	C16 H26 O5 S	-1.55	330.15	331.157	1.212	1.38569e+07	18	0					0.149584	453			No MS2	[M+H]+1	8.53587e+06	1.31635e+07	1.38569e+07	1.33638e+07	1.542	1.623	1.566	0.648	1.053	1.015	0.62	0.7	0.65	-0.62	0.07	0.02	1	1.3	1.3	6.2
3-Methoxytyramine	C9 H13 N O2	-1.17	167.094	168.102	13.257	8.59207e+07	62	0					0.094433	565			No MS2	[M+H]+1	5.23448e+07	8.076e+07	2.29234e+07	8.59207e+07	1.543	0.438	1.641	0.648	0.284	1.064	0.63	-1.19	0.71	-0.63	-1.82	0.09	5.7	7.3		1.3
Muconic dialdehyde	C6 H6 O2	0.61	110.037	111.044	1.607	4.80291e+08	26	0					0.0368469	335	0	0	DDA for preferred ion	[M+H]+1	3.10927e+08	4.80291e+08	3.56814e+08	4.0208e+08	1.545	1.148	1.293	0.647	0.743	0.837	0.63	0.2	0.37	-0.63	-0.43	-0.26	8.4	1.3	7.3	7.8
D,L-2-amino-3(cis),5-hexadienoic acid	C6 H9 N O2	1	127.063	111.044	1.627	4.80291e+08	57	0					0.0634553	499	0	0	DDA for preferred ion	[M+H-NH3]+1	3.10927e+08	4.80291e+08	3.56814e+08	4.0208e+08	1.545	1.148	1.293	0.647	0.743	0.837	0.63	0.2	0.37	-0.63	-0.43	-0.26	1.3	8.4	1.3	1.3
trans-3-Indoleacrylic acid	C11 H9 N O2	16.9	187.066	170.063	1.815	3.8118e+07	3	2	95.1	84.7		84.7	0.0664897	355	0	0	DDA for preferred ion	[M+H-H2O]+1	1.55431e+07	2.40583e+07	1.16343e+07	3.8118e+07	1.548	0.749	2.452	0.646	0.484	1.584	0.63	-0.42	1.29	-0.63	-1.05	0.66	2.9	7.3	4	5.7
Ketorolac	C15 H13 N O3	-1.74	255.089	256.096	13.3	2.70522e+07	77	0					0.0891003	349			No MS2	[M+H]+1	1.74489e+07	2.70522e+07	4.67059e+06	2.31508e+07	1.55	0.268	1.327	0.645	0.173	0.856	0.63	-1.9	0.41	-0.63	-2.53	-0.22	4	3.5		1.3
N-Feruloylglycine	C12 H13 N O5	-0.84	251.079	250.072	8.147	1.64859e+07	23	0					0.0791621	315			No MS2	[M-H]-1	8.53118e+06	1.32334e+07	7.33097e+06	1.64859e+07	1.551	0.859	1.932	0.645	0.554	1.246	0.63	-0.22	0.95	-0.63	-0.85	0.32	3.7		4.8
Alternariol	C14 H10 O5	-0.88	258.053	257.045	9.114	3.61992e+06	31	0					0.0525952	204			No MS2	[M-H]-1	2.33422e+06	3.61992e+06	2.76014e+06	2.9557e+06	1.551	1.182	1.266	0.645	0.762	0.817	0.63	0.24	0.34	-0.63	-0.39	-0.29		3.2		1
DMCM	C17 H18 N2 O4	-0.05	314.127	313.119	19.089	2.74125e+06	99	0					0.126641	403			No MS2	[M-H]-1	1.37496e+06	2.13616e+06	402729	2.74125e+06	1.554	0.293	1.994	0.644	0.189	1.283	0.64	-1.77	1	-0.64	-2.41	0.36	1.7	1	0.3	3.2
Lignicol	C11 H12 O6	-1.74	240.063	239.056	1.789	5.79904e+07	7	0					0.0629712	262			DDA for preferred ion	[M-H]-1	3.72416e+07	5.79904e+07	2.39736e+07	4.48956e+07	1.557	0.644	1.206	0.642	0.413	0.774	0.64	-0.64	0.27	-0.64	-1.27	-0.37	1.3	4.6	8.4	1.3
glutaral	C5 H8 O2	5.05	100.053	101.06	2.299	1.15318e+08	52	0					0.0529342	529			No MS2	[M+H]+1	6.66256e+07	1.03766e+08	5.21467e+07	1.15318e+08	1.557	0.783	1.731	0.642	0.503	1.111	0.64	-0.35	0.79	-0.64	-0.99	0.15	1.3	6.2	1.3	5.1
5-hydroxydeoxyvasicinone	C11 H10 N2 O2	-1.52	202.074	203.081	13.189	3.95434e+07	74	1			53.5		0.0739195	366	0	0	DDA for preferred ion	[M+H]+1	2.26295e+07	3.52431e+07	3.80959e+06	3.95434e+07	1.557	0.168	1.747	0.642	0.108	1.122	0.64	-2.57	0.81	-0.64	-3.21	0.17	1.3	5.7		7.8
7_8-Didehydro-4_5-epoxy-3-methoxy-17-methoxy-(5_)-morphinan-6-one	C18 H19 N O3	-1.96	297.136	298.143	36.43	3.91198e+07	87	0					0.135912	457			No MS2	[M+H]+1	8.77989e+06	1.36756e+07	3.91198e+07	1.06246e+06	1.558	4.456	0.121	0.642	2.861	0.078	0.64	2.16	-3.05	-0.64	1.52	-3.69			4	0.7
Metalaxyl	C15 H21 N O4	-0.26	279.147	278.14	18.497	4.63505e+06	37	0					0.146986	527			No MS2	[M-H]-1	1.35061e+06	2.11233e+06	67902.4	4.63505e+06	1.564	0.05	3.432	0.639	0.032	2.194	0.65	-4.31	1.78	-0.65	-4.96	1.13	0.7	1		5.9
3-hydroxy-tetradecanedioic acid	C14 H26 O5	-0.29	274.178	273.171	13.149	7.71635e+06	2	2			63.6		0.177945	649			DDA for preferred ion	[M-H]-1	3.69347e+06	5.82482e+06	1.0374e+06	7.71635e+06	1.577	0.281	2.089	0.634	0.178	1.325	0.66	-1.83	1.06	-0.66	-2.49	0.41	1.5	4.2		3.7
2-[(E)-(3-Nitrobenzylidene)amino]benzamide	C14 H11 N3 O3	-1.27	269.08	268.072	16.882	251091	27	0					0.079699	296			No MS2	[M-H]-1	159096	251091	30074.8	170338	1.578	0.189	1.071	0.634	0.12	0.678	0.66	-2.4	0.1	-0.66	-3.06	-0.56	0.3	3.6		0.3
Ipurolic acid	C14 H28 O4	-0.64	260.199	259.191	18.622	5.4077e+06	2	0					0.198593	763			No MS2	[M-H]-1	3.42584e+06	5.4077e+06	221010	4.75124e+06	1.579	0.065	1.387	0.634	0.041	0.879	0.66	-3.95	0.47	-0.66	-4.61	-0.19	4.2	5.3	0.3	4.2
8-Hydroxyquinoline	C9 H7 N O	-1.35	145.053	146.06	9.887	1.03949e+09	42	13	99	87.6	68.6	87.6	0.0525683	362	0	0	DDA for preferred ion	[M+H]+1	1.30929e+08	2.07171e+08	1.03949e+09	2.62761e+08	1.582	7.939	2.007	0.632	5.018	1.268	0.66	2.99	1	-0.66	2.33	0.34			8.9
Fmoc-Ala-OH	C18 H17 N O4	0.52	311.116	310.109	9.956	5.2745e+06	70	0					0.115921	373			No MS2	[M-H]-1	2.44546e+06	3.87209e+06	3.50911e+06	5.2745e+06	1.583	1.435	2.157	0.632	0.906	1.362	0.66	0.52	1.11	-0.66	-0.14	0.45	1	1	4.8	1
Methyl indole-3-acetate	C11 H11 N O2	-4.4	189.078	188.071	8.317	2.86436e+07	63	1	93.3	9.7		69.1	0.0781456	413			DDA for preferred ion	[M-H]-1	1.61302e+07	2.55507e+07	1.95535e+07	2.86436e+07	1.584	1.212	1.776	0.631	0.765	1.121	0.66	0.28	0.83	-0.66	-0.39	0.16		4.6		4.6
Pestalamide C	C15 H16 N2 O3	-0.33	272.116	271.109	17.045	1.44445e+06	79	0					0.116003	426			No MS2	[M-H]-1	648490	1.02871e+06	67999.6	1.44445e+06	1.586	0.105	2.227	0.63	0.066	1.404	0.67	-3.25	1.16	-0.67	-3.92	0.49	0.7	2.3		2.8
Streptol	C7 H12 O5	1.74	176.069	157.051	42.838	962420	22	1			59.2		0.0687801	391			DDA for preferred ion	[M-H-H2O]-1	300249	476471	962420	608604	1.587	3.205	2.027	0.63	2.02	1.277	0.67	1.68	1.02	-0.67	1.01	0.35	0.3	0.7	2.8	3.9
609975	C4 H4 N2 O	4.36	96.0328	256.081	1.357	2.47054e+07	17	0					0.0327817	341			No MS2	[2M+ACN+Na]+1	1.55608e+07	2.47054e+07	1.38312e+07	2.42291e+07	1.588	0.889	1.557	0.63	0.56	0.981	0.67	-0.17	0.64	-0.67	-0.84	-0.03	1.3	1.3	1.3	5.1
Isoquinoline	C9 H7 N	-0.03	129.058	130.065	17.872	1.66456e+09	8	4	56.5	7.8		45.1	0.0578456	448	0	0	DDA for preferred ion	[M+H]+1	3.83068e+07	6.09734e+07	1.66456e+09	8.59577e+07	1.592	43.453	2.244	0.628	27.3	1.41	0.67	5.44	1.17	-0.67	4.77	0.5			7.3	1.8
Norcocaine	C16 H19 N O4	0	289.131	288.124	16.162	6.1426e+06	70	0					0.131408	454			No MS2	[M-H]-1	3.1562e+06	5.03063e+06	213041	6.1426e+06	1.594	0.067	1.946	0.627	0.042	1.221	0.67	-3.89	0.96	-0.67	-4.56	0.29	1	4.2		5.3
Isoquinoline	C9 H7 N	-0.25	129.058	130.065	19.685	1.54404e+09	8	4	63.2	8.2		46.3	0.0578174	448	0	0	DDA for preferred ion	[M+H]+1	5.64392e+07	8.99463e+07	1.54404e+09	1.37665e+08	1.594	27.357	2.439	0.627	17.166	1.531	0.67	4.77	1.29	-0.67	4.1	0.61			8.4	1.3
DL-4-Hydroxyphenyllactic acid	C9 H10 O4	-2.59	182.057	183.065	2.403	9.07835e+07	83	3	73.9	46.9		67	0.0574366	315			DDA for preferred ion	[M+H]+1	5.69183e+07	9.07835e+07	5.10275e+07	8.57194e+07	1.595	0.897	1.506	0.627	0.562	0.944	0.67	-0.16	0.59	-0.67	-0.83	-0.08				5.7
3-[(E)-2-[(1R,4aS,5R,6R,8aR)-6-hydroxy-5-(hydroxymethyl)-5,8a-dimethyl-2-methylidene-decahydronaphthalen-1-yl]ethenyl]-2,5-dihydrofuran-2-one	C20 H28 O4	-54218	314.188	315.195	26.545	7.64341e+07	36	6	77.1	73.1		73.3	0.187607	597			DDA for preferred ion	[M+H]+1	3.97066e+07	6.34289e+07	4.79436e+06	7.64341e+07	1.597	0.121	1.925	0.626	0.076	1.205	0.68	-3.05	0.94	-0.68	-3.73	0.27	4.6	5.7		5.7
guaninediazonium	C5 H4 N7 O	-6.81	178.047	177.04	1.209	2.77125e+07	1	0					0.0465194	261			No MS2	[M-H]-1	1.50729e+07	2.40821e+07	2.17207e+07	2.77125e+07	1.598	1.441	1.839	0.626	0.902	1.151	0.68	0.53	0.88	-0.68	-0.15	0.2	1.3	1.3	7.8	1.3
1-Methylxanthine	C6 H6 N4 O2	-0.99	166.049	167.056	1.52	5.08865e+07	15	0					0.0489114	295			No MS2	[M+H]+1	3.18087e+07	5.08865e+07	1.2492e+07	4.03644e+07	1.6	0.393	1.269	0.625	0.245	0.793	0.68	-1.35	0.34	-0.68	-2.03	-0.33	5.1	8.4	4	1.3
Naphthaleneacetamide	C12 H11 N O	-1.48	185.084	203.118	10.204	4.2699e+07	41	0					0.0837905	453			No MS2	[M+NH4]+1	2.66642e+07	4.2699e+07	2.53237e+07	2.49318e+07	1.601	0.95	0.935	0.624	0.593	0.584	0.68	-0.07	-0.1	-0.68	-0.75	-0.78	1.3	6.2		1.3
Mesitylethylene	C11 H14	-1.19	146.109	147.117	12.254	4.71437e+07	11	0					0.109377	749			No MS2	[M+H]+1	2.09162e+07	3.35051e+07	1.64031e+07	4.71437e+07	1.602	0.784	2.254	0.624	0.49	1.407	0.68	-0.35	1.17	-0.68	-1.03	0.49	1.3	1.8	1.3	1.3
CZ1330000	C12 H16	-1.05	160.125	161.132	6.667	3.59659e+07	9	0					0.125032	781			No MS2	[M+H]+1	1.92072e+07	3.09645e+07	1.63729e+07	3.59659e+07	1.612	0.852	1.873	0.62	0.529	1.162	0.69	-0.23	0.9	-0.69	-0.92	0.22	1.3	1.3	1.3	4
(1R)-1-[(2S,2'S,5S,5'S)-5'-{(1S)-1-Hydroxy-13-[(3R,5S)-5-methyl-2-oxo-3-(phenylsulfanyl)tetrahydro-3-furanyl]-5-tridecen-3-yn-1-yl}octahydro-2,2'-bifuran-5-yl]undecyl acetate	C45 H68 O7 S	-1.16	752.468	753.475	36.677	5.83175e+06	1	0					0.467704	622			No MS2	[M+H]+1	2.48185e+06	4.0042e+06	3.75242e+06	5.83175e+06	1.613	1.512	2.35	0.62	0.937	1.456	0.69	0.6	1.23	-0.69	-0.09	0.54	1	4.2	3.2	2.6
Pestalotiopyrone L	C15 H22 O7	-3.06	314.136	313.128	10.925	231291	4	0					0.135591	432			No MS2	[M-H]-1	142699	231291	24999	118952	1.621	0.175	0.834	0.617	0.108	0.514	0.7	-2.51	-0.26	-0.7	-3.21	-0.96	6.8	0.3		0
Lerisetron	C18 H20 N4	-4.77	292.167	291.16	28.463	1.31051e+06	34	0					0.167402	573			No MS2	[M-H]-1	111087	180189	1.31051e+06	603031	1.622	11.797	5.428	0.617	7.273	3.347	0.7	3.56	2.44	-0.7	2.86	1.74		0.3		3.9
Isoquinoline	C9 H7 N	0.11	129.058	130.065	4.3	1.53746e+09	8	4	86.2	9.3		64.7	0.0578631	448	0	0	DDA for preferred ion	[M+H]+1	6.28717e+07	1.0211e+08	1.53746e+09	5.20153e+08	1.624	24.454	8.273	0.616	15.057	5.094	0.7	4.61	3.05	-0.7	3.91	2.35			7.3	1.3
Nb-acetyltryptamine	C12 H14 N2 O	-1.32	202.11	203.118	10.419	4.1861e+07	68	0					0.110346	546			No MS2	[M+H]+1	2.5711e+07	4.1861e+07	2.72704e+07	2.49318e+07	1.628	1.061	0.97	0.614	0.651	0.596	0.7	0.08	-0.04	-0.7	-0.62	-0.75	4.6		5.1	1.3
Erucamide	C22 H43 N O	-2.13	337.334	338.341	38.724	5.03296e+07	5	1	93.9	83.8		83.8	0.333748	989			DDA for preferred ion	[M+H]+1	3.09065e+07	5.03296e+07	3.84655e+07	3.90925e+07	1.628	1.245	1.265	0.614	0.764	0.777	0.7	0.32	0.34	-0.7	-0.39	-0.36	4	5.7	5.1	2.9	1
Hamilcone	C18 H18 O7	0.23	346.105	345.098	11.241	9.22888e+06	15	0					0.105333	304			No MS2	[M-H]-1	5.66652e+06	9.22888e+06	1.8709e+06	7.99338e+06	1.629	0.33	1.411	0.614	0.203	0.866	0.7	-1.6	0.5	-0.7	-2.3	-0.21	6.4	5.3		5.9
1,5-Dimethyl-1,2-dihydro-3H-pyrazol-3-one	C5 H8 N2 O	1.57	112.064	113.071	40.891	2.20555e+07	13	0					0.0638393	570	0	0	DDA for preferred ion	[M+H]+1	1.12409e+07	1.8341e+07	2.20555e+07	1.51244e+07	1.632	1.962	1.345	0.613	1.203	0.825	0.71	0.97	0.43	-0.71	0.27	-0.28		3.5	1.3	1.3
CMBT	C7 H4 Cl N S2	2.72	200.948	199.94	1.396	5.2498e+06	1	0					-0.0520843	-259			No MS2	[M-H]-1	1.8733e+06	3.05842e+06	5.2498e+06	3.77502e+06	1.633	2.802	2.015	0.613	1.717	1.234	0.71	1.49	1.01	-0.71	0.78	0.3	2.1	1	6.4	2.6
Tyrosine	C9 H11 N O3	-0.97	181.074	182.081	3.716	1.08465e+08	66	0					0.073717	407			No MS2	[M+H]+1	6.62583e+07	1.08465e+08	9.58471e+07	9.50749e+07	1.637	1.447	1.435	0.611	0.884	0.877	0.71	0.53	0.52	-0.71	-0.18	-0.19	2.9	1.3	1.3
12-oxo-5E,8E,10Z-dodecatrienoic acid	C12 H16 O3	-1.2	208.11	209.117	11.367	5.52083e+07	56	0					0.109694	527	0	0	DDA for preferred ion	[M+H]+1	2.19217e+07	3.59318e+07	1.11094e+07	5.52083e+07	1.639	0.507	2.518	0.61	0.309	1.536	0.71	-0.98	1.33	-0.71	-1.69	0.62		2.4		2.9
1_4-Dihydroxy-2-naphthoate	C11 H8 O4	-3.56	204.042	203.034	3.338	7.13969e+06	27	0					0.0415326	204			No MS2	[M-H]-1	3.67905e+06	6.04224e+06	5.42212e+06	7.13969e+06	1.642	1.474	1.941	0.609	0.897	1.182	0.72	0.56	0.96	-0.72	-0.16	0.24	1	1	1	3.2
D-Proline	C5 H9 N O2	1.37	115.063	116.071	1.186	2.51482e+08	56	0					0.063486	552			No MS2	[M+H]+1	1.12404e+08	1.8465e+08	1.08021e+08	2.51482e+08	1.643	0.961	2.237	0.609	0.585	1.362	0.72	-0.06	1.16	-0.72	-0.77	0.45	4	1.3		1.3	1
Chrysamide C	C26 H26 N4 O10	4.5	554.167	555.175	38.523	1.88617e+06	25	0					0.167387	302			No MS2	[M+H]+1	747770	1.22987e+06	253028	1.88617e+06	1.645	0.338	2.522	0.608	0.206	1.534	0.72	-1.56	1.33	-0.72	-2.28	0.62		0.7		7
Ethyl Paraben	C9 H10 O3	-0.94	166.063	167.07	2.045	1.80482e+08	100	0					0.0628375	378			No MS2	[M+H]+1	1.09553e+08	1.80482e+08	9.76376e+07	1.60447e+08	1.647	0.891	1.465	0.607	0.541	0.889	0.72	-0.17	0.55	-0.72	-0.89	-0.17		2.9
Type IV cyanolipid 16:0 ester	C21 H37 N O2	-2.07	335.282	336.289	36.311	2.59121e+07	4	0					0.281734	840			DDA for preferred ion	[M+H]+1	1.45779e+07	2.40198e+07	1.94133e+06	2.59121e+07	1.648	0.133	1.777	0.607	0.081	1.079	0.72	-2.91	0.83	-0.72	-3.63	0.11	6.2	1.3	1	7.3
N-Acetoxy-4-aminobiphenyl	C14 H13 N O2	-2.16	227.094	228.101	26.096	1.02068e+08	94	0					0.0941376	415			No MS2	[M+H]+1	1.53771e+06	2.54781e+06	1.02068e+08	1.00978e+07	1.657	66.376	6.567	0.604	40.061	3.963	0.73	6.05	2.72	-0.73	5.32	1.99			3.5	2.1
6-Methylquinoline	C10 H9 N	-1.36	143.073	144.081	15.136	1.73438e+08	18	2	95.9	9.8		79.8	0.073305	512	0	0	DDA for preferred ion	[M+H]+1	2.3212e+07	3.85086e+07	1.73438e+08	5.03841e+07	1.659	7.472	2.171	0.603	4.504	1.308	0.73	2.9	1.12	-0.73	2.17	0.39			5.7
N-Nitrosoproline	C5 H8 N2 O3	-2.61	144.053	145.061	1.25	2.98918e+07	10	0					0.0531168	369	0	0	DDA for preferred ion	[M+H]+1	1.80044e+07	2.98918e+07	7.71314e+06	2.76903e+07	1.66	0.428	1.538	0.602	0.258	0.926	0.73	-1.22	0.62	-0.73	-1.95	-0.11	1.3	1.3	7.5	5.1
2-Isopropyl-5-methylcyclohexyl 2-(16,18-dioxo-17-azapentacyclo[6.6.5.0~2,7~.0~9,14~.0~15,19~]nonadeca-2,4,6,9,11,13-hexaen-17-yl)-3-methylbutanoate	C33 H39 N O4	-1.39	513.287	512.28	33.376	2.72377e+06	2	0					0.287196	560			No MS2	[M-H]-1	1.64106e+06	2.72377e+06	1.2833e+06	1.5932e+06	1.66	0.782	0.971	0.602	0.471	0.585	0.73	-0.35	-0.04	-0.73	-1.09	-0.77	0.7	5.3	4.5	4.5
Penipyridone E	C17 H18 N2 O5	-0.45	330.121	329.114	11.143	1.43157e+07	41	0					0.121425	368			No MS2	[M-H]-1	6.26644e+06	1.04087e+07	1.66646e+06	1.43157e+07	1.661	0.266	2.284	0.602	0.16	1.375	0.73	-1.91	1.19	-0.73	-2.64	0.46	4.8	5.3		6.7
1-(3,4-dimethoxyphenyl)ethan-1-one oxime	C10 H13 N O3	-1.24	195.089	196.097	1.994	2.35025e+08	75	1	50.8	62.3		62.3	0.0893022	458	7.14	0	DDA for preferred ion	[M+H]+1	1.37228e+08	2.28241e+08	8.83231e+07	2.35025e+08	1.663	0.644	1.713	0.601	0.387	1.03	0.73	-0.64	0.78	-0.73	-1.37	0.04		5.7	2.9	5.7
N-(4-Acetylphenyl)maleimide	C12 H9 N O3	-2.25	215.058	257.092	1.223	1.36558e+07	26	0					0.0577598	269			No MS2	[M+ACN+H]+1	4.08343e+06	6.79303e+06	6.99813e+06	1.36558e+07	1.664	1.714	3.344	0.601	1.03	2.01	0.73	0.78	1.74	-0.73	0.04	1.01	1	1	1	4
Norharman	C11 H8 N2	-1.34	168.069	169.076	3.561	1.50538e+08	38	2	99.6	10		10	0.0685239	408	0	0	DDA for preferred ion	[M+H]+1	9.02426e+07	1.50313e+08	1.10662e+08	1.50538e+08	1.666	1.226	1.668	0.6	0.736	1.001	0.74	0.29	0.74	-0.74	-0.44	0	8.4	7.8	7.8	7.8
Canthin-6-one	C14 H8 N2 O	-1.81	220.063	221.071	10.267	2.33429e+07	8	0					0.0632648	287			No MS2	[M+H]+1	1.24067e+07	2.07158e+07	1.94631e+07	2.33429e+07	1.67	1.569	1.881	0.599	0.94	1.127	0.74	0.65	0.91	-0.74	-0.09	0.17	1.3	1.3	3.5	1.3
Phomasatin	C10 H8 O5	-0.79	208.037	267.051	1.152	8.68613e+06	11	0					0.0370084	178			DDA for other ion	[M-H+HAc]-1	3.8931e+06	6.51273e+06	919290	8.68613e+06	1.673	0.236	2.231	0.598	0.141	1.334	0.74	-2.08	1.16	-0.74	-2.82	0.42	1	1	4.5	1
Metanephrine	C10 H15 N O3	-1.15	197.105	198.112	1.141	8.62109e+07	38	0					0.104967	533			No MS2	[M+H]+1	5.13748e+07	8.62109e+07	7.65047e+07	7.66715e+07	1.678	1.489	1.492	0.596	0.887	0.889	0.75	0.57	0.58	-0.75	-0.17	-0.17	1.3	6.2	1.3	1.3
Butyryl-L-carnitine	C11 H21 N O4	-1.01	231.147	232.154	1.135	3.65212e+06	6	0					0.146824	635			No MS2	[M+H]+1	1.22092e+06	2.053e+06	1.34048e+06	3.65212e+06	1.682	1.098	2.991	0.595	0.653	1.779	0.75	0.13	1.58	-0.75	-0.61	0.83		1		2.6
625	C21 H29 N S2	-2.64	359.173	358.166	21.741	1.21421e+07	28	0					0.173194	482			No MS2	[M-H]-1	6.15733e+06	1.03622e+07	373071	1.21421e+07	1.683	0.061	1.972	0.594	0.036	1.172	0.75	-4.04	0.98	-0.75	-4.8	0.23	2.6	5.3	0.3	6.7
Octaethylbiphenylene	C28 H40	-1.68	376.312	377.32	42.822	2.04949e+07	1	0					0.312371	830	0	0	DDA for preferred ion	[M+H]+1	8.87334e+06	1.49457e+07	6.29876e+06	2.04949e+07	1.684	0.71	2.31	0.594	0.421	1.371	0.75	-0.49	1.21	-0.75	-1.25	0.46	1	6.2	1	8.4
Louisianin B	C11 H13 N O2	-1.43	191.094	192.102	10.949	6.71423e+07	75	0					0.0943547	494			No MS2	[M+H]+1	3.39122e+07	5.71571e+07	3.9016e+07	6.71423e+07	1.685	1.151	1.98	0.593	0.683	1.175	0.75	0.2	0.99	-0.75	-0.55	0.23	3.5	4	3.5	4
5-methyl-1H-quinazoline-2,4-dione	C9 H8 N2 O2	-2.48	176.058	175.05	2.364	2.73467e+07	48	0					0.0581406	330	0	0	DDA for preferred ion	[M-H]-1	1.49442e+07	2.51805e+07	1.69666e+07	2.73467e+07	1.685	1.135	1.83	0.593	0.674	1.086	0.75	0.18	0.87	-0.75	-0.57	0.12	3.5	7.3	7.3	6.7
L-Tyrosinemethylester	C10 H13 N O3	-3.98	195.089	194.081	13.266	1.05652e+08	75	0					0.0887672	455			DDA for preferred ion	[M-H]-1	5.36829e+07	9.05342e+07	7.27652e+06	1.05652e+08	1.686	0.136	1.968	0.593	0.08	1.167	0.75	-2.88	0.98	-0.75	-3.64	0.22	9.5	9.5	5.9	9.5
Deoxynybomycin	C16 H14 N2 O3	-1.52	282.1	283.107	1.185	1.00119e+08	83	0					0.100012	355			No MS2	[M+H]+1	5.37982e+07	9.09004e+07	5.30822e+07	1.00119e+08	1.69	0.987	1.861	0.592	0.584	1.101	0.76	-0.02	0.9	-0.76	-0.78	0.14	7.8	7.3	7.8	8.4
1,8,15,22-Tetraazacyclooctacosane-2,9,16,23-tetrone	C24 H44 N4 O4	-1.44	452.336	453.343	8.02	1.04552e+08	0	0					0.335604	742	0	0	DDA for preferred ion	[M+H]+1	6.18756e+07	1.04552e+08	1.0419e+08	6.66494e+07	1.69	1.684	1.077	0.592	0.997	0.637	0.76	0.75	0.11	-0.76	0	-0.65	6.7	8.4	8.4	6.7
Ilanepyrrolal	C14 H15 N O3	-0.86	245.105	246.112	1.193	3.08268e+07	70	0					0.104982	428			No MS2	[M+H]+1	1.79335e+07	3.0354e+07	3.08268e+07	2.17874e+07	1.693	1.719	1.215	0.591	1.016	0.718	0.76	0.78	0.28	-0.76	0.02	-0.48	1.3	1.3	1.3	5.1
[Similar to: NP-002947; ΔMass: -280.1323 Da]			140.046	139.039	1.631	1.03384e+08	0	6			59.3		0.0460926	329			DDA for preferred ion	[M-H]-1	5.52248e+07	9.34706e+07	3.44548e+07	1.03384e+08	1.693	0.624	1.872	0.591	0.369	1.106	0.76	-0.68	0.9	-0.76	-1.44	0.15	5.7	1.3	6.2	1.3
1-(2,3-Dihydro-1H-indol-1-yl)-2-([1,2,4]triazolo[3,4-b][1,3]benzothiazol-3-ylsulfanyl)ethanone	C18 H14 N4 O S2	-2.15	366.06	347.042	1.392	212972	20	0					0.0601138	164			No MS2	[M-H-H2O]-1	40324.2	68315.7	212972	80892.2	1.694	5.282	2.006	0.59	3.117	1.184	0.76	2.4	1	-0.76	1.64	0.24			4.1
beta-vinyl acrylic acid	C5 H6 O2	3.14	98.0371	99.0444	1.595	4.04002e+08	42	0					0.0370871	378	0	0	DDA for preferred ion	[M+H]+1	2.33835e+08	3.96441e+08	2.04436e+08	4.04002e+08	1.695	0.874	1.728	0.59	0.516	1.019	0.76	-0.19	0.79	-0.76	-0.96	0.03	6.7	7.3	1.3	8.4
Uracil	C4 H4 N2 O2	1.72	112.027	113.035	1.303	1.5635e+09	28	3	98.5	84.7		92.9	0.02747	245	0	0	DDA for preferred ion	[M+H]+1	9.16476e+08	1.5635e+09	5.15081e+08	9.13075e+08	1.706	0.562	0.996	0.586	0.329	0.584	0.77	-0.83	-0.01	-0.77	-1.6	-0.78	6.7	6.7	6.7	7.3
Spathullin A	C13 H11 N O4	-1.71	245.068	246.076	10.748	6.10955e+07	35	0					0.0683892	279	0	0	DDA for preferred ion	[M+H]+1	2.78042e+07	4.76173e+07	2.63915e+06	6.10955e+07	1.713	0.095	2.197	0.584	0.055	1.283	0.78	-3.4	1.14	-0.78	-4.17	0.36	2.9	2.9	1	4.6
6-Methylquinoline	C10 H9 N	-1.04	143.073	144.081	10.218	1.52163e+08	18	2	92	9.6		82.5	0.0733508	513	0	0	DDA for preferred ion	[M+H]+1	8.8709e+07	1.52163e+08	8.95377e+07	1.17357e+08	1.715	1.009	1.323	0.583	0.588	0.771	0.78	0.01	0.4	-0.78	-0.77	-0.37		7.3
1-Benzoylproline	C12 H13 N O3	-1.57	219.089	202.086	12.132	1.04753e+08	71	0					0.0891994	407	0	0	DDA for preferred ion	[M+H-H2O]+1	4.43193e+07	7.62874e+07	3.25747e+07	1.04753e+08	1.721	0.735	2.364	0.581	0.427	1.373	0.78	-0.44	1.24	-0.78	-1.23	0.46		4.6		6.2
4-HydroxyaminoquinolineN-oxide	C9 H8 N2 O2	-1.59	176.058	177.066	1.182	4.03523e+07	48	0					0.0582969	331			No MS2	[M+H]+1	2.34175e+07	4.03523e+07	6.90622e+06	2.2685e+07	1.723	0.295	0.969	0.58	0.171	0.562	0.79	-1.76	-0.05	-0.79	-2.55	-0.83	1.8	1.8	1	4.6
4,6-dihydroxy-2,3-dihydro-1H-isoindol-1-one	C8 H7 N O3	-3.18	165.042	166.05	1.987	8.41581e+07	39	0					0.0420689	255	7.14	0	DDA for preferred ion	[M+H]+1	4.63211e+07	7.98333e+07	3.81375e+07	8.41581e+07	1.723	0.823	1.817	0.58	0.478	1.054	0.79	-0.28	0.86	-0.79	-1.07	0.08		6.7		3.5
5-(4-Hydroxyphenyl)-8,8-dimethyl-5,8,9,10-tetrahydropyrimido[4,5-b]quinoline-2,4,6(1H,3H,7H)-trione	C19 H19 N3 O4	-1.89	353.137	352.13	27.505	433554	44	0					0.136889	388			DDA for preferred ion	[M-H]-1	226440	391142	433554	109143	1.727	1.915	0.482	0.579	1.108	0.279	0.79	0.94	-1.05	-0.79	0.15	-1.84	6.8	0.9		0
6-Amino-5,6,7,8-tetrahydronaphthalene-2,3-diyl diacetate	C14 H17 N O4	-0.8	263.116	262.108	8.693	1.25689e+07	36	0					0.115549	439			No MS2	[M-H]-1	5.44641e+06	9.4152e+06	5.45397e+06	1.25689e+07	1.729	1.001	2.308	0.578	0.579	1.335	0.79	0	1.21	-0.79	-0.79	0.42	1	3.7		4.6
Gallicynoic acid A	C14 H22 O4	-1.1	254.152	253.144	11.501	4.51172e+06	16	0					0.151529	596			No MS2	[M-H]-1	2.15453e+06	3.72716e+06	451077	4.51172e+06	1.73	0.209	2.094	0.578	0.121	1.21	0.79	-2.26	1.07	-0.79	-3.05	0.28	4.2	1	0.7	3.2
Botryosphaerilactone A	C14 H24 O5	-0.48	272.162	253.144	11.502	4.51172e+06	8	0					0.162242	596			No MS2	[M-H-H2O]-1	2.15453e+06	3.72716e+06	451077	4.51172e+06	1.73	0.209	2.094	0.578	0.121	1.21	0.79	-2.26	1.07	-0.79	-3.05	0.28	1	3.7	0.7	1
N-palmitoyl proline	C21 H39 N O3	-1.69	353.292	398.291	36.306	4.31398e+06	2	0					0.292398	828			DDA for other ion	[M+FA-H]-1	2.46511e+06	4.26855e+06	276891	4.31398e+06	1.732	0.112	1.75	0.578	0.065	1.011	0.79	-3.15	0.81	-0.79	-3.95	0.02	5.9	8	0.3	8
4-Nitro-2H-benzimidazol-2-one	C7 H3 N3 O3	2.23	177.018	176.011	7.014	4.16535e+06	1	0					0.0178357	101			No MS2	[M-H]-1	720546	1.24815e+06	4.16535e+06	1.23995e+06	1.732	5.781	1.721	0.577	3.337	0.993	0.79	2.53	0.78	-0.79	1.74	-0.01			4.2	0.7
[Similar to: Dimethyl (9E,18E)-1,10-bis(beta-D-glucopyranosyloxy)-6,15-dioxo-4a,5,6,8,13a,14,15,17-octahydro-1H,10H-dipyrano[3,4-d:3',4'-k][1,8]dioxacyclotetradecine-4,13-dicarboxylate; ΔMass: -682.2299 Da]			122.003	120.995	1.236	6.22225e+06	0	2			53.2		0.00256758	21			DDA for other ion	[M-H]-1	2.06313e+06	3.58023e+06	357859	6.22225e+06	1.735	0.173	3.016	0.576	0.1	1.738	0.8	-2.53	1.59	-0.8	-3.32	0.8	1	3.2		3.2
[(1,1-Difluoro-1-propen-2-yl)oxy](trimethyl)silane	C6 H12 F2 O Si	-2.96	166.062	165.055	1.792	8.39945e+06	1	0					0.0620557	374			No MS2	[M-H]-1	4.84208e+06	8.39945e+06	7.38076e+06	6.64522e+06	1.735	1.524	1.372	0.576	0.879	0.791	0.79	0.61	0.46	-0.79	-0.19	-0.34	1	1	1	3.7
Betaine	C5 H11 N O2	1.86	117.079	118.086	1.196	2.46354e+08	63	3	94.2	9.7		9.9	0.0791958	676	0	0	DDA for preferred ion	[M+H]+1	1.06009e+08	1.84057e+08	1.8335e+08	2.46354e+08	1.736	1.73	2.324	0.576	0.996	1.338	0.8	0.79	1.22	-0.8	-0.01	0.42	8.4	8.4	8.4	8.4
Prohexadione	C10 H12 O5	-1.35	212.068	213.075	1.732	5.70876e+07	20	0					0.0681862	322			No MS2	[M+H]+1	3.1558e+07	5.48234e+07	1.9657e+07	5.70876e+07	1.737	0.623	1.809	0.576	0.359	1.041	0.8	-0.68	0.86	-0.8	-1.48	0.06		1.3		5.1
9-Methyl-4-oxo-2-(1-piperidinyl)-4H-pyrido[1,2-a]pyrimidine-3-carbaldehyde	C15 H17 N3 O2	-1.61	271.132	272.139	7.124	3.23264e+07	58	0					0.131639	486			No MS2	[M+H]+1	676503	1.17571e+06	3.23264e+07	1.22278e+06	1.738	47.785	1.808	0.575	27.495	1.04	0.8	5.58	0.85	-0.8	4.78	0.06			4.6	0.7
2-Oxo-delta3-4_5_5-trimethylcyclopentenylacetate	C10 H14 O3	-4.97	182.093	181.086	10.434	8.18711e+06	55	0					0.0933889	513			No MS2	[M-H]-1	3.90587e+06	6.78663e+06	2.14096e+06	8.18711e+06	1.738	0.548	2.096	0.576	0.315	1.206	0.8	-0.87	1.07	-0.8	-1.66	0.27		5.9		6.4
[Similar to: 3-Aminosalicylic acid; ΔMass: 0.0354 Da]			153.078	198.076	2.542	1.1427e+07	0	6			59.9		0.0779825	509			DDA for preferred ion	[M+FA-H]-1	4.89496e+06	8.51934e+06	3.77485e+06	1.1427e+07	1.74	0.771	2.334	0.575	0.443	1.341	0.8	-0.37	1.22	-0.8	-1.17	0.42		1		4
Cotteslosin C	C34 H45 N5 O6	2.01	619.338	310.676	10.103	9.24547e+06	18	0					0.33823	546			No MS2	[M+2H]+2	3.67352e+06	6.40014e+06	9.24547e+06	6.1469e+06	1.742	2.517	1.673	0.574	1.445	0.96	0.8	1.33	0.74	-0.8	0.53	-0.06	1	1	2.6	2.1
9,13-dihydroxy-10-ethoxy-11-octadecenoic acid	C20 H38 O5	-0.5	358.272	357.264	36.518	907549	7	0					0.271747	758			No MS2	[M-H]-1	218614	380865	288356	907549	1.742	1.319	4.151	0.574	0.757	2.383	0.8	0.4	2.05	-0.8	-0.4	1.25	0.3	4.1	0.3	1.7
3-(3-methylfuran-2,5-diyl)-dipropionic acid	C11 H14 O5	-2.11	226.084	225.076	3.436	2.78124e+07	19	0					0.0836469	370			No MS2	[M-H]-1	1.39347e+07	2.42798e+07	8.21515e+06	2.78124e+07	1.742	0.59	1.996	0.574	0.338	1.145	0.8	-0.76	1	-0.8	-1.56	0.2	1.3		3.2
Phenylalanine	C9 H11 N O2	-5.23	165.078	210.076	3.747	4.93999e+07	118	0					0.0781157	473			No MS2	[M+FA-H]-1	2.19731e+07	3.82943e+07	8.90033e+06	4.93999e+07	1.743	0.405	2.248	0.574	0.232	1.29	0.8	-1.3	1.17	-0.8	-2.11	0.37	6.2	1.3		1.3
N-salicyloyl-2-aminopropan-1,3-diol	C10 H13 N O4	-2.9	211.084	210.077	3.757	5.85739e+07	44	0					0.0838452	397			DDA for preferred ion	[M-H]-1	2.19731e+07	3.82943e+07	6.1433e+06	5.85739e+07	1.743	0.28	2.666	0.574	0.16	1.53	0.8	-1.84	1.41	-0.8	-2.64	0.61	1.3	7.3		1.3
Anatoxin A	C10 H15 N O	-1.24	165.115	166.122	6.082	5.23818e+07	50	0					0.11516	697	0	0	DDA for preferred ion	[M+H]+1	3.00475e+07	5.23818e+07	3.14168e+07	4.51506e+07	1.743	1.046	1.503	0.574	0.6	0.862	0.8	0.06	0.59	-0.8	-0.74	-0.21		5.7		1.3	1
DG8559000	C7 H4 F2 O2	0.43	158.018	157.011	43.247	8.35053e+06	4	0					0.0180036	114			No MS2	[M-H]-1	4.59376e+06	8.03599e+06	4.55083e+06	8.35053e+06	1.749	0.991	1.818	0.572	0.566	1.039	0.81	-0.01	0.86	-0.81	-0.82	0.06	1	1	1	4.2
3,3-Dimethyl-1,5-dioxacyclopentadecane-6,15-dione	C15 H26 O4	-0.42	270.183	269.176	19.289	6.04421e+06	9	0					0.182997	677			No MS2	[M-H]-1	2.69396e+06	4.71134e+06	756669	6.04421e+06	1.749	0.281	2.244	0.572	0.161	1.283	0.81	-1.83	1.17	-0.81	-2.64	0.36	1	5.9	0.7	1
Solanidine	C27 H43 N O	-0.83	397.334	398.341	19.329	1.16767e+07	4	0					0.334133	841			No MS2	[M+H]+1	5.18447e+06	9.07524e+06	5.91757e+06	1.16767e+07	1.75	1.141	2.252	0.571	0.652	1.287	0.81	0.19	1.17	-0.81	-0.62	0.36	1	1	1.5	2.9
1H-Quinazoline-2,4-dione	C8 H6 N2 O2	-2.15	162.043	163.05	1.246	5.71842e+07	36	0					0.0425791	263	0	0	DDA for preferred ion	[M+H]+1	2.40506e+07	4.20861e+07	2.4892e+07	5.71842e+07	1.75	1.035	2.378	0.571	0.591	1.359	0.81	0.05	1.25	-0.81	-0.76	0.44	1.3	1.3	1.3	2.4	1
4-(2-Methylphenyl)-2,4-dihydro[1,2,4]triazolo[4,3-a]quinazoline-1,5-dione	C16 H12 N4 O2	-3.98	292.095	291.088	11.885	4.88217e+06	36	0					0.0948621	325			No MS2	[M-H]-1	2.23223e+06	3.91873e+06	413828	4.88217e+06	1.756	0.185	2.187	0.57	0.106	1.246	0.81	-2.43	1.13	-0.81	-3.24	0.32	1	2.6	0.3	1
EM7350000	C4 H6 O	6.46	70.0423	71.0498	1.432	4.70569e+07	24	0					0.0423175	604			No MS2	[M+H]+1	1.90025e+07	3.3497e+07	1.80237e+07	4.70569e+07	1.763	0.948	2.476	0.567	0.538	1.405	0.82	-0.08	1.31	-0.82	-0.89	0.49	1.3	3.5	1.3	1.3	1
delta10-13-PhytoF	C18 H32 O6	-1.38	344.219	343.212	12.654	2.05367e+07	4	0					0.219414	637			No MS2	[M-H]-1	8.08925e+06	1.43004e+07	1.71226e+06	2.05367e+07	1.768	0.212	2.539	0.566	0.12	1.436	0.82	-2.24	1.34	-0.82	-3.06	0.52	2.1	5.7		6.2
1-(4-methoxyphenyl)propane-1,2-diol	C10 H14 O3	-98908.8	164.084	165.091	7.824	3.79128e+08	98	2	68.1	67.4		69.3	0.0835589	509	0	0	DDA for preferred ion	[M+H]+1	2.1188e+08	3.74937e+08	1.79003e+08	3.79128e+08	1.77	0.845	1.789	0.565	0.477	1.011	0.82	-0.24	0.84	-0.82	-1.07	0.02			5.1
Chaetominedione	C17 H12 N2 O4	-1.66	308.079	309.086	13.27	1.27339e+07	16	0					0.0791945	257			No MS2	[M+H]+1	7.18553e+06	1.27339e+07	3.33255e+06	8.92032e+06	1.772	0.464	1.241	0.564	0.262	0.701	0.83	-1.11	0.31	-0.83	-1.93	-0.51	1	4		5.9
Dodemorph	C18 H35 N O	-1.44	281.271	282.279	36.842	1.00222e+07	8	0					0.271459	965			No MS2	[M+H]+1	4.96686e+06	8.80938e+06	1.00222e+07	1.95946e+06	1.774	2.018	0.395	0.564	1.138	0.222	0.83	1.01	-1.34	-0.83	0.19	-2.17	1	2.6	2.6	1	0.7
(-)-(3S)-3-hydroxy-3-methyloxindole	C9 H9 N O2	-2.58	163.063	164.07	2.003	1.05039e+08	74	0					0.0629082	386			DDA for other ion	[M+H]+1	5.64625e+07	1.00201e+08	8.39531e+07	1.05039e+08	1.775	1.487	1.86	0.563	0.838	1.048	0.83	0.57	0.9	-0.83	-0.26	0.07	4	1.3		1.3
Mycenaflavin C	C13 H13 N3 O3	-1.89	259.095	260.102	9.879	1.6763e+09	38	0					0.0952014	367	0	0	DDA for preferred ion	[M+H]+1	547725	975052	1.6763e+09	4.04015e+06	1.78	3060.47	7.376	0.562	1719.19	4.144	0.83	11.58	2.88	-0.83	10.75	2.05			9.5	1
5-hydroxy-4-methoxy-5,6-dihydro-2H-pyran-2-one	C6 H8 O4	-0.88	144.042	145.049	1.641	1.03807e+09	41	2	72.2	69.5		73.3	0.0421313	292	0	0	DDA for preferred ion	[M+H]+1	5.82644e+08	1.03807e+09	2.15488e+08	1.01904e+09	1.782	0.37	1.749	0.561	0.208	0.982	0.83	-1.44	0.81	-0.83	-2.27	-0.03	1.3	1.3	1.3	8.9
Penicisoquinoline	C15 H15 N O4	-0.43	273.1	272.093	13.335	4.79462e+07	45	6			58.1		0.0999892	366			DDA for preferred ion	[M-H]-1	2.3611e+07	4.21261e+07	2.89053e+06	4.79462e+07	1.784	0.122	2.031	0.56	0.069	1.138	0.84	-3.03	1.02	-0.84	-3.87	0.19	7.3	8.4	1	8.4
Naphthalen-2-amine	C10 H9 N	-0.75	143.073	144.081	1.175	5.36137e+07	18	0					0.0733913	513	0	0	DDA for preferred ion	[M+H]+1	2.81205e+07	5.03026e+07	2.97232e+07	5.36137e+07	1.789	1.057	1.907	0.559	0.591	1.066	0.84	0.08	0.93	-0.84	-0.76	0.09	7.3	1.3	6.2	1.3
Indole-3-ethanol	C10 H11 N O	-1.09	161.084	144.081	1.168	5.36137e+07	55	0					0.083888	521			No MS2	[M+H-H2O]+1	2.81205e+07	5.03026e+07	2.97232e+07	5.36137e+07	1.789	1.057	1.907	0.559	0.591	1.066	0.84	0.08	0.93	-0.84	-0.76	0.09	1.3	8.4	1.3	7.8
11-Oxoetiocholanolone	C19 H28 O3	-59207.4	286.193	287.2	26.567	9.03324e+07	39	2	63.7	46.9		64.7	0.192729	673	0	0	DDA for preferred ion	[M+H]+1	3.08348e+07	5.53233e+07	5.76968e+06	9.03324e+07	1.794	0.187	2.93	0.557	0.104	1.633	0.84	-2.42	1.55	-0.84	-3.26	0.71	4	1.3		5.1
(1R,4S,5R,7R,10R)-guaiane-1,5,10,11,12-pentaol	C15 H28 O5	-0.69	288.193	287.186	22.444	5.08906e+06	3	0					0.193476	671			No MS2	[M-H]-1	2.83631e+06	5.08906e+06	101848	2.60207e+06	1.794	0.036	0.917	0.557	0.02	0.511	0.84	-4.8	-0.12	-0.84	-5.64	-0.97	2.6	6.4		4.2
APHE-2	C14 H14 N2 O	-1.53	226.11	227.118	7.911	1.26048e+07	78	0					0.110268	488			No MS2	[M+H]+1	6.97791e+06	1.26048e+07	1.10643e+07	1.22746e+07	1.806	1.586	1.759	0.554	0.878	0.974	0.85	0.67	0.81	-0.85	-0.19	-0.04	1	3.5	3.5	1.3
10-hydroxy-undeca-2,4,6,8-tetraynamide	C11 H7 N O2	-0.5	185.048	186.055	11.463	1.4817e+07	4	0					0.0475864	257			No MS2	[M+H]+1	2.18602e+06	3.95454e+06	1.4817e+07	740894	1.809	6.778	0.339	0.553	3.747	0.187	0.86	2.76	-1.56	-0.86	1.91	-2.42			2.4
Rhizocticin A	C11 H22 N5 O6 P	1.04	351.131	352.138	1.169	1.95316e+07	6	0					0.131136	373			No MS2	[M+H]+1	1.0778e+07	1.95316e+07	5.19016e+06	1.7589e+07	1.812	0.482	1.632	0.552	0.266	0.901	0.86	-1.05	0.71	-0.86	-1.91	-0.15	1.3	5.7	1	1.3
2-[(5-Methyl-5H-[1,2,4]triazino[5,6-b]indol-3-yl)sulfanyl]-N-(1-phenylethyl)acetamide	C20 H19 N5 O S	-4.38	377.129	376.122	16.328	3.75313e+06	12	0					0.12938	343			No MS2	[M-H]-1	1.44814e+06	2.62348e+06	159829	3.75313e+06	1.812	0.11	2.592	0.552	0.061	1.431	0.86	-3.18	1.37	-0.86	-4.04	0.52	2.8	2.6		5.3
Naphthaleneacetamide	C12 H11 N O	-1.75	185.084	227.117	1.16	3.09165e+07	40	0					0.0837394	452			No MS2	[M+ACN+H]+1	9.34282e+06	1.69428e+07	3.09165e+07	1.22238e+07	1.813	3.309	1.308	0.551	1.825	0.721	0.86	1.73	0.39	-0.86	0.87	-0.47	1	4	1.3	1.3
2-[(3R,4S)-3-{[5-(Phenoxymethyl)-1,2-oxazol-3-yl]methyl}-4-piperidinyl]-N-phenylacetamide	C24 H27 N3 O3	44447	423.215	404.198	26.79	2.34037e+08	15	1	67.8	45.5		53.6	0.215397	509			DDA for other ion	[M-H-H2O]-1	1.50653e+06	2.73289e+06	2.34037e+08	7.70995e+07	1.814	155.348	51.177	0.551	85.637	28.212	0.86	7.28	5.68	-0.86	6.42	4.82				9.5
5-Amino-3-tert-butyl-1-phenylpyrazole	C13 H17 N3	-2.76	215.142	214.134	16.658	730514	17	0					0.141654	658			No MS2	[M-H]-1	252057	457600	50333.9	730514	1.815	0.2	2.898	0.551	0.11	1.596	0.86	-2.32	1.54	-0.86	-3.18	0.67	0.3	0.7		6.6
10-Nitrooleate	C18 H33 N O4	36702.8	339.252	340.259	4.41	7.782e+07	0	1	50.5	7.5		36.9	0.251602	742	0	0	DDA for preferred ion	[M+H]+1	3.57246e+07	6.48794e+07	7.782e+07	3.66866e+07	1.816	2.178	1.027	0.551	1.199	0.565	0.86	1.12	0.04	-0.86	0.26	-0.82	3.5	1.3	6.7	4.6
11-Hydroxy-9-tridecenoic acid	C13 H24 O3	-2.44	228.172	227.165	24.036	9.74234e+06	4	0					0.171987	754			No MS2	[M-H]-1	5.35469e+06	9.74234e+06	3.49176e+06	7.05402e+06	1.819	0.652	1.317	0.55	0.358	0.724	0.86	-0.62	0.4	-0.86	-1.48	-0.47	4.2	8	1	7.5
25-hydroxy-ergosta-4,6,8(14),22E-tetraen-3-one	C28 H40 O2	-1.65	408.302	409.309	38.51	1.29748e+08	7	0					0.302155	740	0	0	DDA for preferred ion	[M+H]+1	4.64076e+07	8.44459e+07	4.51523e+07	1.29748e+08	1.82	0.973	2.796	0.55	0.535	1.536	0.86	-0.04	1.48	-0.86	-0.9	0.62	1.3	6.2	1.3	1.3
4-(hydroxymethyl)benzoic acid	C8 H8 O3	-7.41	152.046	151.039	4.916	3.02683e+08	1	6	99.1	10		89.5	0.046218	304			DDA for preferred ion	[M-H]-1	1.39444e+08	2.54539e+08	4.94381e+07	3.02683e+08	1.825	0.355	2.171	0.548	0.194	1.189	0.87	-1.5	1.12	-0.87	-2.36	0.25	6.7	6.7		5.1
3-Vinylaniline	C8 H9 N	1	119.074	120.081	5.294	1.65846e+08	15	0					0.0736178	618	0	0	DDA for preferred ion	[M+H]+1	7.674e+07	1.40071e+08	7.92054e+07	1.65846e+08	1.825	1.032	2.161	0.548	0.565	1.184	0.87	0.05	1.11	-0.87	-0.82	0.24		4.6		1.3
Ageratriol	C15 H24 O3	-71422.9	234.162	235.169	16.2	7.49766e+07	53	7	90.1	82.4		82.4	0.16164	690			DDA for preferred ion	[M+H]+1	3.39046e+07	6.20495e+07	3.79316e+07	7.49766e+07	1.83	1.119	2.211	0.546	0.611	1.208	0.87	0.16	1.14	-0.87	-0.71	0.27	3.5	1.3	2.9	1.3
NP-007909	C13 H20 O3	-80354.8	206.13	207.138	6.687	2.3104e+08	38	1	70.9	68.6		69.1	0.130414	633	0	0	DDA for preferred ion	[M+H]+1	1.18701e+08	2.17332e+08	9.5285e+07	2.3104e+08	1.831	0.803	1.946	0.546	0.438	1.063	0.87	-0.32	0.96	-0.87	-1.19	0.09	5.7	6.7	5.1	6.7
5,6-undecadien-8,10-diyn-1-ol	C11 H12 O	-0.9	160.089	161.096	27.036	3.93897e+07	28	0					0.0886706	554			No MS2	[M+H]+1	1.76712e+07	3.23496e+07	6.19169e+06	3.93897e+07	1.831	0.35	2.229	0.546	0.191	1.218	0.87	-1.51	1.16	-0.87	-2.39	0.28		4.6		1.3
Adenine	C5 H5 N5	-0.71	135.054	136.062	4.499	1.9431e+08	13	1	75.7	8.8		45.3	0.0543994	403	7.14	0	DDA for preferred ion	[M+H]+1	9.98999e+07	1.83377e+08	1.0332e+08	1.9431e+08	1.836	1.034	1.945	0.545	0.563	1.06	0.88	0.05	0.96	-0.88	-0.83	0.08		5.7		1.3
N-(2-Furylmethyl)-2-(2-methoxyethyl)-3-oxo-4-isoindolinecarboxamide	C17 H18 N2 O4	-1.92	314.126	315.133	6.392	5.56506e+07	91	0					0.126055	401	0	0	DDA for preferred ion	[M+H]+1	2.27944e+07	4.18639e+07	1.54828e+07	5.56506e+07	1.837	0.679	2.441	0.544	0.37	1.329	0.88	-0.56	1.29	-0.88	-1.44	0.41	1.3	2.4	1.3	1.3
Deoxynybomycin	C16 H14 N2 O3	-2.33	282.1	315.133	6.391	5.56506e+07	81	0					0.0997855	354	0	0	DDA for other ion	[M+H+MeOH]+1	2.27944e+07	4.18639e+07	1.54828e+07	5.56506e+07	1.837	0.679	2.441	0.544	0.37	1.329	0.88	-0.56	1.29	-0.88	-1.44	0.41	2.4	1.3	1.3	3.5
Pyrimidine	C4 H4 N2	4.01	80.0378	81.0452	40.286	3.34055e+07	8	0					0.0377689	472	0	0	DDA for preferred ion	[M+H]+1	8.31584e+06	1.53302e+07	3.34055e+07	1.15573e+07	1.843	4.017	1.39	0.542	2.179	0.754	0.88	2.01	0.47	-0.88	1.12	-0.41	1	5.1	3.5	7.8
Dibenzylamine	C14 H15 N	-1.29	197.12	198.127	17.871	1.08821e+09	28	0					0.120195	610	0	0	DDA for preferred ion	[M+H]+1	1.54259e+07	2.84367e+07	1.08821e+09	3.29111e+07	1.843	70.544	2.134	0.542	38.268	1.157	0.88	6.14	1.09	-0.88	5.26	0.21			7.3	1.3
TCMDC-125536	C11 H10 N2 O	-1.07	186.079	169.076	1.166	1.06767e+08	48	0					0.0791138	425			No MS2	[M+H-H2O]+1	5.77414e+07	1.06767e+08	6.12592e+07	9.36079e+07	1.849	1.061	1.621	0.541	0.574	0.877	0.89	0.09	0.7	-0.89	-0.8	-0.19	8.9	8.4	8.4	1.3
Norharman	C11 H8 N2	-1.21	168.069	169.076	1.184	1.06767e+08	38	0					0.0685443	408			No MS2	[M+H]+1	5.77414e+07	1.06767e+08	6.12592e+07	9.36079e+07	1.849	1.061	1.621	0.541	0.574	0.877	0.89	0.09	0.7	-0.89	-0.8	-0.19	1.3	1.3	1.3	8.4
4-(4-Methoxyphenyl)-6-(trifluoromethyl)pyrimidin-2-amine	C12 H10 F3 N3 O	11.96	269.081	270.088	24.138	8.96497e+07	28	3	78	48.9		57.7	0.0808137	300	0	0	DDA for preferred ion	[M+H]+1	4.84886e+07	8.96497e+07	5.94979e+07	3.75862e+07	1.849	1.227	0.775	0.541	0.664	0.419	0.89	0.3	-0.37	-0.89	-0.59	-1.25	6.7	6.2	1.3	1.3
N-(2-Hydroxyethyl)-9-octadecenamide	C20 H39 N O2	-1.99	325.297	326.305	38.37	5.86955e+07	2	0					0.297431	914	0	0	DDA for preferred ion	[M+H]+1	2.02055e+07	3.74141e+07	2.21217e+07	5.86955e+07	1.852	1.095	2.905	0.54	0.591	1.569	0.89	0.13	1.54	-0.89	-0.76	0.65	4.6	6.7	1.3	5.1
C2 Dihydroceramide	C20 H41 N O3	-1.48	343.308	326.305	38.386	5.86955e+07	5	0					0.308136	898			No MS2	[M+H-H2O]+1	2.02055e+07	3.74141e+07	2.21217e+07	5.86955e+07	1.852	1.095	2.905	0.54	0.591	1.569	0.89	0.13	1.54	-0.89	-0.76	0.65	1.3	1.3	2.4	1.3
Dechdigliotoxin C	C30 H34 N4 O12 S2	-1.2	706.161	707.168	40.375	6.5012e+06	20	0					0.160618	227			No MS2	[M+H]+1	3.50936e+06	6.5012e+06	1.86696e+06	4.36637e+06	1.853	0.532	1.244	0.54	0.287	0.672	0.89	-0.91	0.32	-0.89	-1.8	-0.57	4.8	2.6	3.7	3.7
Okanin 4-methyl ether 3'- (6"-acetylglucoside)	C24 H26 O12	0.22	506.143	505.135	11.729	1.19363e+07	7	0					0.14254	282			No MS2	[M-H]-1	4.56487e+06	8.46531e+06	286978	1.19363e+07	1.854	0.063	2.615	0.539	0.034	1.41	0.89	-3.99	1.39	-0.89	-4.88	0.5	5.3	5.3	0.3	7.8
Octaethylbiphenylene	C28 H40	-2.03	376.312	377.32	41.137	2.90232e+08	1	0					0.312237	830	0	0	DDA for preferred ion	[M+H]+1	1.56299e+08	2.90232e+08	7.37045e+07	2.04016e+08	1.857	0.472	1.305	0.539	0.254	0.703	0.89	-1.08	0.38	-0.89	-1.98	-0.51	4	5.1	4	5.7
2,3-PYRIDINECARBOXIMIDE	C7 H4 N2 O2	-0.77	148.027	149.034	1.178	3.60382e+07	8	0					0.027163	184	14.29	0	DDA for preferred ion	[M+H]+1	1.94087e+07	3.60382e+07	1.71615e+07	3.18523e+07	1.857	0.884	1.641	0.539	0.476	0.884	0.89	-0.18	0.71	-0.89	-1.07	-0.18	2.9	1.3	2.9	1.3	1
2-Oxo-3-piperidinecarbohydrazide	C6 H11 N3 O2	-1.14	157.085	158.092	1.185	8.5112e+07	7	0					0.0849476	541			No MS2	[M+H]+1	4.05334e+07	7.53816e+07	5.83617e+07	8.5112e+07	1.86	1.44	2.1	0.538	0.774	1.129	0.9	0.53	1.07	-0.9	-0.37	0.18	1.3	8.4	5.7	7.8	0.7
3-[(2-Hydroxyethyl)sulfanyl]-4,6-bis(2-methyl-2-propanyl)-1,2-benzenediol	C16 H26 O3 S	-0.42	298.16	297.153	23.724	2.45717e+06	2	0					0.160142	537			No MS2	[M-H]-1	1.08512e+06	2.0207e+06	123073	2.45717e+06	1.862	0.113	2.264	0.537	0.061	1.216	0.9	-3.14	1.18	-0.9	-4.04	0.28	1.2	5.3		4.8	0.3
625	C21 H29 N S2	-2.73	359.173	358.166	21.033	7.23569e+06	28	0					0.173162	482			No MS2	[M-H]-1	3.2988e+06	6.15309e+06	281202	7.23569e+06	1.865	0.085	2.193	0.536	0.046	1.176	0.9	-3.55	1.13	-0.9	-4.45	0.23	4.8	5.9	0.3	7
MFCD00709613	C18 H17 N O5 S	-3.14	359.082	360.089	12.919	2.39702e+07	20	0					0.0816153	227			No MS2	[M+H]+1	1.0087e+07	1.88414e+07	2.44631e+06	2.39702e+07	1.868	0.243	2.376	0.535	0.13	1.272	0.9	-2.04	1.25	-0.9	-2.95	0.35	1.5	1.3		4.6
Methyl 3-(isobutyryloxy)[1]benzothieno[3,2-b]furan-2-carboxylate	C16 H14 O5 S	-4.8	318.055	360.089	12.903	2.39702e+07	3	0					0.0546667	172			No MS2	[M+ACN+H]+1	1.0087e+07	1.88414e+07	1.70099e+06	2.39702e+07	1.868	0.169	2.376	0.535	0.09	1.272	0.9	-2.57	1.25	-0.9	-3.47	0.35	1	5.1		1.3
N-{[2-(2-thienyl)-1,3-thiazol-4-yl]methyl}benzamide	C15 H12 N2 O S2	-18.66	300.034	299.026	38.122	6.14538e+07	4	3	57.3	60.3		64	0.0335054	112			DDA for preferred ion	[M-H]-1	1.38936e+07	2.60033e+07	1.05041e+07	6.14538e+07	1.872	0.756	4.423	0.534	0.404	2.363	0.9	-0.4	2.15	-0.9	-1.31	1.24	1.3	8.4	1	6.7
Pymetrozine	C3 H4 N3 O	1.36	98.0356	157.05	1.424	1.00495e+06	0	0					0.03557	363			No MS2	[M-H+HAc]-1	535432	1.00495e+06	361915	768524	1.877	0.676	1.435	0.533	0.36	0.765	0.91	-0.57	0.52	-0.91	-1.47	-0.39		7.2
Trinexapac	C11 H12 O5	-2.91	224.068	223.061	2.909	4.89356e+07	22	1	75.3	47.3		61.8	0.0678212	303			DDA for preferred ion	[M-H]-1	2.0562e+07	3.8609e+07	2.45249e+07	4.89356e+07	1.878	1.193	2.38	0.533	0.635	1.267	0.91	0.25	1.25	-0.91	-0.65	0.34	1.3			5.7
1,4,7,10,13-Pentaazacyclohexadecane-14,16-dione	C11 H23 N5 O2	2.79	257.186	258.193	21.572	2.60675e+06	1	0					0.185894	723			No MS2	[M+H]+1	388819	730401	2.60675e+06	694958	1.879	6.704	1.787	0.532	3.569	0.951	0.91	2.75	0.84	-0.91	1.84	-0.07		0.7	1	7.2
5-amino-4-cyano-1-methyl-1,2-pyrazole	C5 H6 N4	4.67	122.06	308.135	1.142	6.91105e+07	6	0					0.0598157	490			No MS2	[2M+ACN+Na]+1	3.67586e+07	6.91105e+07	1.0185e+07	6.73691e+07	1.88	0.277	1.833	0.532	0.147	0.975	0.91	-1.85	0.87	-0.91	-2.76	-0.04	1.3	8.9	1	1.3
N-Acetyl-L-methionine	C7 H13 N O3 S	-0.16	191.062	174.058	1.868	1.35184e+07	14	0					0.0615839	322			No MS2	[M+H-H2O]+1	7.18716e+06	1.35184e+07	6.50875e+06	9.03298e+06	1.881	0.906	1.257	0.532	0.481	0.668	0.91	-0.14	0.33	-0.91	-1.05	-0.58		3.5		1
Food orange 7	C32 H44 O2	-0.43	460.334	459.327	39.152	9.57701e+06	1	0					0.333933	725			No MS2	[M-H]-1	1.7815e+06	3.35099e+06	9.57701e+06	853418	1.881	5.376	0.479	0.532	2.858	0.255	0.91	2.43	-1.06	-0.91	1.51	-1.97	1	4.2	3.2	0.7
Ustusol A	C15 H24 O4	-0.43	268.167	267.16	15.78	9.3914e+06	11	0					0.167343	624			DDA for preferred ion	[M-H]-1	4.37859e+06	8.2399e+06	858286	9.3914e+06	1.882	0.196	2.145	0.531	0.104	1.14	0.91	-2.35	1.1	-0.91	-3.26	0.19		3.2	0.7	3.2
Selsun	S Se	0.04	111.889	112.896	42.927	9.05738e+06	1	0					-0.111403	-996	0	0	DDA for preferred ion	[M+H]+1	4.80757e+06	9.05738e+06	5.00102e+06	4.35325e+06	1.884	1.04	0.905	0.531	0.552	0.481	0.91	0.06	-0.14	-0.91	-0.86	-1.06	1	3.7	1	1
Costunolide	C15 H20 O2	-2.15	232.146	233.153	20.483	3.67857e+07	39	0					0.14583	628			No MS2	[M+H]+1	1.95079e+07	3.67857e+07	3.83822e+06	2.52357e+07	1.886	0.197	1.294	0.53	0.104	0.686	0.92	-2.35	0.37	-0.92	-3.26	-0.54	5.1	1.3		1.3
Tetrahydroindol 2	C11 H15 N O4	-1.82	225.1	224.092	8.281	4.08501e+07	31	0					0.0996989	443	7.14	0	DDA for preferred ion	[M-H]-1	1.33235e+07	2.51517e+07	6.56646e+06	4.08501e+07	1.888	0.493	3.066	0.53	0.261	1.624	0.92	-1.02	1.62	-0.92	-1.94	0.7	6.7	1.3	7.5
Not named	C10 H12 O4	-1.34	196.073	197.081	2.435	7.86112e+07	66	0					0.0732951	374	0	0	DDA for preferred ion	[M+H]+1	3.38918e+07	6.39857e+07	3.52677e+07	7.86112e+07	1.888	1.041	2.319	0.53	0.551	1.229	0.92	0.06	1.21	-0.92	-0.86	0.3		3.5		5.1
5,7-dihydroxy-2-methylbenzopyran-4-one	C10 H8 O4	-2.91	192.042	237.04	2.71	3.04391e+07	52	1			56.4		0.0417005	217			DDA for preferred ion	[M+FA-H]-1	1.32512e+07	2.5018e+07	1.1322e+07	3.04391e+07	1.888	0.854	2.297	0.53	0.453	1.217	0.92	-0.23	1.2	-0.92	-1.14	0.28	1.3		5.1
3-Anilino-1-phenyl-1H-pyrrole-2,5-dione	C16 H12 N2 O2	-1.77	264.089	265.097	8.838	8.23077e+07	48	0					0.08941	339	0	0	DDA for preferred ion	[M+H]+1	4.22821e+07	7.99016e+07	3.87028e+07	8.23077e+07	1.89	0.915	1.947	0.529	0.484	1.03	0.92	-0.13	0.96	-0.92	-1.05	0.04	6.7	7.8	5.7	7.8
trans-Cinnamic acid	C9 H8 O2	-8.1	148.051	147.044	9.458	1.403e+07	2	1	55.2	7.8		7.8	0.0512302	346			DDA for preferred ion	[M-H]-1	6.91291e+06	1.30789e+07	3.56365e+06	1.403e+07	1.892	0.516	2.03	0.529	0.272	1.073	0.92	-0.96	1.02	-0.92	-1.88	0.1	5.3	5.1	1	6.7
Loganate	C16 H24 O10	1.74	376.138	377.145	4.305	2.1094e+07	4	0					0.137602	366			No MS2	[M+H]+1	1.11483e+07	2.1094e+07	6.10016e+06	1.34813e+07	1.892	0.547	1.209	0.529	0.289	0.639	0.92	-0.87	0.27	-0.92	-1.79	-0.65	2.4	2.9	2.1	3.5
Arachidonic acid ethyl ester	C22 H36 O2	18087.6	338.282	339.289	37.854	7.08508e+07	4	1	59.2	8		8	0.281538	832	0	0	DDA for preferred ion	[M+H]+1	3.08447e+07	5.8445e+07	7.08508e+07	6.63486e+07	1.895	2.297	2.151	0.528	1.212	1.135	0.92	1.2	1.11	-0.92	0.28	0.18	1.3	1.3	6.7	2.9	1
Indium hydride	H3 In	-3.39	117.927	116.92	18.76	68196.1	2	0					-0.0730472	-619			No MS2	[M-H]-1	18473.4	35042.5	68196.1	18115.6	1.897	3.692	0.981	0.527	1.946	0.517	0.92	1.88	-0.03	-0.92	0.96	-0.95		0	6.5
Hexanoylglycine	C8 H15 N O3	-0.87	173.105	174.112	2.855	5.88667e+07	29	0					0.105043	607			No MS2	[M+H]+1	3.10392e+07	5.88667e+07	3.44411e+07	5.71669e+07	1.897	1.11	1.842	0.527	0.585	0.971	0.92	0.15	0.88	-0.92	-0.77	-0.04		3.5			1
Uracil	C4 H4 N2 O2	-12.59	112.026	111.019	1.211	7.75235e+08	0	2	99.9	10		10	0.0258665	231			DDA for preferred ion	[M-H]-1	4.08393e+08	7.75235e+08	2.47235e+08	6.58445e+08	1.898	0.605	1.612	0.527	0.319	0.849	0.92	-0.72	0.69	-0.92	-1.65	-0.24	8.4	8.4	7.8	6.2
N-[(2E,6E)-3,7,11-Trimethyl-2,6,10-dodecatrien-1-yl]-L-cysteine	C18 H31 N O2 S	-1.13	325.207	326.214	30.779	2.27673e+07	2	0					0.207181	637			DDA for preferred ion	[M+H]+1	1.1614e+07	2.20438e+07	1.29228e+07	2.27673e+07	1.898	1.113	1.96	0.527	0.586	1.033	0.92	0.15	0.97	-0.92	-0.77	0.05	1.3	6.7	4	5.1
Indoleacrylicacid	C11 H9 N O2	-3.19	187.063	232.061	7.665	2.60821e+07	52	0					0.062731	335			No MS2	[M+FA-H]-1	1.03848e+07	1.97303e+07	3.40798e+06	2.60821e+07	1.9	0.328	2.512	0.526	0.173	1.322	0.93	-1.61	1.33	-0.93	-2.53	0.4		4	1	1.3
Leptosphaerin	C8 H11 N O5	-0.83	201.064	184.06	1.381	3.28588e+07	4	0					0.0635556	316			No MS2	[M+H-H2O]+1	1.53059e+07	2.90988e+07	1.26193e+07	3.28588e+07	1.901	0.824	2.147	0.526	0.434	1.129	0.93	-0.28	1.1	-0.93	-1.21	0.18	1.3	1.3	1.3	3.5
Dephostatin	C7 H8 N2 O3	-1.27	168.053	169.061	1.208	7.50585e+07	27	0					0.0532793	317	0	0	DDA for preferred ion	[M+H]+1	3.45472e+07	6.5696e+07	1.54275e+07	7.50585e+07	1.902	0.447	2.173	0.526	0.235	1.143	0.93	-1.16	1.12	-0.93	-2.09	0.19	5.7	5.7	1.3	1.3
4-Oxo-N-[2-(1-pyrrolidinyl)ethyl]-3,4-dihydro-1-phthalazinecarboxamide	C15 H18 N4 O2	-5.13	286.142	285.134	16.481	2.436e+06	17	11			75.6		0.141507	495			DDA for preferred ion	[M-H]-1	965174	1.84294e+06	186951	2.436e+06	1.909	0.194	2.524	0.524	0.101	1.322	0.93	-2.37	1.34	-0.93	-3.3	0.4	2.8	2.1		2.6
Tolmetin	C15 H15 N O3	-1.04	257.105	256.098	20.838	2.88261e+06	71	0					0.104926	408			No MS2	[M-H]-1	1.50883e+06	2.88261e+06	298818	2.87556e+06	1.91	0.198	1.906	0.523	0.104	0.998	0.93	-2.34	0.93	-0.93	-3.27	0	1.7	4.2	0.3	3.7
5-Methyl-3-pyrazolamine	C4 H7 N3	5.1	97.0645	98.0717	44.576	1.88052e+06	7	0					0.0644922	664			No MS2	[M+H]+1	723853	1.3824e+06	996305	1.88052e+06	1.91	1.376	2.598	0.524	0.721	1.36	0.93	0.46	1.38	-0.93	-0.47	0.44		0.7		7.5
N-[2-(4-Methoxyphenyl)ethyl]-2-methyl-3-nitrobenzamide	C17 H18 N2 O4	0.28	314.127	313.119	7.16	1.81892e+07	100	0					0.126746	403			DDA for preferred ion	[M-H]-1	7.00974e+06	1.34026e+07	5.57969e+06	1.81892e+07	1.912	0.796	2.595	0.523	0.416	1.357	0.94	-0.33	1.38	-0.94	-1.26	0.44	5.9	6.7	7	6.7
N1-piperidinocarbonyl-4-methylbenzene-1-sulfonamide	C13 H18 N2 O3 S	-14.03	282.1	315.133	7.136	9.62204e+07	81	1	59.6	42.5		42.5	0.0998561	354	0	0	DDA for preferred ion	[M+H+MeOH]+1	4.59904e+07	8.79754e+07	3.35042e+07	9.62204e+07	1.913	0.729	2.092	0.523	0.381	1.094	0.94	-0.46	1.07	-0.94	-1.39	0.13	6.7	7.3	4.6	7.8
Tetrahydroindol 2	C11 H15 N O4	-2.56	225.1	224.092	8.508	2.98204e+07	31	0					0.0995313	442			DDA for preferred ion	[M-H]-1	1.27933e+07	2.44906e+07	6.51852e+06	2.98204e+07	1.914	0.51	2.331	0.522	0.266	1.218	0.94	-0.97	1.22	-0.94	-1.91	0.28			1	3.5
Not named	C16 H28 O5	-1.53	300.193	299.186	13.101	1.26543e+07	1	0					0.193214	644			DDA for preferred ion	[M-H]-1	5.74957e+06	1.1011e+07	870824	1.26543e+07	1.915	0.151	2.201	0.522	0.079	1.149	0.94	-2.72	1.14	-0.94	-3.66	0.2	2.1	5.7		5.7
N-(2,5-Dimethoxyphenyl)-6-(1-piperidinyl)[1,2,5]oxadiazolo[3,4-b]pyrazin-5-amine	C17 H20 N6 O3	4.18	356.161	355.154	26.579	1.04838e+07	5	0					0.161177	453			DDA for preferred ion	[M-H]-1	44963.5	86090.6	1.04838e+07	123963	1.915	233.164	2.757	0.522	121.777	1.44	0.94	7.87	1.46	-0.94	6.93	0.53	0	0	7.5	0.3
2,2-dimethyl-5-amino-6-(2'E-ene-4'-hydroxylbutyryl)- 4-chromone	C15 H17 N O4	-0.12	275.116	274.108	10.687	2.60803e+07	56	0					0.115725	421			DDA for preferred ion	[M-H]-1	8.82275e+06	1.69086e+07	1.58523e+06	2.60803e+07	1.916	0.18	2.956	0.522	0.094	1.542	0.94	-2.48	1.56	-0.94	-3.41	0.63	7	6.2	0.7	7.8
4-hydroxy-3-nitrosobenzamide	C7 H6 N2 O3	-0.84	166.038	167.045	1.18	1.53167e+07	15	0					0.0377018	227			No MS2	[M+H]+1	7.97468e+06	1.53167e+07	6.25602e+06	1.19816e+07	1.921	0.784	1.502	0.521	0.408	0.782	0.94	-0.35	0.59	-0.94	-1.29	-0.35	2.6	4	1	1.3
1-Linoleoyl glycerol	C21 H38 O4	50835.8	372.287	355.284	36.165	5.11953e+07	3	1	79.5	74.8		74.8	0.28698	771			DDA for other ion	[M+H-H2O]+1	1.58671e+07	3.05974e+07	5.11953e+07	3.26828e+07	1.928	3.227	2.06	0.519	1.673	1.068	0.95	1.69	1.04	-0.95	0.74	0.1		4.6	1.3	3.5
Haplamine	C15 H15 N O3	-1.67	257.105	258.112	10.695	6.0414e+07	71	2	63.3	8.2		64.9	0.104765	407	0	0	DDA for preferred ion	[M+H]+1	2.72989e+07	5.27748e+07	2.17743e+07	6.0414e+07	1.933	0.798	2.213	0.517	0.413	1.145	0.95	-0.33	1.15	-0.95	-1.28	0.2	2.9	4.6		3.5
Geranylacetate	C12 H20 O2	-3.97	196.146	195.138	28.073	3.38313e+06	42	0					0.145551	742			No MS2	[M-H]-1	861655	1.66732e+06	2.82775e+06	3.38313e+06	1.935	3.282	3.926	0.517	1.696	2.029	0.95	1.71	1.97	-0.95	0.76	1.02	3.4	2.3	2.6	4.2
Pyracarbolid	C13 H15 N O2	-1.34	217.11	218.117	17.143	2.2256e+07	54	0					0.109988	507	0	0	DDA for preferred ion	[M+H]+1	1.11382e+07	2.16874e+07	1.99378e+07	2.2256e+07	1.947	1.79	1.998	0.514	0.919	1.026	0.96	0.84	1	-0.96	-0.12	0.04	1.3	4	3.5	4.6
Dimethyl 3-(4-nitrobenzoyl)-1,2-indolizinedicarboxylate	C19 H14 N2 O7	-4.37	382.078	192.046	1.108	2.24563e+07	4	0					0.0784292	205			No MS2	[M+2H]+2	6.42132e+06	1.25553e+07	3.69037e+06	2.24563e+07	1.955	0.575	3.497	0.511	0.294	1.789	0.97	-0.8	1.81	-0.97	-1.77	0.84	1	7.8		5.1
(1S,3R,6R,6aS,6bR,7aS,10S,10aS,12S,12bS)-10-(3-Furyl)-4,4,6a,10a,12b-pentamethyl-8-oxohexadecahydronaphtho[2,1-f]oxireno[d]isochromene-1,3,6,12-tetrayl tetraacetate	C34 H44 O12	1.66	644.284	643.278	21.27	1.57097e+06	1	0					0.284344	441			No MS2	[M-H]-1	588245	1.14995e+06	229325	1.57097e+06	1.955	0.39	2.671	0.512	0.199	1.366	0.97	-1.36	1.42	-0.97	-2.33	0.45	0.7	2.3	0.3	2.3
Propoxur	C11 H15 N O3	-3	209.105	208.097	16.085	1.4538e+06	79	0					0.104566	500			No MS2	[M-H]-1	741652	1.4538e+06	194140	1.38416e+06	1.96	0.262	1.866	0.51	0.134	0.952	0.97	-1.93	0.9	-0.97	-2.9	-0.07	0.7	1.2		2.8
2,2-Dimethyl-N-[2-(4-phenyl-1-piperazinyl)-2-(3-pyridinyl)ethyl]propanamide	C22 H30 N4 O	-4.72	366.24	365.233	32.742	1.74191e+06	13	0					0.240234	656			No MS2	[M-H]-1	847949	1.66237e+06	501967	1.74191e+06	1.96	0.592	2.054	0.51	0.302	1.048	0.97	-0.76	1.04	-0.97	-1.73	0.07		1.7		2.8
Pyrenoline B	C14 H13 N O3	-1.02	243.089	244.097	13.832	3.44932e+07	59	0					0.0892954	367	0	0	DDA for preferred ion	[M+H]+1	1.75445e+07	3.44932e+07	3.30843e+06	2.35179e+07	1.966	0.189	1.34	0.509	0.096	0.682	0.98	-2.41	0.42	-0.98	-3.38	-0.55	1.3	3.5		1.8
Methylone	C11 H13 N O3	-3.45	207.089	206.082	7.118	2.71798e+07	79	0					0.0888284	429			No MS2	[M-H]-1	1.30648e+07	2.57312e+07	7.28314e+06	2.71798e+07	1.97	0.557	2.08	0.508	0.283	1.056	0.98	-0.84	1.06	-0.98	-1.82	0.08	4.6	6.2		5.7
Dibenzylamine	C14 H15 N	-1.51	197.12	198.127	19.687	1.19088e+09	28	0					0.120152	610	0	0	DDA for preferred ion	[M+H]+1	2.12372e+07	4.19505e+07	1.19088e+09	4.49696e+07	1.975	56.075	2.117	0.506	28.388	1.072	0.98	5.81	1.08	-0.98	4.83	0.1			8.4	5.7
Pesthetoxin	C12 H18 O4	-1.62	226.12	227.127	11.346	3.67536e+07	26	0					0.120142	531	0	0	DDA for preferred ion	[M+H]+1	1.28095e+07	2.535e+07	5.19957e+06	3.67536e+07	1.979	0.406	2.869	0.505	0.205	1.45	0.98	-1.3	1.52	-0.98	-2.29	0.54		3.5		2.9
2-hydroxyethyl-3-methyl-1,4-naphthoquinone	C13 H12 O3	-2.69	216.078	215.071	12.992	7.68882e+06	39	0					0.0780622	361			No MS2	[M-H]-1	3.88343e+06	7.68882e+06	1.26475e+06	7.48944e+06	1.98	0.326	1.929	0.505	0.164	0.974	0.99	-1.62	0.95	-0.99	-2.6	-0.04		1		3.7
Pentalinonsterol	C27 H40 O	-1.55	380.307	381.315	37.948	1.25535e+07	2	0					0.307328	808			No MS2	[M+H]+1	695287	1.37758e+06	724273	1.25535e+07	1.981	1.042	18.055	0.505	0.526	9.113	0.99	0.06	4.17	-0.99	-0.93	3.19	0.7	5	0.7	3.5
Homothallin II	C8 H7 N O2	-0.96	149.048	150.055	17.196	1.12817e+08	43	0					0.047536	319	0	0	DDA for preferred ion	[M+H]+1	5.36818e+07	1.06402e+08	3.07031e+07	1.12817e+08	1.982	0.572	2.102	0.505	0.289	1.06	0.99	-0.81	1.07	-0.99	-1.79	0.08	1.3	6.7		7.3
(2S,8R)-8-hydroxy-2-[(1S)-1-hydroxyheptyl]-3,4,5,6,7,8-hexahydro-2H-1-benzopyran-5-one	C16 H26 O4	-1.67	282.183	283.19	38.45	1.82915e+08	9	1	86.4	79.8		79.8	0.182637	647	0	0	DDA for preferred ion	[M+H]+1	8.30096e+07	1.6508e+08	1.82915e+08	1.35272e+08	1.989	2.204	1.63	0.503	1.108	0.819	0.99	1.14	0.7	-0.99	0.15	-0.29	3.5	4	4	3.5
(2S)-2,3-dihydro-5,6-dihydroxy-2-methyl-4H-1-benzopyran-4-one	C10 H10 O4	-0.76	194.058	177.054	11.786	1.76951e+08	80	0					0.057762	298	0	0	DDA for other ion	[M+H-H2O]+1	7.59567e+07	1.51229e+08	4.59551e+07	1.76951e+08	1.991	0.605	2.33	0.502	0.304	1.17	0.99	-0.72	1.22	-0.99	-1.72	0.23		3.5
Citridone B	C19 H21 N O5	-1.75	343.141	344.149	13.031	2.50684e+07	36	0					0.141373	412			No MS2	[M+H]+1	1.06643e+07	2.12381e+07	2.2227e+07	2.50684e+07	1.992	2.084	2.351	0.502	1.047	1.18	0.99	1.06	1.23	-0.99	0.07	0.24	1.3	4	4	4.6
Anandamide (20:1, n-9)	C22 H43 N O2	-1.5	353.329	354.336	39.655	5.5165e+06	0	0					0.32885	931			No MS2	[M+H]+1	1.57432e+06	3.13742e+06	942787	5.5165e+06	1.993	0.599	3.504	0.502	0.3	1.758	0.99	-0.74	1.81	-0.99	-1.73	0.81	0.7	1	0.7	7.5
10-hydroxy-2E,8E-Decadiene-4,6-diynoic acid	C10 H8 O3	-1.61	176.047	177.054	6.082	9.52862e+07	36	0					0.0470599	267	0	0	DDA for preferred ion	[M+H]+1	3.84799e+07	7.70166e+07	2.87485e+07	9.52862e+07	2.001	0.747	2.476	0.5	0.373	1.237	1	-0.42	1.31	-1	-1.42	0.31		1.3		3.5
[FAdihydoxy(2:0/2:0)]6_9S-epoxy-11R_15S-dihydoxy-5Z_13E-prostadienoicacid	C20 H32 O5	-0.45	352.225	351.218	17.47	5.68659e+06	58	0					0.224817	638			No MS2	[M-H]-1	2.79541e+06	5.60125e+06	131660	5.68659e+06	2.004	0.047	2.034	0.499	0.024	1.015	1	-4.41	1.02	-1	-5.41	0.02	2.6	1	0.3	3.2
Styrene	C8 H8	2.84	104.063	105.07	8.561	1.46844e+08	10	23			77.2		0.0628957	604	0	0	DDA for preferred ion	[M+H]+1	6.89028e+07	1.38314e+08	1.24733e+08	1.46844e+08	2.007	1.81	2.131	0.498	0.902	1.062	1.01	0.86	1.09	-1.01	-0.15	0.09	1.3		6.2	5.7
DMCM	C17 H18 N2 O4	-2.01	314.126	315.133	5.218	4.38335e+07	90	0					0.126024	401			No MS2	[M+H]+1	1.56217e+07	3.13688e+07	1.04228e+07	4.38335e+07	2.008	0.667	2.806	0.498	0.332	1.397	1.01	-0.58	1.49	-1.01	-1.59	0.48	1.3	1.3	1	4
(R)-3-(4-Hydroxyphenyl)lactate	C9 H10 O4	-1.28	182.058	183.065	7.825	4.43672e+07	83	0					0.0576749	317			No MS2	[M+H]+1	2.20651e+07	4.43672e+07	1.2439e+07	4.03671e+07	2.011	0.564	1.829	0.497	0.28	0.91	1.01	-0.83	0.87	-1.01	-1.83	-0.14		2.9		2.4
n-Amylbenzene	C11 H16	-0.66	148.125	149.132	13.555	4.91694e+07	13	0					0.125102	845			No MS2	[M+H]+1	2.4406e+07	4.91694e+07	1.49293e+07	3.26126e+07	2.015	0.612	1.336	0.496	0.304	0.663	1.01	-0.71	0.42	-1.01	-1.72	-0.59	3.5	1.3	1.3	3.5
Erinacerin S	C18 H19 N O6	-0.38	345.121	344.114	7.168	6.93382e+06	22	0					0.121105	351			No MS2	[M-H]-1	2.93201e+06	5.9075e+06	2.39454e+06	6.93382e+06	2.015	0.817	2.365	0.496	0.405	1.174	1.01	-0.29	1.24	-1.01	-1.3	0.23	1	1.5	1	3.2
Asperitaconic acid A	C12 H20 O5	-1.51	244.131	243.123	12.275	2.42652e+07	6	0					0.130705	535			No MS2	[M-H]-1	9.35473e+06	1.88541e+07	423506	2.42652e+07	2.015	0.045	2.594	0.496	0.022	1.287	1.01	-4.47	1.38	-1.01	-5.48	0.36	3.2
Ethyl 4-dimethylaminobenzoate	C11 H15 N O2	-1.43	193.11	194.117	12.719	6.05566e+07	114	0					0.110002	570	0	0	DDA for preferred ion	[M+H]+1	2.32316e+07	4.70024e+07	1.44881e+07	6.05566e+07	2.023	0.624	2.607	0.494	0.308	1.288	1.02	-0.68	1.38	-1.02	-1.7	0.37		1.3		4.6
Phenethylamineglucuronide	C14 H19 N O6	-0.89	297.121	278.103	7.211	1.09989e+07	6	0					0.120973	407			No MS2	[M-H-H2O]-1	3.64611e+06	7.38936e+06	1.00637e+06	1.09989e+07	2.027	0.276	3.017	0.493	0.136	1.488	1.02	-1.86	1.59	-1.02	-2.88	0.57	1	4.2	0.7	4.6
2-[(Pentamethylbenzyl)sulfanyl]-4,5-dihydro-1,3-thiazole	C15 H21 N S2	-3.78	279.11	278.103	7.22	1.09989e+07	1	0					0.110487	396			No MS2	[M-H]-1	3.64611e+06	7.38936e+06	1.00637e+06	1.09989e+07	2.027	0.276	3.017	0.493	0.136	1.488	1.02	-1.86	1.59	-1.02	-2.88	0.57	4.2	1	0.7	1.3
o-Toluidine	C7 H9 N	1.53	107.074	108.081	1.157	1.0257e+07	20	0					0.0736633	688	0	0	DDA for preferred ion	[M+H]+1	5.05789e+06	1.0257e+07	1.45185e+06	9.35677e+06	2.028	0.287	1.85	0.493	0.142	0.912	1.02	-1.8	0.89	-1.02	-2.82	-0.13	1	3.2		1	0.7
5-Nitro-2-thiazolecarboxaldehyde	C4 H2 N2 O3 S	-0.01	157.979	158.986	36.592	4.99197e+06	1	0					-0.0213897	-135			No MS2	[M+H]+1	735307	1.49182e+06	546102	4.99197e+06	2.029	0.743	6.789	0.493	0.366	3.346	1.02	-0.43	2.76	-1.02	-1.45	1.74		6.6		1
Rosellisin aldehyde	C12 H12 O7	-0.69	268.058	267.051	2.269	1.07502e+07	3	0					0.0581189	217			No MS2	[M-H]-1	4.47879e+06	9.09408e+06	1.96908e+06	1.07502e+07	2.03	0.44	2.4	0.492	0.217	1.182	1.02	-1.19	1.26	-1.02	-2.21	0.24		4.2
[Similar to: NP-010746; ΔMass: -113.9379 Da]	C17 H32 S2	-3.24	300.194	299.186	14.172	5.54514e+06	3	1			56.4		0.193571	645			DDA for preferred ion	[M-H]-1	2.07995e+06	4.22211e+06	233544	5.54514e+06	2.03	0.112	2.666	0.493	0.055	1.313	1.02	-3.15	1.41	-1.02	-4.18	0.39	2.1	4.8		7
N-Acetylanthranilic acid	C9 H9 N O3	-5.23	179.057	178.05	8.155	9.55623e+07	0	2	99.8	88.6		88.6	0.0573068	320			DDA for preferred ion	[M-H]-1	4.68816e+07	9.55623e+07	1.52886e+07	5.77837e+07	2.038	0.326	1.233	0.491	0.16	0.605	1.03	-1.62	0.3	-1.03	-2.64	-0.73	7.8	8.4		8.9
Ethyl 4-(1-naphthylcarbamoyl)-1-piperazinecarboxylate	C18 H21 N3 O3	-2.46	327.157	328.165	10.608	1.36999e+09	38	0					0.157488	481			No MS2	[M+H]+1	1.22746e+06	2.50298e+06	1.36999e+09	3.40052e+07	2.039	1116.12	27.704	0.49	547.342	13.586	1.03	10.12	4.79	-1.03	9.1	3.76				2.9
N-{1-[2-(1-Piperidinyl)ethyl]-1H-benzimidazol-2-yl}cyclohexanecarboxamide	C21 H30 N4 O	-4.04	354.241	353.233	22.867	3.07732e+06	39	0					0.240531	679			No MS2	[M-H]-1	1.24368e+06	2.53789e+06	819904	3.07732e+06	2.041	0.659	2.474	0.49	0.323	1.213	1.03	-0.6	1.31	-1.03	-1.63	0.28	0.7	3.2	0.7	4.2
[Similar to: Metaproterenol; ΔMass: -71.0747 Da]			140.046	139.039	1.894	7.32973e+07	0	6			58.2		0.0461102	329			DDA for preferred ion	[M-H]-1	3.32453e+07	6.78545e+07	2.49876e+07	7.32973e+07	2.041	0.752	2.205	0.49	0.368	1.08	1.03	-0.41	1.14	-1.03	-1.44	0.11				2.4
Methyl-3-aminobenzoate	C8 H9 N O2	-1.4	151.063	152.07	6.887	4.67814e+08	85	3	97.6	96.7		96.7	0.0631176	418	7.14	0	DDA for preferred ion	[M+H]+1	2.10777e+08	4.30618e+08	3.21817e+08	4.67814e+08	2.043	1.527	2.219	0.489	0.747	1.086	1.03	0.61	1.15	-1.03	-0.42	0.12		6.2		5.7
8-Amino-7-oxononanoate	C9 H17 N O3	-1.21	187.121	170.117	1.832	3.84364e+07	16	0					0.120617	645			No MS2	[M+H-H2O]+1	1.81432e+07	3.70711e+07	1.75927e+07	3.84364e+07	2.043	0.97	2.119	0.489	0.475	1.037	1.03	-0.04	1.08	-1.03	-1.08	0.05	1.3	1.3		2.9
N-(3-hydroxy-heptanoyl)-homoserine lactone	C11 H19 N O4	-2.54	229.131	228.124	18.041	3.9215e+07	16	0					0.130827	571			No MS2	[M-H]-1	1.19558e+07	2.44633e+07	327365	3.9215e+07	2.046	0.027	3.28	0.489	0.013	1.603	1.03	-5.19	1.71	-1.03	-6.22	0.68	8.4	1.3	0.3	1.3
1-Cyclohexyl-2-azetidinecarboxylic acid	C10 H17 N O2	-2.38	183.125	228.124	17.995	3.9215e+07	20	0					0.125492	685			DDA for other ion	[M+FA-H]-1	1.19558e+07	2.44633e+07	327365	3.9215e+07	2.046	0.027	3.28	0.489	0.013	1.603	1.03	-5.19	1.71	-1.03	-6.22	0.68	1.3	1.3	0.3	9.5
Mescaline	C11 H17 N O3	-1.27	211.121	194.117	12.72	6.05566e+07	36	0					0.120576	571	0	0	DDA for other ion	[M+H-H2O]+1	2.29426e+07	4.70024e+07	1.42141e+07	6.05566e+07	2.049	0.62	2.639	0.488	0.302	1.288	1.03	-0.69	1.4	-1.03	-1.73	0.37		2.9		1.3
1,2-Divinylbenzene	C10 H10	-0.66	130.078	131.085	12.311	5.53683e+07	17	0					0.0781643	601	0	0	DDA for preferred ion	[M+H]+1	2.70176e+07	5.53683e+07	1.61794e+07	3.24777e+07	2.049	0.599	1.202	0.488	0.292	0.587	1.04	-0.74	0.27	-1.04	-1.77	-0.77	2.9	1.3	1.3	3.5
Doxepin	C19 H21 N O	-1.87	279.162	280.169	24.177	4.61253e+09	38	3	60.1	42.6		45.4	0.161791	580	0	0	DDA for preferred ion	[M+H]+1	5.00179e+06	1.02734e+07	4.61253e+09	8.45612e+07	2.054	922.176	16.906	0.487	448.978	8.231	1.04	9.85	4.08	-1.04	8.81	3.04			5.7	6.7
2,2'-[(4-Methyl-1,8-naphthyridine-2,7-diyl)bis(oxy)]bis(N,N-diethylethanamine)	C21 H34 N4 O2	-4.2	374.267	373.259	17.342	1.73381e+06	1	0					0.266604	712			No MS2	[M-H]-1	658710	1.35416e+06	82281.7	1.73381e+06	2.056	0.125	2.632	0.486	0.061	1.28	1.04	-3	1.4	-1.04	-4.04	0.36	0.7	3.9		2.8
Capryloylglycine	C10 H19 N O3	-3.9	201.136	200.128	15.796	4.00687e+06	21	0					0.13571	675			No MS2	[M-H]-1	1.94768e+06	4.00687e+06	1.42391e+06	2.75967e+06	2.057	0.731	1.417	0.486	0.355	0.689	1.04	-0.45	0.5	-1.04	-1.49	-0.54	1	4.2
6-hydroxy- 1H-indole-3-acetamide	C10 H10 N2 O2	-1.47	190.074	191.081	7.663	6.22996e+07	87	1			54.5		0.0739474	389	0	0	DDA for preferred ion	[M+H]+1	3.02777e+07	6.22996e+07	3.3419e+07	5.84129e+07	2.058	1.104	1.929	0.486	0.536	0.938	1.04	0.14	0.95	-1.04	-0.9	-0.09		5.7		5.7
3-Vinylaniline	C8 H9 N	0.57	119.074	120.081	14.837	6.71448e+07	15	0					0.0735671	618	0	0	DDA for preferred ion	[M+H]+1	3.25556e+07	6.71448e+07	2.38374e+07	6.60968e+07	2.062	0.732	2.03	0.485	0.355	0.984	1.04	-0.45	1.02	-1.04	-1.49	-0.02	2.9	4.6		1.3
4-amino-2-(2,4-dimethoxyanilino)-5-pyrimidinecarbonitrile	C13 H13 N5 O2	-118138	239.079	272.112	1.161	1.50612e+09	14	1	52.7	41.4		41.4	0.0788919	330	0	0	DDA for other ion	[M+H+MeOH]+1	6.83259e+08	1.40934e+09	1.12028e+09	1.50612e+09	2.063	1.64	2.204	0.485	0.795	1.069	1.04	0.71	1.14	-1.04	-0.33	0.1	8.9	8.9	8.9	8.9
1-(1-b-Glucopyranosyl)-3-(methoxymethyl)-1H-indole	C16 H21 N O6	-1.08	323.137	306.134	1.172	2.20402e+07	7	0					0.136538	423			No MS2	[M+H-H2O]+1	8.33775e+06	1.72724e+07	1.16462e+07	2.20402e+07	2.072	1.397	2.643	0.483	0.674	1.276	1.05	0.48	1.4	-1.05	-0.57	0.35	1	4.6	1.3	1.3
5-Methoxyindoleacetate	C11 H11 N O3	-1.2	205.074	206.081	12.733	4.24357e+07	68	0					0.0736479	359			No MS2	[M+H]+1	2.04705e+07	4.24357e+07	9.74136e+06	4.09325e+07	2.073	0.476	2	0.482	0.23	0.965	1.05	-1.07	1	-1.05	-2.12	-0.05		3.5		3.5
Sorazolon D	C14 H13 N O4	-1.31	259.084	258.077	9.457	1.17392e+08	54	0					0.0841178	325			DDA for preferred ion	[M-H]-1	4.38022e+07	9.11178e+07	7.43263e+06	1.17392e+08	2.08	0.17	2.68	0.481	0.082	1.288	1.06	-2.56	1.42	-1.06	-3.62	0.37	4	8.9	1	9.5
5-Acetamidovalerate	C7 H13 N O3	-0.59	159.089	160.097	1.572	8.20545e+07	31	0					0.0894494	562	0	0	DDA for preferred ion	[M+H]+1	2.37928e+07	4.95181e+07	3.74575e+07	8.20545e+07	2.081	1.574	3.449	0.48	0.756	1.657	1.06	0.65	1.79	-1.06	-0.4	0.73	8.9	1.3		2.9
Asperdiazapinone A	C24 H25 N3 O3	-0.46	403.189	402.182	30.022	3.10045e+07	29	0					0.189406	470			DDA for preferred ion	[M-H]-1	53154	111204	3.10045e+07	1.89392e+07	2.092	583.296	356.307	0.478	278.809	170.311	1.06	9.19	8.48	-1.06	8.12	7.41		0		8.4
(7R)-(hydroxy(phenyl)methyl)-4H-pyran-4-one	C12 H10 O3	-1.99	202.063	203.07	11.99	1.52448e+07	41	1			51.1		0.0625915	310			DDA for preferred ion	[M+H]+1	4.36146e+06	9.13239e+06	4.86095e+06	1.52448e+07	2.094	1.115	3.495	0.478	0.532	1.669	1.07	0.16	1.81	-1.07	-0.91	0.74	1	1		3.5
25-hydroxy-ergosta-4,6,8(14),22E-tetraen-3-one	C28 H40 O2	-1.69	408.302	409.309	37.414	1.0463e+08	7	0					0.302141	740	0	0	DDA for preferred ion	[M+H]+1	3.30649e+07	6.92857e+07	3.63971e+07	1.0463e+08	2.095	1.101	3.164	0.477	0.525	1.51	1.07	0.14	1.66	-1.07	-0.93	0.59		7.3	1.3	1.3
Mesterolone	C20 H32 O2	-1.88	304.24	305.247	25.124	1.76433e+07	57	0					0.239658	788			No MS2	[M+H]+1	6.82178e+06	1.43248e+07	1.95796e+06	1.76433e+07	2.1	0.287	2.586	0.476	0.137	1.232	1.07	-1.8	1.37	-1.07	-2.87	0.3		4		5.7
4-Methyl-3-(1-phenyl-1H-tetrazol-5-yl)quinoline	C17 H13 N5	-5.04	287.116	286.108	20.178	6.61962e+06	108	0					0.115648	403			No MS2	[M-H]-1	2.64671e+06	5.57133e+06	82084.3	6.61962e+06	2.105	0.031	2.501	0.475	0.015	1.188	1.07	-5.01	1.32	-1.07	-6.08	0.25	3.2	5.9	0	7.5
Trypilepyrazinol	C18 H21 N3 O2	-1.97	311.163	312.17	17.881	1.54734e+09	50	0					0.162765	523	0	0	DDA for preferred ion	[M+H]+1	1.09961e+07	2.31706e+07	1.54734e+09	3.31582e+07	2.107	140.717	3.015	0.475	66.78	1.431	1.08	7.14	1.59	-1.08	6.06	0.52			9.5	1.3
6-(3'-methylbuten-2'-yl) isatin	C13 H13 N O2	-3.08	215.094	214.087	9.466	3.37956e+07	82	0					0.093966	437			DDA for preferred ion	[M-H]-1	1.27244e+07	2.68049e+07	2.13086e+06	3.37956e+07	2.107	0.167	2.656	0.475	0.079	1.261	1.07	-2.58	1.41	-1.07	-3.65	0.33	8.4	8.9	1	8.4
Dibenzylamine	C14 H15 N	-1.9	197.12	198.127	13.334	1.38501e+10	28	0					0.120075	609	0	0	DDA for preferred ion	[M+H]+1	1.4644e+07	3.08662e+07	1.38501e+10	5.1582e+08	2.108	945.783	35.224	0.474	448.712	16.711	1.08	9.89	5.14	-1.08	8.81	4.06			8.4	8.9
3-Pyridine(~14~C)carboxamide	C5 [14]C H6 N2 O	-0.94	124.051	123.044	4.895	2.07893e+07	1	0					0.051138	412			No MS2	[M-H]-1	7.88476e+06	1.66235e+07	2.59542e+06	2.07893e+07	2.108	0.329	2.637	0.474	0.156	1.251	1.08	-1.6	1.4	-1.08	-2.68	0.32		3.5		1.3
Talathermophilin E	C18 H21 N3 O2	-1.86	311.163	312.17	31.095	1.07598e+08	50	0					0.162798	523	0	0	DDA for preferred ion	[M+H]+1	7.32277e+06	1.5485e+07	1.07598e+08	671777	2.115	14.694	0.092	0.473	6.949	0.043	1.08	3.88	-3.45	-1.08	2.8	-4.53			5.1
Ergocalciferol	C28 H44 O	-45443.7	378.328	379.335	38.394	1.73304e+08	0	1	84.9	78.7		78.7	0.328089	867	0	0	DDA for preferred ion	[M+H]+1	8.19151e+07	1.73304e+08	7.96501e+07	1.26613e+08	2.116	0.972	1.546	0.473	0.46	0.731	1.08	-0.04	0.63	-1.08	-1.12	-0.45	1.3	4.6	4.6	5.7
Isoquinoline	C9 H7 N	-0.13	129.058	130.065	12.044	1.55118e+08	8	0					0.0578326	448	0	0	DDA for preferred ion	[M+H]+1	5.3168e+07	1.12696e+08	6.61563e+07	1.55118e+08	2.12	1.244	2.918	0.472	0.587	1.376	1.08	0.32	1.54	-1.08	-0.77	0.46			4
Stoloniferone F	C28 H46 O5	0.15	462.335	461.327	30.971	957152	2	0					0.334594	724			No MS2	[M-H]-1	329258	699105	401364	957152	2.123	1.219	2.907	0.471	0.574	1.369	1.09	0.29	1.54	-1.09	-0.8	0.45	0.3	2.8	0.3	4.5
({2-[(2,5-diamino-6-hydroxypyrimidin-4-yl)amino]ethoxy}methyl)phosphonic acid	C7 H14 N5 O5 P	3.01	279.074	278.067	1.173	3.94075e+06	1	0					0.0740954	266			No MS2	[M-H]-1	1.85578e+06	3.94075e+06	1.33991e+06	2.33146e+06	2.124	0.722	1.256	0.471	0.34	0.592	1.09	-0.47	0.33	-1.09	-1.56	-0.76	1	1	3.9	1
Cyclo(Trp-Gly)	C13 H13 N3 O2	-1.54	243.1	244.108	17.875	1.11552e+09	48	0					0.100402	413	0	0	DDA for preferred ion	[M+H]+1	1.14538e+07	2.43609e+07	1.11552e+09	2.43521e+07	2.127	97.394	2.126	0.47	45.792	1	1.09	6.61	1.09	-1.09	5.52	0			9.5	5.1
Diatretyne 3	C10 H6 O3	3.07	174.032	175.04	1.119	8.10321e+06	15	0					0.0322282	185	0	0	DDA for preferred ion	[M+H]+1	3.54433e+06	7.55924e+06	8.10321e+06	5.27338e+06	2.133	2.286	1.488	0.469	1.072	0.698	1.09	1.19	0.57	-1.09	0.1	-0.52	1	2.6	4.2	1
Porphobilinogen	C10 H14 N2 O4	-2.8	226.095	225.087	1.555	1.49594e+06	29	0					0.0947233	419			DDA for preferred ion	[M-H]-1	481442	1.02904e+06	153402	1.49594e+06	2.137	0.319	3.107	0.468	0.149	1.454	1.1	-1.65	1.64	-1.1	-2.75	0.54	6.1	0.7	0.3	0.7
Acetophenone	C8 H8 O	0.64	120.058	121.065	3.179	5.90021e+08	21	1	70	44.2		52.9	0.0575919	480	0	0	DDA for preferred ion	[M+H]+1	2.75992e+08	5.90021e+08	2.68285e+08	4.54662e+08	2.138	0.972	1.647	0.468	0.455	0.771	1.1	-0.04	0.72	-1.1	-1.14	-0.38		7.8		8.4
Butylone	C12 H15 N O3	-1.42	221.105	222.112	17.085	3.24927e+07	74	0					0.104879	474			No MS2	[M+H]+1	1.24683e+07	2.66671e+07	2.83643e+06	3.24927e+07	2.139	0.227	2.606	0.468	0.106	1.218	1.1	-2.14	1.38	-1.1	-3.23	0.29		2.4	1	3.5
5-Hydroxy-DL-tryptophan	C11 H12 N2 O3	-1.47	220.084	221.092	2.93	1.23109e+08	54	0					0.0844679	384			No MS2	[M+H]+1	4.55672e+07	9.75313e+07	3.81286e+07	1.23109e+08	2.14	0.837	2.702	0.467	0.391	1.262	1.1	-0.26	1.43	-1.1	-1.35	0.34	3.5	4.6		1.3
3,4-Dihydroxyphenylpropionic acid	C9 H10 O4	-4.88	182.057	181.05	3.496	7.85743e+07	83	4	75.5	47.3		67	0.0570203	313			DDA for preferred ion	[M-H]-1	3.10653e+07	6.64832e+07	3.62735e+07	7.85743e+07	2.14	1.168	2.529	0.467	0.546	1.182	1.1	0.22	1.34	-1.1	-0.87	0.24	1.3		7.3
6-methyl-7-nitro-2,3-dihydro-1,4-benzodioxine	C9 H9 N O4	-92338.6	177.042	178.05	1.845	8.80351e+08	38	1	88.5	81.3		81.3	0.0422292	239	0	0	DDA for preferred ion	[M+H]+1	3.72168e+08	7.9693e+08	1.89195e+08	8.80351e+08	2.141	0.508	2.365	0.467	0.237	1.105	1.1	-0.98	1.24	-1.1	-2.07	0.14	6.2	7.3	1.3	7.8
Botryosphaerilactone A	C14 H24 O5	-0.05	272.162	271.155	13.993	1.00992e+07	22	0					0.162361	597			No MS2	[M-H]-1	4.34937e+06	9.31594e+06	317042	1.00992e+07	2.142	0.073	2.322	0.467	0.034	1.084	1.1	-3.78	1.22	-1.1	-4.88	0.12	3.7	1	0.3	5.9
2-Diethylaminoethyl methacrylate	C10 H19 N O2	-4.88	185.141	184.133	17.987	4.845e+07	24	0					0.140676	760			DDA for preferred ion	[M-H]-1	1.40745e+07	3.01718e+07	257708	4.845e+07	2.144	0.018	3.442	0.466	0.009	1.606	1.1	-5.77	1.78	-1.1	-6.87	0.68	8.9	8.9	0.3	9.5
(E)-Non-2-en-4,6,8-triynoic acid	C9 H4 O2	-1.27	144.021	177.054	8.524	3.17637e+08	2	0					0.0209462	145	0	0	DDA for other ion	[M+H+MeOH]+1	1.19549e+08	2.5639e+08	1.29778e+08	3.17637e+08	2.145	1.086	2.657	0.466	0.506	1.239	1.1	0.12	1.41	-1.1	-0.98	0.31		5.1		5.7
Pyridostigmine	C9 H12 N2 O2	-1.87	180.09	181.097	28.443	6.87473e+07	46	0					0.0895404	497			No MS2	[M+H]+1	698107	1.49985e+06	6.87473e+07	3.7358e+06	2.148	98.477	5.351	0.465	45.836	2.491	1.1	6.62	2.42	-1.1	5.52	1.32			4	1
Paracetamol	C8 H9 N O2	-7.52	151.062	150.055	7.514	4.84117e+07	0	1	56.1	7.8		7.9	0.062193	412			DDA for preferred ion	[M-H]-1	2.08268e+07	4.48136e+07	2.12675e+07	4.84117e+07	2.152	1.021	2.324	0.465	0.475	1.08	1.11	0.03	1.22	-1.11	-1.08	0.11		6.7		1.3
Cyclo(Trp-Gly)	C13 H13 N3 O2	-2.09	243.1	244.108	13.329	2.91438e+10	48	0					0.100269	412	0	0	DDA for preferred ion	[M+H]+1	1.25551e+07	2.70373e+07	2.91438e+10	9.78448e+08	2.153	2321.26	77.932	0.464	1077.91	36.189	1.11	11.18	6.28	-1.11	10.07	5.18			8.9	9.5
(E)-N-[(4-Methyl-3-pyridinyl)methyl]-1-(3-nitrophenyl)methanimine	C14 H13 N3 O2	-2.7	255.1	256.107	13.334	1.38282e+10	57	0					0.100088	392	0	0	DDA for preferred ion	[M+H]+1	6.20878e+06	1.33893e+07	1.38282e+10	4.48869e+08	2.157	2227.2	72.296	0.464	1032.78	33.524	1.11	11.12	6.18	-1.11	10.01	5.07			9.5	8.9
(2E)-3-(3,4-dimethoxyphenyl)prop-2-enoic acid	C11 H12 O4	-86560.4	190.063	189.055	10.924	1.15352e+07	35	5	93.7	9.7	52.9	83.5	0.0626351	330	0	0	DDA for preferred ion	[M-H]-1	5.34338e+06	1.15352e+07	2.8153e+06	9.96981e+06	2.159	0.527	1.866	0.463	0.244	0.864	1.11	-0.92	0.9	-1.11	-2.03	-0.21	2.1	4		4.8
Indiacen A	C14 H13 N O	-2.37	211.099	212.106	21.767	1.55594e+07	53	0					0.0992145	470			No MS2	[M+H]+1	784512	1.69628e+06	1.55594e+07	808816	2.162	19.833	1.031	0.462	9.173	0.477	1.11	4.31	0.04	-1.11	3.2	-1.07			2.9
4-Methylphenol	C7 H8 O	-12.9	108.056	107.049	4.922	2.91375e+08	0	1	99.9	10		10	0.0561206	519			DDA for preferred ion	[M-H]-1	1.11659e+08	2.41448e+08	5.09397e+06	2.91375e+08	2.162	0.046	2.61	0.462	0.021	1.207	1.11	-4.45	1.38	-1.11	-5.57	0.27	8.4	8.4	1	7.8
Xylogiblactone B	C9 H14 O5	-4.71	202.083	183.065	2.092	3.05198e+07	11	1			59		0.0831717	412			DDA for other ion	[M-H-H2O]-1	1.14899e+07	2.49019e+07	6.29903e+06	3.05198e+07	2.167	0.548	2.656	0.461	0.253	1.226	1.12	-0.87	1.41	-1.12	-1.98	0.29		3.5		3.5
butalbital	C11 H16 N2 O3	-2.16	224.116	225.123	9.705	8.00701e+07	25	0					0.115608	516	0	0	DDA for preferred ion	[M+H]+1	3.09191e+07	6.70824e+07	1.39802e+07	8.00701e+07	2.17	0.452	2.59	0.461	0.208	1.194	1.12	-1.15	1.37	-1.12	-2.26	0.26	3.5	6.7		7.3
Phialophoriol	C14 H14 O5	-0.36	262.084	261.077	11.564	9.73476e+06	26	0					0.0840283	321			No MS2	[M-H]-1	2.46625e+06	5.36007e+06	1.62492e+06	9.73476e+06	2.173	0.659	3.947	0.46	0.303	1.816	1.12	-0.6	1.98	-1.12	-1.72	0.86	1		0.7	4.8
DIPHENYLBENZIDINE	C24 H20 N2	3.16	336.164	337.171	1.11	2.35057e+07	12	0					0.163712	487			No MS2	[M+H]+1	9.48304e+06	2.06585e+07	1.84478e+06	2.35057e+07	2.178	0.195	2.479	0.459	0.089	1.138	1.12	-2.36	1.31	-1.12	-3.49	0.19	1	5.7		4.6
[FAtrihydroxy(18:0)]9_10_13-trihydroxy-11-octadecenoicacid	C18 H34 O5	-0.16	330.241	329.233	18.271	7.34763e+06	8	0					0.240571	728			No MS2	[M-H]-1	3.04826e+06	6.64282e+06	1.41627e+06	7.34763e+06	2.179	0.465	2.41	0.459	0.213	1.106	1.12	-1.11	1.27	-1.12	-2.23	0.15	1	6.4		7
Osmundalactone	C6 H8 O3	0.12	128.047	129.055	2.302	1.34163e+09	36	0					0.04736	370	0	0	DDA for preferred ion	[M+H]+1	5.01236e+08	1.09271e+09	1.53981e+08	1.34163e+09	2.18	0.307	2.677	0.459	0.141	1.228	1.12	-1.7	1.42	-1.12	-2.83	0.3	8.4	8.9	7.8	8.9
9-Amino-3,3-dimethyl-7-nitro-3,4-dihydro-1(2H)-acridinone	C15 H15 N3 O3	-1.91	285.111	286.118	11.483	1.16126e+09	35	0					0.110796	389	0	0	DDA for preferred ion	[M+H]+1	519116	1.13186e+06	1.16126e+09	8.02229e+06	2.18	2237	15.454	0.459	1025.98	7.088	1.12	11.13	3.95	-1.12	10	2.83			9.5	1
4-Aminosalicylic acid	C7 H7 N O3	-7.53	153.041	152.034	2.781	9.39955e+07	1	5	93.8	9.7	51.2	55.1	0.0414411	271			DDA for preferred ion	[M-H]-1	3.46903e+07	7.57845e+07	1.5993e+07	9.39955e+07	2.185	0.461	2.71	0.458	0.211	1.24	1.13	-1.12	1.44	-1.13	-2.24	0.31		8.4		7.3
10-Oxodecanoate	C10 H18 O3	-4.6	186.125	185.117	12.133	8.77965e+06	34	0					0.124739	670			No MS2	[M-H]-1	3.17867e+06	6.95712e+06	2.01293e+06	8.77965e+06	2.189	0.633	2.762	0.457	0.289	1.262	1.13	-0.66	1.47	-1.13	-1.79	0.34	1	1		3.2	0.3
1-Carbapen-2-em-3-carboxylicacid	C7 H7 N O3	-1.14	153.042	154.05	1.14	2.34721e+08	55	0					0.0424184	277			No MS2	[M+H]+1	9.91608e+07	2.17242e+08	1.00484e+07	2.34721e+08	2.191	0.101	2.367	0.456	0.046	1.08	1.13	-3.3	1.24	-1.13	-4.43	0.11	6.2	7.3	3.2	7.8
Bis-D-fructose2'_1:2_1'-dianhydride	C12 H20 O10	-2.5	324.105	363.068	1.138	7.50012e+06	30	0					0.104838	323			No MS2	[M+K]+1	3.42182e+06	7.50012e+06	6.03123e+06	6.72699e+06	2.192	1.763	1.966	0.456	0.804	0.897	1.13	0.82	0.98	-1.13	-0.31	-0.16	1	3.7	1	1
Sangivamycin	C12 H15 N5 O5	-4.75	309.106	308.099	1.186	1.13671e+08	18	0					0.10585	342			DDA for preferred ion	[M-H]-1	4.31969e+07	9.49189e+07	4.53295e+07	1.13671e+08	2.197	1.049	2.631	0.455	0.478	1.198	1.14	0.07	1.4	-1.14	-1.07	0.26	8.4	7.3	8.4	6.7
Propylnorapomorphine	C19 H21 N O2	-0.77	295.157	294.15	15.741	3.77464e+08	50	0					0.157002	532			DDA for preferred ion	[M-H]-1	5.56726e+06	1.22438e+07	3.77464e+08	3.04817e+06	2.199	67.801	0.548	0.455	30.829	0.249	1.14	6.08	-0.87	-1.14	4.95	-2.01			7.8	1
O-Feruloylquinate	C17 H20 O9	-1.55	368.11	369.117	6.608	2.47946e+07	7	0					0.110161	299			No MS2	[M+H]+1	1.12471e+07	2.47946e+07	1.16736e+07	1.20111e+07	2.205	1.038	1.068	0.454	0.471	0.484	1.14	0.05	0.09	-1.14	-1.09	-1.05	2.9	2.9	4	2.4
APHE-1	C13 H12 N2 O	-1.55	212.095	213.102	5.299	9.07278e+08	70	0					0.0946352	446	0	0	DDA for preferred ion	[M+H]+1	3.41973e+08	7.54298e+08	3.79436e+08	9.07278e+08	2.206	1.11	2.653	0.453	0.503	1.203	1.14	0.15	1.41	-1.14	-0.99	0.27	8.9	9.5	8.9	9.5
Veratrole	C8 H10 O2	-0.98	138.068	139.075	10.488	1.85175e+08	66	1	63.3	66		70.2	0.0679444	492	0	0	DDA for preferred ion	[M+H]+1	7.90836e+07	1.74703e+08	6.38797e+07	1.85175e+08	2.209	0.808	2.342	0.453	0.366	1.06	1.14	-0.31	1.23	-1.14	-1.45	0.08	4	7.8	4.6	6.7
Pelopuradazole	C4 H6 N2 O	1.95	98.0482	99.0556	41.521	2.36825e+07	19	0					0.048204	492	0	0	DDA for preferred ion	[M+H]+1	9.8384e+06	2.17303e+07	1.04972e+07	2.36825e+07	2.209	1.067	2.407	0.453	0.483	1.09	1.14	0.09	1.27	-1.14	-1.05	0.12		8.9	1	5.1
L-Arogenate	C10 H13 N O5	-2.21	227.079	226.072	1.557	1.57653e+07	9	0					0.0788709	347			No MS2	[M-H]-1	5.76795e+06	1.27568e+07	6.94028e+06	1.57653e+07	2.212	1.203	2.733	0.452	0.544	1.236	1.15	0.27	1.45	-1.15	-0.88	0.31	1		4.2
8-({3-[(2R,4S,6R)-4-[4-(Hydroxymethyl)phenyl]-6-{[(1-oxido-2-pyridinyl)sulfanyl]methyl}-1,3-dioxan-2-yl]phenyl}amino)-8-oxooctanoic acid	C31 H36 N2 O7 S	2.36	580.226	613.259	1.218	5.10597e+06	27	0					0.225689	389			No MS2	[M+H+MeOH]+1	1.10998e+06	2.4577e+06	4.51165e+06	5.10597e+06	2.214	4.065	4.6	0.452	1.836	2.078	1.15	2.02	2.2	-1.15	0.88	1.05		1	4.8	1
2-oxa-4-azatetracyclo[6.3.1.1~6,10~.0~1,5~]tridecan-3-one	C11 H15 N O2	-1.04	193.11	194.117	14.333	6.75301e+07	114	2	55.8	45.5		63.6	0.110079	570	0	0	DDA for preferred ion	[M+H]+1	2.19127e+07	4.857e+07	1.40253e+07	6.75301e+07	2.217	0.64	3.082	0.451	0.289	1.39	1.15	-0.64	1.62	-1.15	-1.79	0.48		1.3		5.7	1
Ent-cycloechinulin	C20 H21 N3 O3	-2.03	351.158	352.165	35.451	3.53964e+07	53	0					0.157579	449			No MS2	[M+H]+1	584813	1.29865e+06	3.53964e+07	149447	2.221	60.526	0.256	0.45	27.256	0.115	1.15	5.92	-1.97	-1.15	4.77	-3.12			4
Monoolein	C21 H40 O4	-2.18	356.292	357.299	37.867	5.81395e+07	10	1	93.4	83.6		83.6	0.291884	819			DDA for preferred ion	[M+H]+1	2.30516e+07	5.1222e+07	5.43008e+07	5.81395e+07	2.222	2.356	2.522	0.45	1.06	1.135	1.15	1.24	1.33	-1.15	0.08	0.18	2.4	4.6	6.7	2.9
Dibenzylamine	C14 H15 N	-1.49	197.12	198.127	15.138	1.10259e+10	28	0					0.120155	610	0	0	DDA for preferred ion	[M+H]+1	1.80841e+07	4.01949e+07	1.10259e+10	8.86435e+08	2.223	609.699	49.017	0.45	274.31	22.053	1.15	9.25	5.62	-1.15	8.1	4.46			6.7	9.5	1
Cebulactam A2	C19 H23 N O5	-0.96	345.157	344.15	16.793	2.23503e+07	34	0					0.157291	456			No MS2	[M-H]-1	8.58902e+06	1.91313e+07	393170	2.23503e+07	2.227	0.046	2.602	0.449	0.021	1.168	1.16	-4.45	1.38	-1.16	-5.6	0.22	7	7.8	0.3	4.6
Lophachinin D	C20 H26 O4	-1.51	330.183	331.19	16.689	3.69329e+07	35	0					0.18261	553			DDA for preferred ion	[M+H]+1	1.39775e+07	3.1154e+07	698609	3.69329e+07	2.229	0.05	2.642	0.449	0.022	1.185	1.16	-4.32	1.4	-1.16	-5.48	0.25	3.5	5.7		1.3
GibberellinA14	C20 H28 O5	-1.62	348.193	331.19	16.644	3.69329e+07	15	0					0.193109	555			No MS2	[M+H-H2O]+1	1.39775e+07	3.1154e+07	857046	3.69329e+07	2.229	0.061	2.642	0.449	0.028	1.185	1.16	-4.03	1.4	-1.16	-5.18	0.25	1.3	1.3		4.6
NP-020825	C25 H26 O4	2579.55	391.19	390.183	24.526	5.7205e+08	28	1	64	45		45	0.189604	485			DDA for preferred ion	[M-H]-1	1.66876e+06	3.72264e+06	5.7205e+08	8.04653e+07	2.231	342.799	48.219	0.448	153.668	21.615	1.16	8.42	5.59	-1.16	7.26	4.43			6.7	7.8
Trinexapac	C11 H12 O5	-2.51	224.068	223.061	2.42	9.83366e+07	22	1	75.3	47.3		61.8	0.0679118	303			DDA for preferred ion	[M-H]-1	4.40545e+07	9.83366e+07	5.59853e+07	6.37795e+07	2.232	1.271	1.448	0.448	0.569	0.649	1.16	0.35	0.53	-1.16	-0.81	-0.62	1.3	6.2		6.7
Spisulosine	C18 H39 N O	-2.15	285.303	286.31	33.954	1.007e+07	1	0					0.302551	1060			No MS2	[M+H]+1	4.49854e+06	1.007e+07	4.23673e+06	9.80578e+06	2.239	0.942	2.18	0.447	0.421	0.974	1.16	-0.09	1.12	-1.16	-1.25	-0.04	3.2	1	1	3.2
2-SULFAMOYLACETYL PHENOL	C8 H9 N O4 S	-2.89	215.025	214.017	9.867	7.87004e+06	14	0					0.0246071	114			DDA for preferred ion	[M-H]-1	670177	1.50919e+06	79659.9	7.87004e+06	2.252	0.119	11.743	0.444	0.053	5.215	1.17	-3.07	3.55	-1.17	-4.24	2.38	0.7	2.8		6.4
N-salicyloyl-2-aminopropan-1,3-diol	C10 H13 N O4	-3.41	211.084	210.076	3.025	3.33197e+07	44	8			61.3		0.0837384	397			DDA for preferred ion	[M-H]-1	1.41873e+07	3.1991e+07	6.18703e+06	3.33197e+07	2.255	0.436	2.349	0.443	0.193	1.042	1.17	-1.2	1.23	-1.17	-2.37	0.06		2.4		1.3
6,7-Dihydro-2-benzofuran-1(3H)-one	C8 H8 O2	-5.53	136.052	137.059	1.143	6.23098e+07	43	0					0.0516777	380	0	0	DDA for preferred ion	[M+H]+1	2.7626e+07	6.23098e+07	1.24245e+07	4.19316e+07	2.255	0.45	1.518	0.443	0.199	0.673	1.17	-1.15	0.6	-1.17	-2.33	-0.57	1.3	8.4	1.3	6.7
MFCD00023903	C18 H13 N5 O	-3.96	315.111	314.103	14.335	8.53569e+06	42	0					0.110762	352			No MS2	[M-H]-1	3.05448e+06	6.89675e+06	977487	8.53569e+06	2.258	0.32	2.794	0.443	0.142	1.238	1.17	-1.64	1.48	-1.17	-2.82	0.31	1	1		3.2
7,8,10-Trimethylpyrimido[4,5-b]quinoline-2,4(3H,10H)-dione	C14 H13 N3 O2	-1.88	255.1	256.108	17.878	3.90678e+08	57	0					0.100298	393	0	0	DDA for preferred ion	[M+H]+1	5.21546e+06	1.18117e+07	3.90678e+08	6.58685e+06	2.265	74.908	1.263	0.442	33.075	0.558	1.18	6.23	0.34	-1.18	5.05	-0.84			7.8	1
1,1'-(1,2-Ethanediyl)bis(1-nitrosourea)	C4 H8 N6 O4	0.44	204.061	205.068	1.09	2.01208e+08	2	0					0.0607928	298			No MS2	[M+H]+1	8.88455e+07	2.01208e+08	4.14325e+07	1.98613e+08	2.265	0.466	2.235	0.442	0.206	0.987	1.18	-1.1	1.16	-1.18	-2.28	-0.02	1.3	8.4	1.3	1.3
methyl 1-(1-b-Glucopyranosyl)-1H-indole-3-acetate	C17 H21 N O7	1.65	351.132	350.125	37.558	1.01369e+06	16	0					0.132381	377			No MS2	[M-H]-1	262640	595075	1.01369e+06	357495	2.266	3.86	1.361	0.441	1.703	0.601	1.18	1.95	0.44	-1.18	0.77	-0.74	0.3	0.7	0.7	6.8	0.3
3-(2,6-Dioxocyclohexyl)propanenitrile	C9 H11 N O2	-1.14	165.079	166.086	8.637	2.27507e+08	118	1	67.9	67.3		69.7	0.0787909	477	7.14	0	DDA for preferred ion	[M+H]+1	9.08478e+07	2.05923e+08	1.12461e+08	2.27507e+08	2.267	1.238	2.504	0.441	0.546	1.105	1.18	0.31	1.32	-1.18	-0.87	0.14		6.7	1.3	7.3
N-Methylpivalamide	C6 H13 N O	1.52	115.1	116.107	44.563	5.27312e+06	38	0					0.0998892	868			No MS2	[M+H]+1	2.27888e+06	5.17925e+06	2.88712e+06	5.27312e+06	2.273	1.267	2.314	0.44	0.557	1.018	1.18	0.34	1.21	-1.18	-0.84	0.03				6.4
MH-031	C7 H8 O4	-1.14	156.042	157.049	14.445	5.18572e+07	35	0					0.0420813	270	0	0	DDA for preferred ion	[M+H]+1	1.96644e+07	4.47298e+07	1.15979e+07	5.18572e+07	2.275	0.59	2.637	0.44	0.259	1.159	1.19	-0.76	1.4	-1.19	-1.95	0.21	1.3	1.3	1.3	5.7
6-deoxyaflaquinolone D	C16 H15 N O3	-0.29	269.105	268.098	18.374	2.21227e+06	102	0					0.105116	391			No MS2	[M-H]-1	787578	1.79227e+06	70969	2.21227e+06	2.276	0.09	2.809	0.439	0.04	1.234	1.19	-3.47	1.49	-1.19	-4.66	0.3	0.7	1		2.6
N4-[5-(2-pyridyl)-2-thienyl]morpholine-4-carboxamide	C14 H15 N3 O2 S	-314815	198.079	199.086	3.522	1.96024e+08	41	2	71.1	8.6		61.7	0.0790664	399	0	0	DDA for preferred ion	[M+H]+1	8.60693e+07	1.96024e+08	1.09182e+08	1.82606e+08	2.278	1.269	2.122	0.439	0.557	0.932	1.19	0.34	1.09	-1.19	-0.84	-0.1	7.8	8.9	8.4	8.9
Indolmycin	C14 H15 N3 O2	-1.05	257.116	258.123	17.462	8.76576e+08	55	0					0.116157	452	0	0	DDA for preferred ion	[M+H]+1	6.61145e+06	1.50945e+07	8.76576e+08	4.10256e+07	2.283	132.584	6.205	0.438	58.073	2.718	1.19	7.05	2.63	-1.19	5.86	1.44			6.2	1.8
(S)-Methylmalonatesemialdehyde	C4 H6 O3	4.88	102.032	103.039	44.581	2.74512e+06	38	0					0.0321921	316	0	0	DDA for other ion	[M+H]+1	611623	1.39625e+06	2.74512e+06	928283	2.283	4.488	1.518	0.438	1.966	0.665	1.19	2.17	0.6	-1.19	0.98	-0.59	0.7	0.7	1	2.8	6.8
3-Hydroxykynurenine	C10 H12 N2 O4	-2.85	224.079	223.072	3.866	7.42256e+06	43	0					0.0790692	353			No MS2	[M-H]-1	2.67293e+06	6.10389e+06	1.04581e+06	7.42256e+06	2.284	0.391	2.777	0.438	0.171	1.216	1.19	-1.35	1.47	-1.19	-2.55	0.28		4.8		1
5-amino-2-(dimethylamino)benzoic acid	C9 H12 N2 O2	-1.62	180.09	181.097	2.414	1.61321e+08	46	1	71.6	50.3		69.2	0.0895862	497	0	0	DDA for preferred ion	[M+H]+1	6.33172e+07	1.45746e+08	7.77452e+07	1.61321e+08	2.302	1.228	2.548	0.434	0.533	1.107	1.2	0.3	1.35	-1.2	-0.91	0.15		1.3		4
6-Hydroxynicotinic acid	C6 H5 N O3	-9.42	139.026	138.018	1.435	6.06047e+07	1	6	88.4	50.9	62	56.6	0.025633	184			DDA for preferred ion	[M-H]-1	2.18979e+07	5.04492e+07	1.27744e+07	6.06047e+07	2.304	0.583	2.768	0.434	0.253	1.201	1.2	-0.78	1.47	-1.2	-1.98	0.26	1.3	1.3		7.3
(7E,9E,15E)-heptadeca-7,9,15-trien-11,13-diyn-4-one	C17 H20 O	-1.44	240.151	241.158	26.64	4.03149e+06	8	0					0.15107	629			No MS2	[M+H]+1	1.31396e+06	3.02765e+06	2.35565e+06	4.03149e+06	2.304	1.793	3.068	0.434	0.778	1.332	1.2	0.84	1.62	-1.2	-0.36	0.41	0.7	1		4.2
Epinephrine	C9 H13 N O3	-4.79	183.089	182.081	10.859	5.05076e+06	30	0					0.088667	484			No MS2	[M-H]-1	1.75153e+06	4.03669e+06	1.21025e+06	5.05076e+06	2.305	0.691	2.884	0.434	0.3	1.251	1.2	-0.53	1.53	-1.2	-1.74	0.32		1		3.7
Di-2-pyridyl ketone oxime	C11 H9 N3 O	-4.4	199.074	399.154	1.218	1.39756e+07	26	0					0.0736865	370			No MS2	[2M+H]+1	4.73985e+06	1.09349e+07	5.85235e+06	1.39756e+07	2.307	1.235	2.949	0.433	0.535	1.278	1.21	0.3	1.56	-1.21	-0.9	0.35	1	1.3	1	3.5
Isoquinoline	C9 H7 N	-0.03	129.058	130.065	3.268	2.67883e+09	8	4	90.2	9.5		56.9	0.0578454	448	0	0	DDA for preferred ion	[M+H]+1	6.08764e+07	1.40736e+08	2.67883e+09	5.0961e+08	2.312	44.004	8.371	0.433	19.034	3.621	1.21	5.46	3.07	-1.21	4.25	1.86			6.2	3.5
3-Azido-3-ethyl-7-methyl-2,4(1H,3H)-quinolinedione	C12 H12 N4 O2	-1.62	244.096	243.088	9.164	7.46607e+06	28	0					0.0956303	392			DDA for preferred ion	[M-H]-1	3.22815e+06	7.46607e+06	1.98834e+06	5.60033e+06	2.313	0.616	1.735	0.432	0.266	0.75	1.21	-0.7	0.79	-1.21	-1.91	-0.41	3.2	1	3.7	3.2
Gramine	C11 H14 N2	-258781	129.058	130.065	15.143	1.94545e+10	8	4	96.7	9.8		78.3	0.0578185	448	0	0	DDA for preferred ion	[M+H]+1	6.11845e+07	1.41653e+08	1.94545e+10	1.65385e+09	2.315	317.965	27.031	0.432	137.339	11.675	1.21	8.31	4.76	-1.21	7.1	3.55			6.7	8.9
3,4-Dihydroxyphenylpropionic acid	C9 H10 O4	-5.2	182.057	181.05	2.833	1.88794e+08	0	4	77.7	47.9		67	0.0569628	313			DDA for preferred ion	[M-H]-1	7.34977e+07	1.70395e+08	5.67846e+07	1.88794e+08	2.318	0.773	2.569	0.431	0.333	1.108	1.21	-0.37	1.36	-1.21	-1.59	0.15	7.3		7.3
Gramine	C11 H14 N2	-258782	129.058	130.065	13.338	2.92399e+10	8	4	99.3	10		89.7	0.0577409	447	0	0	DDA for preferred ion	[M+H]+1	6.02957e+07	1.39839e+08	2.92399e+10	1.21429e+09	2.319	484.941	20.139	0.431	209.096	8.683	1.21	8.92	4.33	-1.21	7.71	3.12			8.4	1.3
(N,S-Dimethylsulfonimidoyl)benzene	C8 H11 N O S	-1.39	169.056	170.063	1.197	7.50608e+06	6	0					0.0558991	331			No MS2	[M+H]+1	3.23061e+06	7.50608e+06	4.85434e+06	7.46737e+06	2.323	1.503	2.311	0.43	0.647	0.995	1.22	0.59	1.21	-1.22	-0.63	-0.01	1	1	1	6.4
2,4-Dimethylbenzaldehyde	C9 H10 O	0.26	134.073	135.08	13.423	1.19005e+08	50	1	71.9	69.3		71.4	0.0732002	546	0	0	DDA for preferred ion	[M+H]+1	5.11765e+07	1.19005e+08	1.61731e+07	4.56938e+07	2.325	0.316	0.893	0.43	0.136	0.384	1.22	-1.66	-0.16	-1.22	-2.88	-1.38	1.3	1.3	1.3	2.4
PGF2alpha methyl ether	C21 H38 O4	-1.66	354.276	355.284	35.989	5.11953e+07	6	0					0.276421	780			DDA for preferred ion	[M+H]+1	1.31389e+07	3.05974e+07	5.11953e+07	3.26828e+07	2.329	3.896	2.487	0.429	1.673	1.068	1.22	1.96	1.31	-1.22	0.74	0.1		1.3	4	1.3
pentanamide	C5 H11 N O	3.3	101.084	102.092	44.569	8.87374e+07	47	0					0.0843977	835			DDA for preferred ion	[M+H]+1	3.21566e+07	7.51303e+07	4.35131e+07	8.87374e+07	2.336	1.353	2.76	0.428	0.579	1.181	1.22	0.44	1.46	-1.22	-0.79	0.24				8.4
Eugenol	C10 H12 O2	-1.32	164.084	165.091	10.056	1.51643e+08	98	0					0.0835132	509	0	0	DDA for preferred ion	[M+H]+1	5.16149e+07	1.21199e+08	4.4541e+07	1.51643e+08	2.348	0.863	2.938	0.426	0.368	1.251	1.23	-0.21	1.55	-1.23	-1.44	0.32		3.5		1.3
4-carboxy-4'-sulfoazobenzene	C13 H10 N2 O5 S	-0.15	306.031	305.024	11.578	5.97232e+06	3	0					0.0309968	101			No MS2	[M-H]-1	1.9957e+06	4.69266e+06	70191	5.97232e+06	2.351	0.035	2.993	0.425	0.015	1.273	1.23	-4.83	1.58	-1.23	-6.06	0.35	1	5.3		7
Catechol	C6 H6 O2	-12.9	110.035	109.028	2.932	7.77644e+07	0	10	93.1	9.7	76.3	9.9	0.0353604	321			DDA for preferred ion	[M-H]-1	2.54934e+07	6.00599e+07	1.92277e+07	7.77644e+07	2.356	0.754	3.05	0.424	0.32	1.295	1.24	-0.41	1.61	-1.24	-1.64	0.37	1.3	1.3	1.3	7.8
Talathermophilin A	C23 H25 N3 O3	-1.16	391.189	390.182	26.86	3.97494e+10	27	0					0.189139	483	0	0	DDA for preferred ion	[M-H]-1	3.30299e+06	7.80198e+06	3.97494e+10	1.57754e+09	2.362	12034.4	477.609	0.423	5094.78	202.197	1.24	13.55	8.9	-1.24	12.31	7.66	1	6.4	8.9	9.5
Isoquinoline	C9 H7 N	139553	147.068	130.065	13.305	2.92399e+10	59	4	62.9	8.1		46.3	0.0682317	464	0	0	DDA for other ion	[M+H-H2O]+1	5.52511e+07	1.30714e+08	2.92399e+10	1.21429e+09	2.366	529.217	21.978	0.423	223.693	9.29	1.24	9.05	4.46	-1.24	7.81	3.22			1.3	8.9
3_4-Dihydroxy-L-phenylalanine(L-Dopa)	C9 H11 N O4	-4.52	197.068	196.061	1.745	5.89215e+07	36	0					0.0679164	345			No MS2	[M-H]-1	2.48377e+07	5.89215e+07	2.54623e+07	2.16824e+07	2.372	1.025	0.873	0.422	0.432	0.368	1.25	0.04	-0.2	-1.25	-1.21	-1.44	4		5.7	1.3
Rhodamine 6G	C28 H30 N2 O3	-1.95	442.225	443.232	28.598	4.67308e+07	17	2	99.1	10		10	0.224779	508	0	0	DDA for preferred ion	[M+H]+1	1.96756e+07	4.67308e+07	4.10032e+06	1.38393e+07	2.375	0.208	0.703	0.421	0.088	0.296	1.25	-2.26	-0.51	-1.25	-3.51	-1.76	5.7	7.3		7.3
Pimprinethine	C13 H12 N2 O	-1.52	212.095	213.102	1.172	4.67242e+08	70	0					0.09464	446	0	0	DDA for preferred ion	[M+H]+1	1.91877e+08	4.57494e+08	1.84329e+08	4.67242e+08	2.384	0.961	2.435	0.419	0.403	1.021	1.25	-0.06	1.28	-1.25	-1.31	0.03	8.9	8.9	1.3	1.3
1-Phenyl-2(1H)-pyridinone	C11 H9 N O	-1.35	171.068	213.102	1.172	4.67242e+08	26	0					0.0681824	399	0	0	DDA for other ion	[M+ACN+H]+1	1.91877e+08	4.57494e+08	1.84329e+08	4.67242e+08	2.384	0.961	2.435	0.419	0.403	1.021	1.25	-0.06	1.28	-1.25	-1.31	0.03	1.3	1.3	8.9	1.3
1-Methyl-4-(2-oxopropylidene)-1,3,4,5-tetrahydro-2H-1,5-benzodiazepin-2-one	C13 H14 N2 O2	-1.29	230.105	213.102	1.183	4.67242e+08	76	0					0.10523	457	0	0	DDA for other ion	[M+H-H2O]+1	1.91877e+08	4.57494e+08	1.84329e+08	4.67242e+08	2.384	0.961	2.435	0.419	0.403	1.021	1.25	-0.06	1.28	-1.25	-1.31	0.03	1.3	1.3	1.3	8.9
1-[2-(Diethylamino)ethyl]-N-(2-methoxybenzyl)-1H-benzimidazol-2-amine	C21 H28 N4 O	-4.13	352.225	351.218	15.521	2.49384e+06	58	0					0.224856	638			No MS2	[M-H]-1	855965	2.04483e+06	155149	2.49384e+06	2.389	0.181	2.913	0.419	0.076	1.22	1.26	-2.46	1.54	-1.26	-3.72	0.29	0.7	2.6		1.5
(2E,6E)-3,7,11-Trimethyl-2,6,10-dodecatriene-1-thiol	C15 H26 S	-1.42	238.175	237.168	30.753	957132	1	0					0.175184	736			No MS2	[M-H]-1	347913	834479	472538	957132	2.399	1.358	2.751	0.417	0.566	1.147	1.26	0.44	1.46	-1.26	-0.82	0.2	0.3	0.7	0.7	3.9
Ferulic acid	C10 H10 O4	-4.58	194.057	193.05	7.478	6.2872e+07	80	3	90.6	74.7	57.4	74.7	0.0570203	294			DDA for preferred ion	[M-H]-1	1.79565e+07	4.31212e+07	9.62985e+06	6.2872e+07	2.401	0.536	3.501	0.416	0.223	1.458	1.26	-0.9	1.81	-1.26	-2.16	0.54	6.2
Monapurpureusin B	C10 H12 O4	-0.98	196.073	197.081	12.414	3.28123e+07	66	0					0.0733661	374	0	0	DDA for preferred ion	[M+H]+1	1.35803e+07	3.28123e+07	9.94043e+06	2.83224e+07	2.416	0.732	2.086	0.414	0.303	0.863	1.27	-0.45	1.06	-1.27	-1.72	-0.21	1.3	1.3	1	3.5
Indolmycin	C14 H15 N3 O2	-1.7	257.116	258.123	15.133	2.7967e+10	55	0					0.11599	451	0	0	DDA for preferred ion	[M+H]+1	9.89718e+06	2.39149e+07	2.7967e+10	2.125e+09	2.416	2825.76	214.708	0.414	1169.44	88.857	1.27	11.46	7.75	-1.27	10.19	6.47			8.9	9.5
4-Ethoxybenzaldehyde	C9 H10 O2	-0.87	150.068	151.075	4.793	3.17739e+08	85	3	83.5	9.2		65.9	0.0679492	453	0	0	DDA for preferred ion	[M+H]+1	1.3146e+08	3.17739e+08	1.34313e+08	2.81379e+08	2.417	1.022	2.14	0.414	0.423	0.886	1.27	0.03	1.1	-1.27	-1.24	-0.18		5.7		1.3
3,7,11,15-Tetramethyl-6,10,14-hexadecatrien-1-ol	C20 H36 O	-2.15	292.276	293.283	38.454	3.63117e+06	3	0					0.275988	944			No MS2	[M+H]+1	1.50023e+06	3.63117e+06	2.37637e+06	3.58686e+06	2.42	1.584	2.391	0.413	0.654	0.988	1.28	0.66	1.26	-1.28	-0.61	-0.02	0.7	1	1	2.6
3-methyl-6-[[1-(3-methyl-2-butenyl)-1H-indol-3-yl]methyl]-2,5-piperazinedione	C19 H23 N3 O2	-1.29	325.179	326.186	17.452	1.00934e+09	41	0					0.178606	549	0	0	DDA for preferred ion	[M+H]+1	6.77639e+06	1.64537e+07	1.00934e+09	4.31062e+07	2.428	148.95	6.361	0.412	61.345	2.62	1.28	7.22	2.67	-1.28	5.94	1.39			6.2	1.3
Actinonin	C19 H35 N3 O5	-0.51	385.257	384.25	4.423	7.57467e+06	2	0					0.257475	668			No MS2	[M-H]-1	2.5006e+06	6.08635e+06	7.57467e+06	3.37166e+06	2.434	3.029	1.348	0.411	1.245	0.554	1.28	1.6	0.43	-1.28	0.32	-0.85	1	4.8	1	3.2
Indolmycin	C14 H15 N3 O2	-1.71	257.116	258.123	19.688	1.67392e+09	55	0					0.115987	451	0	0	DDA for preferred ion	[M+H]+1	8.44539e+06	2.06143e+07	1.67392e+09	6.82505e+07	2.441	198.205	8.081	0.41	81.202	3.311	1.29	7.63	3.01	-1.29	6.34	1.73			8.9	6.7
Proclavaminicacid	C8 H14 N2 O4	-4.11	202.095	201.087	1.172	959999	16	0					0.0945264	468			No MS2	[M-H]-1	321064	785362	241912	959999	2.446	0.753	2.99	0.409	0.308	1.222	1.29	-0.41	1.58	-1.29	-1.7	0.29		0.7		5	0
1-Methyl-1H-purin-1-ium	C6 H7 N4	0.68	135.067	134.06	3.433	4.8674e+07	1	0					0.0671637	497			DDA for preferred ion	[M-H]-1	1.628e+07	3.98701e+07	4.75013e+06	4.8674e+07	2.449	0.292	2.99	0.408	0.119	1.221	1.29	-1.78	1.58	-1.29	-3.07	0.29	6.2	6.7		7.8
Y-T0678H	C7 H5 N O3	-1.02	151.027	152.034	2.369	1.14901e+08	13	0					0.0267892	177	14.29	0	DDA for preferred ion	[M+H]+1	3.71208e+07	9.11626e+07	1.48609e+06	1.14901e+08	2.456	0.04	3.095	0.407	0.016	1.26	1.3	-4.64	1.63	-1.3	-5.94	0.33	4.6	8.4	0.7	6.7
N-(2-Methoxyphenyl)acetamide	C9 H11 N O2	-1.05	165.079	166.086	13.329	3.05023e+08	118	1	90.6	9.5		41.6	0.0788055	477	7.14	0	DDA for preferred ion	[M+H]+1	9.1736e+07	2.25402e+08	7.74936e+07	3.05023e+08	2.457	0.845	3.325	0.407	0.344	1.353	1.3	-0.24	1.73	-1.3	-1.54	0.44	7.3	7.3	1.3	8.4	1
Azaspirofurans B	C21 H19 N O7	-0.82	397.116	396.109	15.144	2.28138e+06	12	0					0.115828	292			No MS2	[M-H]-1	921725	2.28138e+06	535167	1.67801e+06	2.475	0.581	1.821	0.404	0.235	0.736	1.31	-0.78	0.86	-1.31	-2.09	-0.44		3.2	0.7	0.7
Prolinimine A	C12 H16 N2 O4	-1.76	252.111	236.091	1.213	1.70496e+08	33	0					0.110563	439	0	0	DDA for other ion	[M+H-NH3]+1	6.20306e+07	1.53852e+08	1.61964e+08	1.70496e+08	2.48	2.611	2.749	0.403	1.053	1.108	1.31	1.38	1.46	-1.31	0.07	0.15	1.3	8.4	1.3	4
Norcocaine	C16 H19 N O4	-0.24	289.131	288.124	13.766	3.52654e+06	70	0					0.131339	454			No MS2	[M-H]-1	1.31413e+06	3.26261e+06	398736	3.52654e+06	2.483	0.303	2.684	0.403	0.122	1.081	1.31	-1.72	1.42	-1.31	-3.03	0.11	1.2	3.2	0.3	1
3-methyl-6-[[1-(3-methyl-2-butenyl)-1H-indol-3-yl]methyl]-2,5-piperazinedione	C19 H23 N3 O2	-1.94	325.178	326.186	19.684	3.47264e+09	41	0					0.178397	549	0	0	DDA for preferred ion	[M+H]+1	8.98385e+06	2.23123e+07	3.47264e+09	1.37555e+08	2.484	386.543	15.311	0.403	155.638	6.165	1.31	8.59	3.94	-1.31	7.28	2.62			9.5	7.3
Phenylacetaldehyde	C8 H8 O	-0.73	120.057	121.065	1.157	5.31309e+07	21	0					0.0574266	478			No MS2	[M+H]+1	2.13553e+07	5.31309e+07	4.34594e+07	3.97051e+07	2.488	2.035	1.859	0.402	0.818	0.747	1.31	1.03	0.89	-1.31	-0.29	-0.42	1.3	5.7	2.9	3.5
Mepronil	C17 H19 N O2	-1.89	269.141	270.148	35.821	3.60141e+07	102	0					0.141069	524			No MS2	[M+H]+1	792422	1.97318e+06	3.60141e+07	1.23423e+06	2.49	45.448	1.558	0.402	18.252	0.626	1.32	5.51	0.64	-1.32	4.19	-0.68			6.7
2-amino-3-({[1-(dimethylamino)-1H-pyrrol-2-yl]methylidene}amino)but-2-enedinitrile	C11 H12 N6	-473852	120.021	162.055	9.656	8.29785e+08	2	3	61.3	42.8		63.9	0.0209489	175	7.14	0	DDA for other ion	[M+ACN+H]+1	2.90512e+08	7.23816e+08	2.23625e+08	8.29785e+08	2.492	0.77	2.856	0.401	0.309	1.146	1.32	-0.38	1.51	-1.32	-1.69	0.2		8.4		1.3
Ergometrinine	C19 H23 N3 O2	-1.84	325.178	326.186	15.128	3.29399e+10	41	0					0.178429	549	0	0	DDA for preferred ion	[M+H]+1	9.67548e+06	2.41633e+07	3.29399e+10	2.50378e+09	2.497	3404.47	258.776	0.4	1363.22	103.619	1.32	11.73	8.02	-1.32	10.41	6.7			8.4	9.5
(5-Oxo-2-sulfo-2,5-dihydro-2-furanyl)acetic acid	C6 H6 O7 S	1.19	221.984	266.982	9.005	2.91299e+07	3	0					-0.0163123	-73			DDA for preferred ion	[M+FA-H]-1	1.1609e+07	2.90353e+07	950628	2.91299e+07	2.501	0.082	2.509	0.4	0.033	1.003	1.32	-3.61	1.33	-1.32	-4.93	0	7.8	6.7	1.2	6.7
RiboflavinB2	C17 H20 N4 O6	-1.43	376.138	377.145	9.085	4.67344e+07	12	0					0.137747	366			No MS2	[M+H]+1	1.86251e+07	4.67344e+07	1.01191e+07	2.87445e+07	2.509	0.543	1.543	0.399	0.217	0.615	1.33	-0.88	0.63	-1.33	-2.21	-0.7	3.5	5.7	2.1	1.3
Bis(4-hydroxyphenyl)methane	C13 H12 O2	-4.04	200.083	199.076	19.818	2.15831e+07	34	1	92.7	56.9		61.8	0.082921	414			DDA for preferred ion	[M-H]-1	8.37623e+06	2.1141e+07	119753	2.15831e+07	2.524	0.014	2.577	0.396	0.006	1.021	1.34	-6.13	1.37	-1.34	-7.46	0.03	6.4	8.9	0	1.3
Cer(d14:1(4E)/20:1(11Z)(2OH))	C34 H65 N O4	-0.97	551.491	596.489	36.962	5.3868e+06	2	0					0.490826	890			No MS2	[M+FA-H]-1	2.12883e+06	5.3868e+06	5.24382e+06	122569	2.53	2.463	0.058	0.395	0.973	0.023	1.34	1.3	-4.12	-1.34	-0.04	-5.46		3.7	1
N-[(2S)-1-(Cyclopentylamino)-3-hydroxy-1-oxo-2-propanyl]-2-quinolinecarboxamide	C18 H21 N3 O3	-2.03	327.158	328.165	9.879	1.40448e+09	38	0					0.157627	482	0	0	DDA for preferred ion	[M+H]+1	1.2571e+06	3.19226e+06	1.40448e+09	3.24475e+07	2.539	1117.24	25.812	0.394	439.964	10.164	1.34	10.13	4.69	-1.34	8.78	3.35			9.5
Indolmycin	C14 H15 N3 O2	-1.47	257.116	258.123	4.323	1.76859e+09	55	0					0.116049	451	0	0	DDA for preferred ion	[M+H]+1	2.83358e+07	7.21212e+07	1.76859e+09	4.97983e+08	2.545	62.415	17.574	0.393	24.522	6.905	1.35	5.96	4.14	-1.35	4.62	2.79			8.9	8.4
L-Thyronine	C15 H15 N O4	-2.15	273.1	274.107	12.854	5.00396e+07	45	0					0.0995197	364			No MS2	[M+H]+1	1.96488e+07	5.00396e+07	4.34153e+06	4.99776e+07	2.547	0.221	2.544	0.393	0.087	0.999	1.35	-2.18	1.35	-1.35	-3.53	0	1.3	5.1		2.9
2-(2-butoxyethoxy)ethyl butanoate	C12 H24 O4	-2.35	232.167	231.16	13.415	1.08696e+07	2	0					0.166913	719			DDA for preferred ion	[M-H]-1	3.67013e+06	9.36665e+06	443044	1.08696e+07	2.552	0.121	2.962	0.392	0.047	1.16	1.35	-3.05	1.57	-1.35	-4.4	0.21	1	8.6		7.8
Cordylactam	C13 H15 N O4	-1.19	249.1	248.093	21.479	9.55787e+06	32	0					0.0998103	401			No MS2	[M-H]-1	3.19497e+06	8.16341e+06	103168	9.55787e+06	2.555	0.032	2.992	0.391	0.013	1.171	1.35	-4.95	1.58	-1.35	-6.31	0.23	3.2	6.4		7.5
1-Linoleoyl glycerol	C21 H38 O4	-50839.3	336.266	337.273	34.784	2.57432e+07	10	2	96.2	86.4		86.4	0.265825	791			DDA for preferred ion	[M+H]+1	1.00678e+07	2.57432e+07	1.49994e+07	2.40807e+07	2.557	1.49	2.392	0.391	0.583	0.935	1.35	0.58	1.26	-1.35	-0.78	-0.1		5.1		1.3	1
1-(4-hydroxyphenyl)propane-1,2-diol	C9 H12 O3	-107157	150.068	151.075	12.15	1.57023e+08	85	3	81.5	50.9		65.1	0.0678882	452	0	0	DDA for preferred ion	[M+H]+1	5.26504e+07	1.35261e+08	2.00312e+07	1.57023e+08	2.569	0.38	2.982	0.389	0.148	1.161	1.36	-1.39	1.58	-1.36	-2.76	0.22		1.3	1.3	6.2
Quinaldaldehyde	C10 H7 N O	-1.42	157.053	199.086	1.179	1.4452e+08	13	0					0.0525408	335			No MS2	[M+ACN+H]+1	5.61034e+07	1.4452e+08	6.49491e+07	1.16907e+08	2.576	1.158	2.084	0.388	0.449	0.809	1.37	0.21	1.06	-1.37	-1.15	-0.31	1.3	8.9	1.3	8.4
[Similar to: (1ξ)-1,5-Anhydro-1-[(2R,3R)-3,5,7-trihydroxy-2-(4-hydroxyphenyl)-4-oxo-3,4-dihydro-2H-chromen-6-yl]-D-glucitol; ΔMass: -252.0371 Da]	C6 H11 N6 P	3.95	198.079	199.086	1.167	1.4452e+08	41	1			62.6		0.079063	399			DDA for preferred ion	[M+H]+1	5.61034e+07	1.4452e+08	6.49491e+07	1.16907e+08	2.576	1.158	2.084	0.388	0.449	0.809	1.37	0.21	1.06	-1.37	-1.15	-0.31	8.9	2.4	8.4	1.3
[Similar to: N-benzyl-N-methyl-N'-phenylurea; ΔMass: -0.0598 Da]	C4 H14 N6 O2 P2	4.72	240.066	239.059	39.799	1.24505e+07	14	3			65.7		0.0664807	277			DDA for preferred ion	[M-H]-1	392580	1.01152e+06	2.65369e+06	1.24505e+07	2.577	6.76	31.715	0.388	2.623	12.309	1.37	2.76	4.99	-1.37	1.39	3.62	0.3	0.7	1	5.1	0.3
Ergocalciferol	C28 H44 O	-45444	378.328	379.335	38.15	8.14893e+07	0	1	84	78.1		78.1	0.327959	867	0	0	DDA for preferred ion	[M+H]+1	3.15146e+07	8.14893e+07	2.6724e+07	7.25974e+07	2.586	0.848	2.304	0.387	0.328	0.891	1.37	-0.24	1.2	-1.37	-1.61	-0.17		4.6	1.3	1.3
N-Acetoxy-4-aminobiphenyl	C14 H13 N O2	-1.98	227.094	228.101	19.008	3.59132e+07	94	0					0.0941791	415			No MS2	[M+H]+1	8.52655e+06	2.2054e+07	3.59132e+07	7.25799e+06	2.587	4.212	0.851	0.387	1.628	0.329	1.37	2.07	-0.23	-1.37	0.7	-1.6	1		2.9	1
6,2'4'-Trihydroxy-2-phenylbenzofuran	C14 H10 O4	-1.4	242.058	241.05	15.304	4.58604e+06	40	0					0.0575696	238			No MS2	[M-H]-1	1.54782e+06	4.01538e+06	2.53822e+06	4.58604e+06	2.594	1.64	2.963	0.385	0.632	1.142	1.38	0.71	1.57	-1.38	-0.66	0.19	0.7	4.2	1	1
1-(2-Pyridinyl)-2-butanone	C9 H11 N O	-0.93	149.084	150.091	1.177	6.69915e+07	68	0					0.083925	563	0	0	DDA for other ion	[M+H]+1	2.58213e+07	6.69915e+07	3.45047e+07	4.04064e+07	2.594	1.336	1.565	0.385	0.515	0.603	1.38	0.42	0.65	-1.38	-0.96	-0.73	1.3	5.1	5.1	6.2
AUDA	C23 H40 N2 O3	8.15	392.307	393.314	42.648	2.00841e+09	1	1	68	43.9		43.9	0.30709	783	0	0	DDA for preferred ion	[M+H]+1	6.67364e+08	1.73366e+09	1.21137e+08	2.00841e+09	2.598	0.182	3.009	0.385	0.07	1.158	1.38	-2.46	1.59	-1.38	-3.84	0.21	7.3	8.4	8.4	7.3
Cyclo-(L-Tyrosyl-cis-4-hydroxy-D-proline	C14 H16 N2 O4	-0.11	276.111	275.104	6.536	1.0365e+07	51	0					0.110975	402			No MS2	[M-H]-1	3.13557e+06	8.15944e+06	2.77851e+06	1.0365e+07	2.602	0.886	3.306	0.384	0.341	1.27	1.38	-0.17	1.72	-1.38	-1.55	0.35		3.7		1
Tolmetin	C15 H15 N O3	-1.28	257.105	256.098	14.886	4.57031e+06	71	0					0.104863	408			No MS2	[M-H]-1	1.4415e+06	3.75482e+06	722957	4.57031e+06	2.605	0.502	3.171	0.384	0.193	1.217	1.38	-1	1.66	-1.38	-2.38	0.28	0.7	5.3		1
8-hydroxy-3E,5E,10E,12-tridecatetraen-2-one	C13 H18 O2	-1.25	206.13	207.138	13.856	1.16339e+08	38	0					0.130422	633	0	0	DDA for preferred ion	[M+H]+1	4.46253e+07	1.16339e+08	3.62358e+07	9.1619e+07	2.607	0.812	2.053	0.384	0.311	0.788	1.38	-0.3	1.04	-1.38	-1.68	-0.34	5.1	7.8	2.9	5.7
(R)-Prunasin	C14 H17 N O6	-1.86	295.105	328.139	1.175	7.40598e+08	21	0					0.105038	356	0	0	DDA for preferred ion	[M+H+MeOH]+1	2.65302e+08	6.92406e+08	5.26922e+08	7.40598e+08	2.61	1.986	2.792	0.383	0.761	1.07	1.38	0.99	1.48	-1.38	-0.39	0.1	8.9	8.9	8.9	8.9
N_N-Dimethylsphing-4-enine	C20 H41 N O2	-1.86	327.313	328.32	37.932	1.17021e+07	7	0					0.313121	957			No MS2	[M+H]+1	4.44726e+06	1.16336e+07	3.67745e+06	1.17021e+07	2.616	0.827	2.631	0.382	0.316	1.006	1.39	-0.27	1.4	-1.39	-1.66	0.01	1	4	3.2	7.8
1',5',6',7',8',9'-Hexahydro-4'H-spiro[cycloheptane-1,2'-cyclohepta[d][1,3]thiazine]-4'-thione	C15 H23 N S2	-3.4	281.126	280.119	13.901	5.28757e+06	20	0					0.126234	449			No MS2	[M-H]-1	1.64799e+06	4.31768e+06	159565	5.28757e+06	2.62	0.097	3.208	0.382	0.037	1.225	1.39	-3.37	1.68	-1.39	-4.76	0.29	0.7	1		5.3
5D-5-O-Methyl-2_3_5/4_6-pentahydroxycyclohexanone	C7 H12 O6	-4.31	192.063	191.055	1.229	6.10934e+07	12	4			66.4		0.0625592	326			DDA for preferred ion	[M-H]-1	1.78618e+07	4.68355e+07	2.01958e+07	6.10934e+07	2.622	1.131	3.42	0.381	0.431	1.304	1.39	0.18	1.77	-1.39	-1.21	0.38	1.3	1.3	8.9	1.3	0.3
Triangulyne F	C34 H46 O3	-1.54	502.344	503.351	41.342	4.69108e+06	1	0					0.34392	685			No MS2	[M+H]+1	1.78751e+06	4.69108e+06	610025	1.77202e+06	2.624	0.341	0.991	0.381	0.13	0.378	1.39	-1.55	-0.01	-1.39	-2.94	-1.4	1	4.8		1
Pyrrolo(2,1,5-cd)indolizine	C10 H7 N	-1.79	141.058	159.091	15.227	2.51241e+07	3	0					0.0575967	408	0	0	DDA for preferred ion	[M+NH4]+1	1.34542e+06	3.53144e+06	2.51241e+07	5.44625e+06	2.625	18.674	4.048	0.381	7.114	1.542	1.39	4.22	2.02	-1.39	2.83	0.63		1	2.9	1
L-Prolylhydroxy-L-proline diketopiperazi	C10 H14 N2 O3	-1.36	210.1	211.107	6.244	5.88201e+07	34	2			70.7		0.100156	477	0	0	DDA for preferred ion	[M+H]+1	1.97933e+07	5.20005e+07	991569	5.88201e+07	2.627	0.05	2.972	0.381	0.019	1.131	1.39	-4.32	1.57	-1.39	-5.71	0.18		4.6		3.5
NP-016928	C20 H28 O3	-1.86	316.203	317.211	29.678	2.83214e+07	69	19	85	78.8		78.8	0.203256	643			DDA for preferred ion	[M+H]+1	1.01239e+07	2.66595e+07	2.07129e+06	2.83214e+07	2.633	0.205	2.797	0.38	0.078	1.062	1.4	-2.29	1.48	-1.4	-3.69	0.09		6.2		1.3
13,14-dihydro-15-keto-PGD2	C20 H32 O5	1.3	352.225	351.218	28.509	7.42824e+07	57	0					0.225431	640			DDA for preferred ion	[M-H]-1	2.78834e+07	7.42824e+07	1.62754e+07	3.17482e+07	2.664	0.584	1.139	0.375	0.219	0.427	1.41	-0.78	0.19	-1.41	-2.19	-1.23	7.8		5.7	1.3
Ceriporic acid B	C21 H38 O4	-2.02	354.276	355.284	32.595	1.25676e+07	6	0					0.276293	780			No MS2	[M+H]+1	2.00345e+06	5.34574e+06	1.25676e+07	6.06967e+06	2.668	6.273	3.03	0.375	2.351	1.135	1.42	2.65	1.6	-1.42	1.23	0.18	1	1	2.9	1
MNK	C15 H29 N5 O5 S	-0.36	391.189	392.196	15.703	5.63005e+09	27	2	65	8.3		56.4	0.188799	483	0	0	DDA for preferred ion	[M+H]+1	977053	2.60927e+06	5.63005e+09	3.77137e+07	2.671	5762.28	38.6	0.374	2157.71	14.454	1.42	12.49	5.27	-1.42	11.08	3.85		1	9.5	6.7
Benzotriazol-2-ide	C6 H4 N3	2.85	118.041	177.055	13.275	5.57747e+07	1	3			59		0.0408588	346			DDA for other ion	[M-H+HAc]-1	1.56377e+07	4.18937e+07	1.3404e+07	5.57747e+07	2.679	0.857	3.567	0.373	0.32	1.331	1.42	-0.22	1.83	-1.42	-1.64	0.41	1.3	8.4	1.3	1.3
8S-hydroxy-2E-Decene-4,6-diynoic acid	C10 H10 O3	-3.81	178.062	177.055	13.317	5.57747e+07	68	3			61.2		0.0623156	350			DDA for preferred ion	[M-H]-1	1.56377e+07	4.18937e+07	1.3404e+07	5.57747e+07	2.679	0.857	3.567	0.373	0.32	1.331	1.42	-0.22	1.83	-1.42	-1.64	0.41	4	1.3	6.2	8.9
Furo[3,4-b][1,4]benzodioxine-1,3-dione	C10 H4 O5	-0.77	204.006	407.004	1.42	1.04554e+06	1	0					0.00571694	28			No MS2	[2M-H]-1	216128	579729	1.04554e+06	419947	2.682	4.838	1.943	0.373	1.803	0.724	1.42	2.27	0.96	-1.42	0.85	-0.47			3.4
2-Hydroxyisovaleric acid	C5 H10 O3	-11.66	118.062	117.054	2.281	2.47551e+08	1	6	56.3	7.8		7.8	0.061617	522			DDA for preferred ion	[M-H]-1	4.99835e+07	1.34076e+08	1.53975e+07	2.47551e+08	2.682	0.308	4.953	0.373	0.115	1.846	1.42	-1.7	2.31	-1.42	-3.12	0.88	8.4	8.4		8.4
Fmoc-2-Abz-OH	C22 H17 N O4	-1.92	359.115	360.122	34.429	1.198e+07	20	0					0.115068	320			No MS2	[M+H]+1	452698	1.21811e+06	459153	1.198e+07	2.691	1.014	26.464	0.372	0.377	9.835	1.43	0.02	4.73	-1.43	-1.41	3.3		0.7		7.8
1-(Indol-3-yl)propanol3-phosphate	C11 H14 N O4 P	-3.16	255.065	256.073	29.266	1.24258e+07	9	0					0.0652391	256			No MS2	[M+H]+1	4.61503e+06	1.24258e+07	5.0458e+06	8.24754e+06	2.692	1.093	1.787	0.371	0.406	0.664	1.43	0.13	0.84	-1.43	-1.3	-0.59	1	4	1	2.1
3_4-Dihydroxy-9_10-secoandrosta-1_3_5(10)-triene-9_17-dione	C19 H24 O4	-0.63	316.167	315.16	20.267	2.47043e+06	34	0					0.167261	529			No MS2	[M-H]-1	763187	2.05678e+06	149707	2.47043e+06	2.695	0.196	3.237	0.371	0.073	1.201	1.43	-2.35	1.69	-1.43	-3.78	0.26	0.7	5.3	0.3	4.2
2,3-dihydroxy-N-methoxy-6-propylbenzamide	C11 H15 N O4	-2.48	225.1	224.092	10.58	1.35226e+07	31	0					0.0995504	442			No MS2	[M-H]-1	3.77272e+06	1.01921e+07	853783	1.35226e+07	2.702	0.226	3.584	0.37	0.084	1.327	1.43	-2.14	1.84	-1.43	-3.58	0.41	4.8	1		6.2
7-Hexyl-2,3,6-triphenylimidazo[1,2-b][1,2,4]triazine	C29 H28 N4	2.4	432.232	431.225	27.685	108839	6	0					0.232435	538			No MS2	[M-H]-1	13964.9	37988.4	108839	44368.3	2.72	7.794	3.177	0.368	2.865	1.168	1.44	2.96	1.67	-1.44	1.52	0.22		0		7.1
Agistatin D	C11 H14 O4	-1.25	210.089	211.096	7.152	5.5451e+07	37	1			58.5		0.0889453	423	0	0	DDA for preferred ion	[M+H]+1	2.0104e+07	5.47037e+07	4.26921e+06	5.5451e+07	2.721	0.212	2.758	0.368	0.078	1.014	1.44	-2.24	1.46	-1.44	-3.68	0.02		4	1	1.3
N-(2-Furylmethyl)-1-phenyl-1H-pyrazolo[3,4-d]pyrimidin-4-amine	C16 H13 N5 O	-4.85	291.111	290.103	13.727	7.60016e+06	20	0					0.110597	380			No MS2	[M-H]-1	2.43242e+06	6.64115e+06	298764	7.60016e+06	2.73	0.123	3.125	0.366	0.045	1.144	1.45	-3.03	1.64	-1.45	-4.47	0.19	1	1	0.3	5.3
3-Methoxy-4-[(1-phenyl-1H-tetrazol-5-yl)oxy]benzaldehyde	C15 H12 N4 O3	-5.01	296.089	295.082	5.251	1.10659e+07	18	0					0.0894564	302			DDA for preferred ion	[M-H]-1	3.86669e+06	1.05773e+07	3.65124e+06	1.10659e+07	2.735	0.944	2.862	0.366	0.345	1.046	1.45	-0.08	1.52	-1.45	-1.53	0.07	7	3.2	5.9	5.7
(R)-4-Dehydropantoate	C6 H10 O4	1.54	146.058	145.051	42.824	307558	46	0					0.0581329	398			No MS2	[M-H]-1	83580.1	229410	307558	161181	2.745	3.68	1.928	0.364	1.341	0.703	1.46	1.88	0.95	-1.46	0.42	-0.51		0.3	5.2	0.3
Mortivinacin B	C13 H17 N O5	-1.47	267.11	266.103	11.121	7.71715e+06	11	0					0.110279	413			No MS2	[M-H]-1	2.08889e+06	5.74093e+06	73997.7	7.71715e+06	2.748	0.035	3.694	0.364	0.013	1.344	1.46	-4.82	1.89	-1.46	-6.28	0.43	3.7	5.3	0	1.5
Salicylic acid	C7 H6 O3	-0.31	138.032	139.039	2.88	3.17515e+08	24	2	95.8	85.2		85.2	0.0316516	229	0	0	DDA for preferred ion	[M+H]+1	1.14858e+08	3.17515e+08	6.43575e+07	2.42575e+08	2.764	0.56	2.112	0.362	0.203	0.764	1.47	-0.84	1.08	-1.47	-2.3	-0.39	3.5	6.2		5.7
1-Amino-3-phosphono-3-cyclopentene-1-carboxylic acid	C6 H10 N O5 P	-4.19	207.029	206.022	7.793	1.43675e+06	7	0					0.0287915	139			No MS2	[M-H]-1	175453	485743	1.43675e+06	523591	2.768	8.189	2.984	0.361	2.958	1.078	1.47	3.03	1.58	-1.47	1.56	0.11	0.3	0.7	2.8
2-Carboxy-D-arabinitol	C6 H12 O7	-4.85	196.057	195.05	1.221	3.64421e+07	10	0					0.0573509	293			DDA for preferred ion	[M-H]-1	1.01844e+07	2.82753e+07	2.27479e+07	3.64421e+07	2.776	2.234	3.578	0.36	0.805	1.289	1.47	1.16	1.84	-1.47	-0.31	0.37	1	1.3	1.3	7.3
bisphenol F	C13 H12 O2	-4.22	200.083	199.076	17.901	3.0923e+06	34	0					0.0828843	414			No MS2	[M-H]-1	1.0502e+06	2.92111e+06	69563.9	3.0923e+06	2.781	0.066	2.944	0.36	0.024	1.059	1.48	-3.92	1.56	-1.48	-5.39	0.08	1.2	3.2		4.2
4-Hydroxyproline, 2TMS	C11 H25 N O3 Si2	-4.35	275.136	276.143	1.386	2.39971e+07	4	0					0.136099	495			No MS2	[M+H]+1	6.2498e+06	1.73944e+07	9.62361e+06	2.39971e+07	2.783	1.54	3.84	0.359	0.553	1.38	1.48	0.62	1.94	-1.48	-0.85	0.46	1	5.7	1	1.3
5-O-beta-D-Xylopyranosylstreptazolin	C16 H21 N O7	-1.72	339.131	340.138	1.144	4.15608e+07	4	0					0.131219	387			No MS2	[M+H]+1	1.04238e+07	2.90669e+07	4.15608e+07	2.77401e+07	2.789	3.987	2.661	0.359	1.43	0.954	1.48	2	1.41	-1.48	0.52	-0.07	1	1.3	1.3	6.7
Gly-Pro-Ala	C10 H17 N3 O4	-0.38	243.122	525.208	1.128	7.87704e+06	10	0					0.121813	501			No MS2	[2M+K]+1	2.73444e+06	7.62854e+06	7.66123e+06	7.87704e+06	2.79	2.802	2.881	0.358	1.004	1.033	1.48	1.49	1.53	-1.48	0.01	0.05	1	4.2	1	1
Valerophenone	C11 H14 O	-1.42	162.104	163.112	11.846	4.99315e+07	27	1	52.4	62.8		64.7	0.104235	643	0	0	DDA for preferred ion	[M+H]+1	1.41734e+07	3.96364e+07	7.21929e+06	4.99315e+07	2.797	0.509	3.523	0.358	0.182	1.26	1.48	-0.97	1.82	-1.48	-2.46	0.33	1.3	4		1.3
1-Methyl-1H-purin-1-ium	C6 H7 N4	0.88	135.067	134.06	8.143	1.22162e+07	1	0					0.0671899	497			No MS2	[M-H]-1	4.34049e+06	1.22162e+07	1.81043e+06	8.87009e+06	2.814	0.417	2.044	0.355	0.148	0.726	1.49	-1.26	1.03	-1.49	-2.75	-0.46	4.8	6.7		1
Cyclo-(L-Tyrosyl-cis-4-hydroxy-D-proline	C14 H16 N2 O4	-1.08	276.111	275.104	10.384	4.96351e+06	48	0					0.110708	401			No MS2	[M-H]-1	1.73106e+06	4.87761e+06	1.31192e+06	4.96351e+06	2.818	0.758	2.867	0.355	0.269	1.018	1.49	-0.4	1.52	-1.49	-1.89	0.03		3.7		4.8
2,3-dihydroxybenzoic acid	C7 H6 O4	-1.09	154.026	155.034	1.986	2.86961e+07	19	0					0.0264407	172	0	0	DDA for preferred ion	[M+H]+1	9.84286e+06	2.77815e+07	6.81179e+06	2.86961e+07	2.823	0.692	2.915	0.354	0.245	1.033	1.5	-0.53	1.54	-1.5	-2.03	0.05	1	2.9		2.9
Imazaquin	C17 H17 N3 O3	0.05	311.127	310.12	14.039	2.54875e+06	47	0					0.127008	408			No MS2	[M-H]-1	784962	2.22117e+06	83336.8	2.54875e+06	2.83	0.106	3.247	0.353	0.038	1.147	1.5	-3.24	1.7	-1.5	-4.74	0.2	1.7	3.2		2.6
(1S_4S)-4-Hydroxy-3-oxocyclohexane-1-carboxylate	C7 H10 O4	1.04	158.058	157.051	42.843	962420	29	0					0.0580724	367			No MS2	[M-H]-1	300249	849683	962420	608604	2.83	3.205	2.027	0.353	1.133	0.716	1.5	1.68	1.02	-1.5	0.18	-0.48	5.8	6.1	0.7	0.7
3-methyl-tetradecanedioic acid	C15 H28 O4	-0.17	272.199	271.191	18.171	4.20981e+06	8	0					0.198713	730			No MS2	[M-H]-1	1.25345e+06	3.54847e+06	309300	4.20981e+06	2.831	0.247	3.359	0.353	0.087	1.186	1.5	-2.02	1.75	-1.5	-3.52	0.25	0.7	4.2	0.3	4.8
cyclohexyl(4-pyrimidin-2-ylpiperazino)methanone	C15 H22 N4 O	-4.91	274.178	273.171	11.781	3.7052e+07	13	0					0.178014	649			DDA for preferred ion	[M-H]-1	9.92163e+06	2.80975e+07	652356	3.7052e+07	2.832	0.066	3.734	0.353	0.023	1.319	1.5	-3.93	1.9	-1.5	-5.43	0.4	3.7	7.3	0.7	6.7
L-Phenylalanine	C9 H11 N O2	-6.26	165.078	164.071	5.261	1.06251e+08	0	1	80.6	69.3		69.8	0.0779455	472			DDA for preferred ion	[M-H]-1	3.08326e+07	8.74718e+07	1.76571e+07	1.06251e+08	2.837	0.573	3.446	0.352	0.202	1.215	1.5	-0.8	1.78	-1.5	-2.31	0.28	1.3	8.4		8.4	0.3
MFCD00064945	C12 H16 O	-1.24	176.12	177.127	26.095	4.59025e+07	20	0					0.119897	681	0	0	DDA for preferred ion	[M+H]+1	1.22276e+07	3.47072e+07	7.42926e+06	4.59025e+07	2.838	0.608	3.754	0.352	0.214	1.323	1.51	-0.72	1.91	-1.51	-2.22	0.4		7.8		7.8
2-[3-(2H-Benzotriazol-2-yl)-4-hydroxyphenyl]ethyl methacrylate	C18 H17 N3 O3	-0.08	323.127	322.12	12.455	2.47968e+06	51	0					0.126967	393			No MS2	[M-H]-1	694251	1.97192e+06	443973	2.47968e+06	2.84	0.639	3.572	0.352	0.225	1.257	1.51	-0.64	1.84	-1.51	-2.15	0.33	0.7	2.6		3.2
2-(1-Hydroxycyclohexyl)-1-phenylethanone	C14 H18 O2	-1.83	218.13	219.138	17.187	3.79949e+07	18	0					0.130281	597			No MS2	[M+H]+1	1.13608e+07	3.23166e+07	8.7169e+06	3.79949e+07	2.845	0.767	3.344	0.352	0.27	1.176	1.51	-0.38	1.74	-1.51	-1.89	0.23	1.3	4		1.3
Doxepin	C19 H21 N O	-2.1	279.162	280.169	26.184	4.29055e+09	38	3	60.2	42.6		45.5	0.161729	579	0	0	DDA for preferred ion	[M+H]+1	3.50743e+06	9.98858e+06	4.29055e+09	6.11517e+07	2.848	1223.28	17.435	0.351	429.545	6.122	1.51	10.26	4.12	-1.51	8.75	2.61			7.3	8.4
1-[(Cyanomethyl)amino]-1-hydroxy-3-oxo-1-butene-2-diazonium	C6 H7 N4 O2	1.63	167.057	166.05	3.75	5.16332e+07	1	2			56.9		0.0571729	342			DDA for preferred ion	[M-H]-1	1.44149e+07	4.11493e+07	1.224e+07	5.16332e+07	2.855	0.849	3.582	0.35	0.297	1.255	1.51	-0.24	1.84	-1.51	-1.75	0.33	1.3			2.9
Phlebopine B	C11 H17 N O2	-4.3	195.125	194.118	12.783	4.99315e+06	40	0					0.12509	641			DDA for preferred ion	[M-H]-1	1.51255e+06	4.32543e+06	953618	4.99315e+06	2.86	0.63	3.301	0.35	0.22	1.154	1.52	-0.67	1.72	-1.52	-2.18	0.21	0.7	4.8		1
2-[1-(4-isobutylphenyl)ethyl]-5-(3-nitrophenyl)-1,3,4-oxadiazole	C20 H21 N3 O3	-1.77	351.158	352.165	29.834	6.25718e+08	53	1	55.3	45.4		46.2	0.157671	449	0	0	DDA for preferred ion	[M+H]+1	603520	1.72612e+06	6.25718e+08	976864	2.86	1036.78	1.619	0.35	362.5	0.566	1.52	10.02	0.69	-1.52	8.5	-0.82		0.7	6.7	5
4-[2-(2,3-Dihydroxy-5,6,8a-trimethyloctahydro-2H-spiro[naphthalene-1,2'-oxiran]-5-yl)ethyl]-5-hydroxy-2(5H)-furanone	C20 H30 O6	-0.69	366.204	365.197	16.698	1.04155e+08	21	3	64	65.9	56.8	65.9	0.203986	557			DDA for preferred ion	[M-H]-1	3.30479e+07	9.49083e+07	596243	1.04155e+08	2.872	0.018	3.152	0.348	0.006	1.097	1.52	-5.79	1.66	-1.52	-7.31	0.13	7.8	7.3	0.7	8.4
2-hydroxy-iminostilbene	C14 H11 N O	-2.16	209.084	242.117	16.166	4.41945e+07	39	0					0.0836115	400	0	0	DDA for other ion	[M+H+MeOH]+1	1.30882e+07	3.77015e+07	1.63966e+06	4.41945e+07	2.881	0.125	3.377	0.347	0.043	1.172	1.53	-3	1.76	-1.53	-4.52	0.23	3.5	6.2	0.7	6.2
[Similar to: N-(1,3-benzodioxol-5-ylmethyl)-2-[(1-benzothiophen-3-ylmethyl)sulfanyl]acetamide; ΔMass: -160.0179 Da]	C3 H10 N5 O4 P	0.36	211.047	192.029	1.879	3.08921e+07	21	1			63.5		0.0471163	223			DDA for other ion	[M-H-H2O]-1	9.21395e+06	2.65973e+07	1.28522e+07	3.08921e+07	2.887	1.395	3.353	0.346	0.483	1.161	1.53	0.48	1.75	-1.53	-1.05	0.22	1	4
4,10-undecadiynal	C11 H14 O	-1.08	162.104	163.112	13.496	6.93767e+07	27	0					0.10429	643	0	0	DDA for preferred ion	[M+H]+1	2.39868e+07	6.92862e+07	1.42072e+07	6.93767e+07	2.889	0.592	2.892	0.346	0.205	1.001	1.53	-0.76	1.53	-1.53	-2.29	0		1.3		6.7
N-(3-Acetylphenyl)-N'-(3,5-diamino-4H-1,2,4-triazol-4-yl)ethanediamide	C12 H13 N7 O3	2.36	303.109	302.101	1.14	6.4182e+06	5	0					0.108703	359			No MS2	[M-H]-1	2.21219e+06	6.4182e+06	2.25991e+06	5.90024e+06	2.901	1.022	2.667	0.345	0.352	0.919	1.54	0.03	1.42	-1.54	-1.51	-0.12	8	1	1	1
Ancymidol	C15 H16 N2 O2	13.68	256.125	257.132	35.622	7.66936e+07	39	1	58.4	46		46	0.124681	487	0	0	DDA for preferred ion	[M+H]+1	4.96758e+06	1.44137e+07	3.62757e+06	7.66936e+07	2.902	0.73	15.439	0.345	0.252	5.321	1.54	-0.45	3.95	-1.54	-1.99	2.41		1.3	1	6.7
3-phenylthiopropan-2-one	C9 H10 O S	-0.16	166.045	350.123	1.211	1.33383e+07	10	0					0.0452089	272			No MS2	[2M+NH4]+1	2.97096e+06	8.64326e+06	1.93386e+06	1.33383e+07	2.909	0.651	4.49	0.344	0.224	1.543	1.54	-0.62	2.17	-1.54	-2.16	0.63	1	1	1	2.4
Methfuroxam	C14 H15 N O2	-2.46	229.11	228.102	12.895	1.03989e+07	70	0					0.109715	479			No MS2	[M-H]-1	3.2328e+06	9.4462e+06	3.85239e+06	1.03989e+07	2.922	1.192	3.217	0.342	0.408	1.101	1.55	0.25	1.69	-1.55	-1.29	0.14	1	5.9		5.9
5-AMINO-3-TERT-BUTYL-1-METHYLPYRAZOLE	C8 H15 N3	-0.66	153.126	154.134	39.622	1.93909e+06	4	0					0.126496	826			No MS2	[M+H]+1	661485	1.93909e+06	486962	1.07927e+06	2.931	0.736	1.632	0.341	0.251	0.557	1.55	-0.44	0.71	-1.55	-1.99	-0.85		8
Dihydrochelirubine	C21 H17 N O5	-1.59	363.11	346.107	19.774	1.2737e+07	12	0					0.110095	303			No MS2	[M+H-H2O]+1	4.32852e+06	1.2737e+07	785818	1.13856e+07	2.943	0.182	2.63	0.34	0.062	0.894	1.56	-2.46	1.4	-1.56	-4.02	-0.16	2.1	3.5		1.3
2-(4,4-diphenyl-1-piperidinobuta-1,3-dienyl)phenyl acetate	C29 H29 N O2	-42567.3	405.204	406.212	18.003	5.07056e+09	20	1	62.4	65.7		66.3	0.204486	505	0	0	DDA for preferred ion	[M+H]+1	3.38876e+06	1.00051e+07	5.07056e+09	3.40273e+07	2.952	1496.29	10.041	0.339	506.795	3.401	1.56	10.55	3.33	-1.56	8.99	1.77			8.9	7.8
Obscurolide-D2	C15 H17 N O4	-1.48	275.115	276.123	10.988	8.21129e+07	40	0					0.115351	419	0	0	DDA for preferred ion	[M+H]+1	1.94097e+07	5.78986e+07	3.95689e+06	8.21129e+07	2.983	0.204	4.231	0.335	0.068	1.418	1.58	-2.29	2.08	-1.58	-3.87	0.5	1.8	5.1	1	6.7
Lagunamycin	C19 H21 N3 O4	-0.18	355.153	354.146	13.899	5.44095e+06	42	0					0.153143	431			No MS2	[M-H]-1	81434.9	242925	5.44095e+06	758206	2.983	66.814	9.311	0.335	22.398	3.121	1.58	6.06	3.22	-1.58	4.49	1.64		0.3	7	1.2
2-(4-Benzyl-1-piperazinyl)-6-methyl-4-pyrimidinol	C16 H20 N4 O	-4.92	284.162	283.155	17.833	1.07627e+07	23	0					0.162314	571			No MS2	[M-H]-1	2.12106e+06	6.33197e+06	759204	1.07627e+07	2.985	0.358	5.074	0.335	0.12	1.7	1.58	-1.48	2.34	-1.58	-3.06	0.77	1	5.9		6.2
L-Thyronine	C15 H15 N O4	0.09	273.1	272.093	11.86	1.02369e+07	53	0					0.100131	367			No MS2	[M-H]-1	2.7345e+06	8.18133e+06	1.54253e+06	1.02369e+07	2.992	0.564	3.744	0.334	0.189	1.251	1.58	-0.83	1.9	-1.58	-2.41	0.32	1	5.9		4.8
7-(2-oxo-2-phenylethylidene)-2-thioxo-1,2,3,4,5,6,7,8-octahydropteridine-4,6-dione	C14 H10 N4 O3 S	-15.03	314.043	313.035	29.43	3.02598e+08	8	1	56.3	59.9		75.2	0.0426393	136			DDA for preferred ion	[M-H]-1	6.80006e+07	2.04076e+08	7.29237e+07	3.02598e+08	3.001	1.072	4.45	0.333	0.357	1.483	1.59	0.1	2.15	-1.59	-1.48	0.57	9.5	9.5	9.5	9.5
3-formyl-L-tyrosine	C10 H11 N O4	-3.86	209.068	190.05	7.722	2.66449e+07	77	0					0.0680004	325			DDA for other ion	[M-H-H2O]-1	8.57839e+06	2.57657e+07	4.598e+06	2.66449e+07	3.004	0.536	3.106	0.333	0.178	1.034	1.59	-0.9	1.64	-1.59	-2.49	0.05		1.3		6.2
3,3-Dimethyl-1,5-dioxacyclopentadecane-6,15-dione	C15 H26 O4	-0.19	270.183	269.176	16.427	1.00473e+07	9	0					0.183058	678			No MS2	[M-H]-1	3.33894e+06	1.00473e+07	543171	9.90741e+06	3.009	0.163	2.967	0.332	0.054	0.986	1.59	-2.62	1.57	-1.59	-4.21	-0.02		5.3	0.7	3.2
4-Oxoproline	C5 H7 N O3	-10.4	129.041	128.034	1.21	2.67044e+09	0	1	99.7	10		10	0.0412509	320			DDA for preferred ion	[M-H]-1	7.74371e+08	2.33894e+09	6.20586e+08	2.67044e+09	3.02	0.801	3.449	0.331	0.265	1.142	1.59	-0.32	1.79	-1.59	-1.91	0.19	1.3	1.3	8.9	5.1
4-Oxoproline	C5 H7 N O3	-356524	83.0358	128.034	1.186	2.67044e+09	0	1	99.6	10		10	0.0357871	431			DDA for other ion	[M+FA-H]-1	7.74371e+08	2.33894e+09	6.20586e+08	2.67044e+09	3.02	0.801	3.449	0.331	0.265	1.142	1.59	-0.32	1.79	-1.59	-1.91	0.19	8.9	8.9	1.3	1.3
2-hydroxy-5-methoxy-6-(3-methylbut-3-en-1-ynyl)benzylalcohol	C13 H14 O3	-1.03	218.094	219.101	9.418	6.08058e+07	41	0					0.0940688	431			No MS2	[M+H]+1	2.00801e+07	6.08058e+07	2.06295e+07	3.67928e+07	3.028	1.027	1.832	0.33	0.339	0.605	1.6	0.04	0.87	-1.6	-1.56	-0.72	2.9	5.7	1.3	1.3
trans-3,4-Difluorocinnamic acid	C9 H6 F2 O2	14.23	184.036	183.029	1.418	6.71617e+07	0	2	65.5	63.1	59	63.1	0.0362054	197			DDA for preferred ion	[M-H]-1	1.86413e+07	5.66255e+07	7.59325e+06	6.71617e+07	3.038	0.407	3.603	0.329	0.134	1.186	1.6	-1.3	1.85	-1.6	-2.9	0.25	1.3	6.2		6.7
Deoxyguanidinoproclavaminicacid	C9 H16 N4 O3	-1.55	228.122	229.129	1.075	2.14798e+07	6	0					0.121886	534			No MS2	[M+H]+1	5.21668e+06	1.60501e+07	1.64825e+06	2.14798e+07	3.077	0.316	4.118	0.325	0.103	1.338	1.62	-1.66	2.04	-1.62	-3.28	0.42		4	0.7	1.3
NP-005196	C15 H22 O5	-0.54	282.147	281.139	4.825	4.47566e+07	14	4	90.1	11.4		67	0.146571	519			DDA for preferred ion	[M-H]-1	1.19459e+07	3.68752e+07	772631	4.47566e+07	3.087	0.065	3.747	0.324	0.021	1.214	1.63	-3.95	1.91	-1.63	-5.58	0.28	6.2	6.7		6.7
3-hydroxy-tetradecanedioic acid	C14 H26 O5	-0.1	274.178	273.171	11.297	3.00367e+07	13	0					0.177996	649			DDA for preferred ion	[M-H]-1	8.32705e+06	2.57359e+07	250686	3.00367e+07	3.091	0.03	3.607	0.324	0.01	1.167	1.63	-5.05	1.85	-1.63	-6.68	0.22	7	7.8		7.8
DL-4-Hydroxyphenyllactic acid	C9 H10 O4	-4.9	182.057	181.05	1.539	2.13024e+08	81	3	63.9	45		65.4	0.0570162	313			DDA for preferred ion	[M-H]-1	6.36679e+07	1.97203e+08	7.18685e+07	2.13024e+08	3.097	1.129	3.346	0.323	0.364	1.08	1.63	0.17	1.74	-1.63	-1.46	0.11	1.3		6.7
4-Acetamidobenzoic acid	C9 H9 N O3	-1.6	179.058	180.065	3.44	6.41608e+08	43	1	88.6	81.4		81.4	0.0579567	324	14.29	0	DDA for preferred ion	[M+H]+1	1.91134e+08	5.91944e+08	2.11388e+07	6.41608e+08	3.097	0.111	3.357	0.323	0.036	1.084	1.63	-3.18	1.75	-1.63	-4.81	0.12	6.7	7.8	1.3	7.8	0.7
N-(4-phenyl-3-oxo-tetranoyl)-homoserine lactone	C14 H15 N O4	-0.46	261.1	260.093	12.617	1.32358e+07	45	0					0.099989	383			No MS2	[M-H]-1	3.73033e+06	1.15949e+07	1.56963e+06	1.32358e+07	3.108	0.421	3.548	0.322	0.135	1.142	1.64	-1.25	1.83	-1.64	-2.89	0.19		3.5		1.3
Terezine K	C15 H16 N2 O4	-2.11	288.11	289.118	9.528	3.05783e+07	40	0					0.110399	383	0	0	DDA for preferred ion	[M+H]+1	9.81962e+06	3.05783e+07	5.19296e+06	3.05117e+07	3.114	0.529	3.107	0.321	0.17	0.998	1.64	-0.92	1.64	-1.64	-2.56	0		2.9		1.3
OxidizedLatialuciferin	C13 H22 O	-1.23	194.167	195.174	28.287	1.50885e+07	9	0					0.166826	859			No MS2	[M+H]+1	4.84536e+06	1.50885e+07	7.89945e+06	1.15795e+07	3.114	1.63	2.39	0.321	0.524	0.767	1.64	0.71	1.26	-1.64	-0.93	-0.38		4.6		1.3
5-Methoxyindoleacetate	C11 H11 N O3	-1.37	205.074	206.081	9.539	3.15558e+08	68	0					0.0736131	359			No MS2	[M+H]+1	8.65068e+07	2.69926e+08	6.73203e+07	3.15558e+08	3.12	0.778	3.648	0.32	0.249	1.169	1.64	-0.36	1.87	-1.64	-2	0.23	3.5	1.3	3.5	1.3
2-Vinyl-1H-isoindole-1,3(2H)-dione	C10 H7 N O2	-1.93	173.047	206.081	9.44	3.15558e+08	34	0					0.0473445	274	0	0	DDA for other ion	[M+H+MeOH]+1	8.65068e+07	2.69926e+08	6.73203e+07	3.15558e+08	3.12	0.778	3.648	0.32	0.249	1.169	1.64	-0.36	1.87	-1.64	-2	0.23	1.3	1.3	1.3	6.7
Dihydrophaseicacid	C15 H22 O5	-0.69	282.147	281.139	15.454	5.68495e+06	14	0					0.146528	519			No MS2	[M-H]-1	944370	2.94748e+06	117566	5.68495e+06	3.121	0.124	6.02	0.32	0.04	1.929	1.64	-3.01	2.59	-1.64	-4.65	0.95		3.7		3.2
2-tert-Butyl-1-(2-pyrrolidin-1-yl-ethyl)-1H-1,3a,8-triaza-cyclopenta[a]indene	C19 H26 N4	-4.54	310.214	309.207	19.973	4.69243e+06	20	0					0.214338	691			No MS2	[M-H]-1	1.46901e+06	4.60223e+06	1.40987e+06	4.69243e+06	3.133	0.96	3.194	0.319	0.306	1.02	1.65	-0.06	1.68	-1.65	-1.71	0.03	0.7	5.3		1
4,4'-Methylenebis(N~1~,N~1~-diethyl-1,3-benzenediamine)	C21 H32 N4	-4.58	340.261	339.254	31.861	6.4313e+06	7	0					0.261137	767			No MS2	[M-H]-1	1.96643e+06	6.18042e+06	1.93124e+06	6.4313e+06	3.143	0.982	3.271	0.318	0.312	1.041	1.65	-0.03	1.71	-1.65	-1.68	0.06	1	8	1	8.6
Lantanoside	C25 H26 O12	-0.51	518.142	517.135	11.855	1.48259e+07	2	0					0.142159	274			No MS2	[M-H]-1	3.34912e+06	1.05567e+07	135333	1.48259e+07	3.152	0.04	4.427	0.317	0.013	1.404	1.66	-4.63	2.15	-1.66	-6.29	0.49	3.7	8	0.3	7.3
Cinnamoyl-homoserine lactone	C13 H13 N O3	-1.68	231.089	230.082	10.388	7.7847e+06	61	0					0.0891553	386			No MS2	[M-H]-1	2.13856e+06	6.85179e+06	2.0798e+06	7.7847e+06	3.204	0.973	3.64	0.312	0.304	1.136	1.68	-0.04	1.86	-1.68	-1.72	0.18	1	5.9		1
2-Methyl-3-hydroxy-5-formylpyridine-4-carboxylate	C8 H7 N O4	-3.85	181.037	240.051	1.721	6.82407e+06	34	0					0.0368099	203			No MS2	[M-H+HAc]-1	1.52506e+06	4.89724e+06	727923	6.82407e+06	3.211	0.477	4.475	0.311	0.149	1.393	1.68	-1.07	2.16	-1.68	-2.75	0.48				3.7
NP-005196	C15 H22 O5	-177345	232.109	265.143	4.883	5.04147e+07	42	13	84.7	78.5		78.5	0.109394	471			DDA for other ion	[M+H+MeOH]+1	1.39505e+07	4.49908e+07	559887	5.04147e+07	3.225	0.04	3.614	0.31	0.012	1.121	1.69	-4.64	1.85	-1.69	-6.33	0.16	1.3	1.3		6.2
(S)-Abscisicacid	C15 H20 O4	-1.74	264.136	265.143	4.788	5.04147e+07	72	0					0.135698	514			No MS2	[M+H]+1	1.39505e+07	4.49908e+07	665523	5.04147e+07	3.225	0.048	3.614	0.31	0.015	1.121	1.69	-4.39	1.85	-1.69	-6.08	0.16	1.3	5.1		1.3
Pukeleimide D	C13 H16 N2 O6	-2.04	296.1	338.134	1.185	8.4149e+07	16	0					0.100232	339	7.14	0	DDA for other ion	[M+ACN+H]+1	2.60477e+07	8.4149e+07	2.15647e+07	8.36057e+07	3.231	0.828	3.21	0.31	0.256	0.994	1.69	-0.27	1.68	-1.69	-1.96	-0.01	1.3	6.7	8.4	1.3
6-Hydroxypicolinic acid	C6 H5 N O3	-0.87	139.027	140.034	1.422	1.22687e+08	21	2	60.6	8		46.5	0.0268215	193	0	0	DDA for preferred ion	[M+H]+1	3.32413e+07	1.07672e+08	7.78821e+06	1.22687e+08	3.239	0.234	3.691	0.309	0.072	1.139	1.7	-2.09	1.88	-1.7	-3.79	0.19	5.7	7.3	3.2	6.7
Eurotiumin A	C19 H23 N3 O3	-1.45	341.173	342.181	12.404	5.90614e+08	41	0					0.173448	508			DDA for preferred ion	[M+H]+1	826906	2.67999e+06	5.90614e+08	6.50881e+07	3.241	714.246	78.713	0.309	220.379	24.287	1.7	9.48	6.3	-1.7	7.78	4.6				6.2
Isoquinoline	C9 H7 N	-0.42	129.058	130.065	1.639	1.46532e+08	6	0					0.0577951	448	0	0	DDA for preferred ion	[M+H]+1	4.49326e+07	1.46532e+08	5.63273e+07	1.32956e+08	3.261	1.254	2.959	0.307	0.384	0.907	1.71	0.33	1.57	-1.71	-1.38	-0.14	1.3	1.3		7.8
ibha#10	C24 H33 N O8	-0.87	463.22	462.213	27.026	2.60068e+06	3	0					0.220212	475			No MS2	[M-H]-1	400942	1.30761e+06	2.58723e+06	2.60068e+06	3.261	6.453	6.486	0.307	1.979	1.989	1.71	2.69	2.7	-1.71	0.98	0.99		3.9		3.2
2-Aminomuconatesemialdehyde	C6 H7 N O3	-1.67	141.042	159.076	1.223	1.42626e+07	17	0					0.0423581	300			No MS2	[M+NH4]+1	4.36966e+06	1.42626e+07	1.91934e+06	1.09971e+07	3.264	0.439	2.517	0.306	0.135	0.771	1.71	-1.19	1.33	-1.71	-2.89	-0.38	1	3.5
[FAdihydoxy(2:0/2:0)]6_9S-epoxy-11R_15S-dihydoxy-5Z_13E-prostadienoicacid	C20 H32 O5	-0.29	352.225	351.218	16.665	8.52749e+06	58	0					0.224873	638			No MS2	[M-H]-1	2.13421e+06	6.98327e+06	597166	8.52749e+06	3.272	0.28	3.996	0.306	0.086	1.221	1.71	-1.84	2	-1.71	-3.55	0.29	1	3.2	0.7	4.2
3-Butyl-1-(1-methyl-1H-benzimidazol-2-yl)-1H-imidazol-3-ium	C15 H19 N4	-4.75	255.16	294.123	10.317	6.62712e+06	2	0					0.15976	626			No MS2	[M+K]+1	1.89526e+06	6.24693e+06	305168	6.62712e+06	3.296	0.161	3.497	0.303	0.049	1.061	1.72	-2.63	1.81	-1.72	-4.36	0.09	1	3.2		1
5-Amino-2,6-dioxo-1,2,3,6-tetrahydro-4-pyrimidinecarboxylate	C5 H4 N3 O4	1.45	170.02	169.013	1.548	1.09744e+07	1	0					0.0204277	120			No MS2	[M-H]-1	916376	3.02483e+06	256952	1.09744e+07	3.301	0.28	11.976	0.303	0.085	3.628	1.72	-1.83	3.58	-1.72	-3.56	1.86		7.5		2.9
Trypilepyrazinol	C18 H21 N3 O2	-2.63	311.163	310.156	13.328	2.80295e+08	50	0					0.162559	522	0	0	DDA for preferred ion	[M-H]-1	636076	2.10742e+06	2.80295e+08	3.91606e+06	3.313	440.663	6.157	0.302	133.004	1.858	1.73	8.78	2.62	-1.73	7.06	0.89			8.9	5.3
Valerophenone	C11 H14 O	-1.22	162.104	163.112	11.16	4.3337e+07	27	1	51.9	62.6		64.4	0.104267	643	0	0	DDA for preferred ion	[M+H]+1	1.1248e+07	3.73362e+07	7.47873e+06	4.3337e+07	3.319	0.665	3.853	0.301	0.2	1.161	1.73	-0.59	1.95	-1.73	-2.32	0.22	1.3	1.3		4.6
[Similar to: Ferulic acid; ΔMass: -0.0922 Da]	C2 H3 N4 O3 P S	-3.23	193.966	192.958	8.96	2.45554e+07	0	7			91		-0.0342787	-177			DDA for preferred ion	[M-H]-1	5.59774e+06	1.85771e+07	512663	2.45554e+07	3.319	0.092	4.387	0.301	0.028	1.322	1.73	-3.45	2.13	-1.73	-5.18	0.4	4.8	1.3	0.7	6.2
Styrene	C8 H8	2.27	104.063	105.07	1.746	3.95566e+07	10	0					0.0628361	604	0	0	DDA for other ion	[M+H]+1	1.19029e+07	3.95566e+07	3.95247e+07	2.1962e+07	3.323	3.321	1.845	0.301	0.999	0.555	1.73	1.73	0.88	-1.73	0	-0.85	1.3	7.8	1.3	5.7
NP-019636	C9 H8 O4	-4.64	180.041	179.034	1.785	7.02733e+07	46	4	65.9	8.3		65.3	0.0414227	230			DDA for preferred ion	[M-H]-1	2.11177e+07	7.02733e+07	1.52195e+07	6.92627e+07	3.328	0.721	3.28	0.301	0.217	0.986	1.73	-0.47	1.71	-1.73	-2.21	-0.02	6.7	1.3		4
N-fumaryl-L-alanine dimethyl ester	C9 H13 N O5	-1.39	215.079	216.086	2.401	5.42727e+07	4	0					0.0790729	368			No MS2	[M+H]+1	1.46133e+07	4.86476e+07	1.472e+07	5.42727e+07	3.329	1.007	3.714	0.3	0.303	1.116	1.74	0.01	1.89	-1.74	-1.72	0.16		4.6		6.2	1
Microansamycin H	C17 H21 N O6	-1.54	335.136	336.144	1.176	8.8494e+06	9	0					0.136372	407			No MS2	[M+H]+1	2.41376e+06	8.0683e+06	5.13844e+06	8.8494e+06	3.343	2.129	3.666	0.299	0.637	1.097	1.74	1.09	1.87	-1.74	-0.65	0.13		1	1.5	3.7
3_4-Dimethoxycinnamicacid	C11 H12 O4	-3.22	208.073	207.066	11.166	1.13885e+07	57	0					0.0728894	350			No MS2	[M-H]-1	3.39605e+06	1.13885e+07	3.59928e+06	1.03367e+07	3.353	1.06	3.044	0.298	0.316	0.908	1.75	0.08	1.61	-1.75	-1.66	-0.14		6.7		5.3
Quinoline-2-methanol	C10 H9 N O	-1.48	159.068	160.075	12.142	9.85902e+07	62	0					0.0681781	429	0	0	DDA for preferred ion	[M+H]+1	2.18237e+07	7.34456e+07	1.93275e+07	9.85902e+07	3.365	0.886	4.518	0.297	0.263	1.342	1.75	-0.18	2.18	-1.75	-1.93	0.42	1.3	1.3	1.3	6.2
Cytospolide Q	C15 H26 O5	-0.26	286.178	285.171	14.717	1.08703e+07	15	0					0.17795	622			No MS2	[M-H]-1	2.70004e+06	9.09156e+06	97945.9	1.08703e+07	3.367	0.036	4.026	0.297	0.011	1.196	1.75	-4.78	2.01	-1.75	-6.54	0.26	1	8.6	0	8.4
2-(N-vinylacetamide)-4-hydroxymethyl-3-ene-butyrolactone	C8 H9 N O4	-2.18	183.053	242.067	1.256	2.55216e+07	25	0					0.0527593	288	14.29	0	DDA for other ion	[M-H+HAc]-1	5.41669e+06	1.82411e+07	2.86522e+06	2.55216e+07	3.368	0.529	4.712	0.297	0.157	1.399	1.75	-0.92	2.24	-1.75	-2.67	0.48	4.8	6.2	1	7.8
Ethyl 2-[(2-pyrazinylcarbonyl)amino]benzoate	C14 H13 N3 O3	-0.44	271.096	270.088	9.543	1.92331e+07	45	0					0.0955724	353			DDA for preferred ion	[M-H]-1	4.13388e+06	1.39603e+07	836164	1.92331e+07	3.377	0.202	4.653	0.296	0.06	1.378	1.76	-2.31	2.22	-1.76	-4.06	0.46	5.9	8.4		8.4
n-Octyl-beta-D-thioglucopyranoside	C14 H28 O5 S	0.13	308.166	307.159	30.685	4.14396e+06	3	0					0.165785	538			No MS2	[M-H]-1	885845	2.99522e+06	2.37006e+06	4.14396e+06	3.381	2.675	4.678	0.296	0.791	1.384	1.76	1.42	2.23	-1.76	-0.34	0.47	0.7	1	1	7
Diethyl ({[4-(methoxycarbonyl)phenyl]amino}methylene)malonate	C16 H19 N O6	-2.65	321.12	354.154	1.213	1.58066e+07	11	0					0.120388	375			No MS2	[M+H+MeOH]+1	3.06117e+06	1.03534e+07	5.90152e+06	1.58066e+07	3.382	1.928	5.164	0.296	0.57	1.527	1.76	0.95	2.37	-1.76	-0.81	0.61	1	1	1	3.5
Indole-3-acetyl-beta-1-D-glucoside	C16 H19 N O7	-1.84	337.116	338.123	1.192	2.68225e+07	14	0					0.115532	343			No MS2	[M+H]+1	6.0593e+06	2.05061e+07	1.5408e+07	2.68225e+07	3.384	2.543	4.427	0.295	0.751	1.308	1.76	1.35	2.15	-1.76	-0.41	0.39	2.1	1.3	1.3	3.5
Decylubiquinone	C19 H30 O4	-1.09	322.214	381.228	29.292	4.91224e+06	8	0					0.214057	664			No MS2	[M-H+HAc]-1	902485	3.05604e+06	956213	4.91224e+06	3.386	1.06	5.443	0.295	0.313	1.607	1.76	0.08	2.44	-1.76	-1.68	0.68	0.7	4.2	0.7	1
Talathermophilin C	C23 H27 N3 O3	-1.84	393.205	394.212	24.174	7.2028e+10	30	0					0.204517	520	0	0	DDA for preferred ion	[M+H]+1	3.85144e+06	1.30638e+07	7.2028e+10	1.24505e+09	3.392	18701.6	323.268	0.295	5513.57	95.305	1.76	14.19	8.34	-1.76	12.43	6.57	1		6.7	9.5
Aspergiloid G	C20 H24 O3	-1.19	312.172	313.179	16.645	3.02611e+07	30	0					0.172172	552			No MS2	[M+H]+1	8.91752e+06	3.02611e+07	1.49726e+06	2.51807e+07	3.393	0.168	2.824	0.295	0.049	0.832	1.76	-2.57	1.5	-1.76	-4.34	-0.27	1	2.9		1.3
1,2-BENZENEDIPHOSPHONIC ACID	C6 H8 O6 P2	-3.45	237.979	282.977	2.959	8.07166e+06	1	0					-0.0212112	-89			No MS2	[M+FA-H]-1	2.21267e+06	7.51025e+06	127540	8.07166e+06	3.394	0.058	3.648	0.295	0.017	1.075	1.76	-4.12	1.87	-1.76	-5.88	0.1		1		2.6
3_4-Dihydroxy-L-phenylalanine(L-Dopa)	C9 H11 N O4	-1.55	197.069	198.076	44.545	625371	36	0					0.0685015	348			No MS2	[M+H]+1	184083	625371	232674	317094	3.397	1.264	1.723	0.294	0.372	0.507	1.76	0.34	0.78	-1.76	-1.43	-0.98	0.3	1.7		0.3	5.4
4-Amino-2,2,5,5-tetramethyl-1-oxo-2,5-dihydro-1H-imidazol-1-ium	C7 H14 N3 O	1.47	156.114	155.107	11.753	2.81926e+07	1	0					0.113917	730			DDA for preferred ion	[M-H]-1	6.4639e+06	2.20397e+07	239389	2.81926e+07	3.41	0.037	4.362	0.293	0.011	1.279	1.77	-4.75	2.12	-1.77	-6.52	0.36	6.4	6.7		7.8
Ancymidol	C15 H16 N2 O2	13.44	256.125	257.132	37.052	2.74361e+07	29	1	57.4	64.2		64.2	0.12462	487	0	0	DDA for preferred ion	[M+H]+1	644025	2.20831e+06	1.51108e+06	2.74361e+07	3.429	2.346	42.601	0.292	0.684	12.424	1.78	1.23	5.41	-1.78	-0.55	3.64	0.7	1	0.7	7.3
[Similar to: NP-019650; ΔMass: -542.1100 Da]	C8 H15 N6 O3 P	3.94	274.095	273.088	13.226	4.18585e+06	43	2			63.6		0.0954041	348			DDA for preferred ion	[M-H]-1	953529	3.29517e+06	1.05663e+06	4.18585e+06	3.456	1.108	4.39	0.289	0.321	1.27	1.79	0.15	2.13	-1.79	-1.64	0.35	0.7	3.7		4.2
DPA-713	C21 H26 N4 O2	-4.49	366.204	365.197	15.707	2.45425e+07	21	0					0.203932	557			No MS2	[M-H]-1	6.59207e+06	2.27879e+07	563385	2.45425e+07	3.457	0.085	3.723	0.289	0.025	1.077	1.79	-3.55	1.9	-1.79	-5.34	0.11		6.2
2-{4-[(5-methyl-3-isoxazolyl)carbonyl]piperazino}nicotinonitrile	C15 H15 N5 O2	-6.32	297.121	298.128	1.185	4.09801e+08	6	2	54.1	41.6		44.7	0.120697	406	7.14	0	DDA for preferred ion	[M+H]+1	1.18201e+08	4.09177e+08	1.1653e+08	4.09801e+08	3.462	0.986	3.467	0.289	0.285	1.002	1.79	-0.02	1.79	-1.79	-1.81	0	8.9	8.9	1.3	7.3
N-Methylcaprolactam	C7 H13 N O	-322790	86.0732	128.107	1.671	3.59515e+08	34	1	52	44.8		44.8	0.0732227	851	0	0	DDA for other ion	[M+ACN+H]+1	1.03724e+08	3.59515e+08	1.49003e+08	2.77614e+08	3.466	1.437	2.676	0.289	0.414	0.772	1.79	0.52	1.42	-1.79	-1.27	-0.37	1.3	8.9	1.3	1.3
LMA-P3	C14 H28 O5	-1.2	276.193	275.186	13.265	3.10669e+06	2	0					0.193342	700			No MS2	[M-H]-1	719263	2.49369e+06	521647	3.10669e+06	3.467	0.725	4.319	0.288	0.209	1.246	1.79	-0.46	2.11	-1.79	-2.26	0.32	0.7	1		5.9
4-hydroxyphenyl 6-deoxy-α-L-talopyranoside	C12 H16 O6	-1.06	256.094	255.087	9.751	1.89908e+07	11	0					0.094417	369			DDA for preferred ion	[M-H]-1	5.47675e+06	1.89908e+07	238741	1.74122e+07	3.468	0.044	3.179	0.288	0.013	0.917	1.79	-4.52	1.67	-1.79	-6.31	-0.13	5.9	8.9	0.3	7.8
Talathermophilin B	C24 H27 N3 O3	-1.47	405.205	406.212	28.467	9.58508e+10	20	0					0.204645	505	0	0	DDA for preferred ion	[M+H]+1	5.27236e+06	1.82939e+07	9.58508e+10	2.68649e+09	3.47	18179.9	509.543	0.288	5239.49	146.852	1.79	14.15	8.99	-1.79	12.36	7.2	2.1	4	8.9	10
3alpha_11beta-Dihydroxy-5alpha-androstane-17-one	C19 H30 O3	-0.02	306.219	305.212	29.522	2.25499e+06	21	0					0.219487	717			No MS2	[M-H]-1	358786	1.24495e+06	432564	2.25499e+06	3.47	1.206	6.285	0.288	0.347	1.811	1.79	0.27	2.65	-1.79	-1.53	0.86	0.3	4.5		6.4
D-Arabinonate	C5 H10 O6	-4.29	166.047	165.04	39.805	2.89233e+06	8	0					0.0470258	283			No MS2	[M-H]-1	383686	1.33233e+06	2.55165e+06	2.89233e+06	3.472	6.65	7.538	0.288	1.915	2.171	1.8	2.73	2.91	-1.8	0.94	1.12	0.3		1	5.9	0.3
Ancymidol	C15 H16 N2 O2	13.92	256.125	257.132	38.532	9.76686e+07	29	1	57.2	45.7		45.7	0.124742	487	0	0	DDA for preferred ion	[M+H]+1	1.45093e+06	5.03963e+06	1.28796e+06	9.76686e+07	3.473	0.888	67.315	0.288	0.256	19.38	1.8	-0.17	6.07	-1.8	-1.97	4.28		1		4.6
2-Hydroxy-5,7-dimethoxy-3-[(4-methylphenyl)sulfonyl]-4H-chromen-4-one	C18 H16 O7 S	-1.42	376.061	375.054	12.721	2.31137e+07	3	0					0.0611388	163			DDA for preferred ion	[M-H]-1	559722	1.95151e+06	635775	2.31137e+07	3.487	1.136	41.295	0.287	0.326	11.844	1.8	0.18	5.37	-1.8	-1.62	3.57		3.7		8.9
Deoxyvalidamine	C7 H15 N O3	-1.12	161.105	162.112	1.117	3.67523e+07	15	0					0.105013	652	0	0	DDA for preferred ion	[M+H]+1	1.05285e+07	3.67523e+07	5.92945e+06	2.43998e+07	3.491	0.563	2.318	0.286	0.161	0.664	1.8	-0.83	1.21	-1.8	-2.63	-0.59	1	7.8	1	1.3
N,N-dimethyl-Safingol	C20 H43 N O2	-2.05	329.329	330.336	34.697	1.53463e+07	1	0					0.328705	998			DDA for preferred ion	[M+H]+1	3.52325e+06	1.23106e+07	4.18222e+06	1.53463e+07	3.494	1.187	4.356	0.286	0.34	1.247	1.8	0.25	2.12	-1.8	-1.56	0.32	1	5.1	1.5	6.7
(3aS,4R,5S,7aR)-4,5-dihydroxy-7-methyl-3a,4,5,7a-tetrahydrobenzo[1,3]dioxol-2-one	C8 H10 O5	-1.25	186.053	187.06	1.851	4.59007e+07	3	0					0.0525916	283			No MS2	[M+H]+1	1.31214e+07	4.59007e+07	2.36727e+07	4.11713e+07	3.498	1.804	3.138	0.286	0.516	0.897	1.81	0.85	1.65	-1.81	-0.96	-0.16		6.2		4
Betalamicacid	C9 H9 N O5	-3.3	211.047	210.04	2.412	1.45806e+07	19	8			61.3		0.0473767	224			DDA for preferred ion	[M-H]-1	3.43858e+06	1.20415e+07	2.11902e+06	1.45806e+07	3.502	0.616	4.24	0.286	0.176	1.211	1.81	-0.7	2.08	-1.81	-2.51	0.28		4
Glycyl-N~5~-(diaminomethylene)ornithinamide	C8 H18 N6 O2	6.99	230.151	229.144	12.024	6.52959e+06	1	0					0.150732	655			DDA for other ion	[M-H]-1	1.57214e+06	5.5179e+06	280906	6.52959e+06	3.51	0.179	4.153	0.285	0.051	1.183	1.81	-2.48	2.05	-1.81	-4.3	0.24	0.7	4.8	0.3	1.5
Venezueline F	C18 H20 N2 O5	-1.56	344.137	345.144	1.177	6.82591e+07	38	0					0.136683	397			No MS2	[M+H]+1	1.01633e+07	3.57844e+07	6.82591e+07	3.99481e+07	3.521	6.716	3.931	0.284	1.908	1.116	1.82	2.75	1.97	-1.82	0.93	0.16	1	1.3	7.3	5.7
Talaroenamine E	C16 H17 N O5	-1.06	303.11	345.144	1.158	6.82591e+07	24	0					0.11035	364			No MS2	[M+ACN+H]+1	1.01633e+07	3.57844e+07	6.82591e+07	3.99481e+07	3.521	6.716	3.931	0.284	1.908	1.116	1.82	2.75	1.97	-1.82	0.93	0.16	2.6	6.2	1.3	1.3
4-Aminobiphenyl	C12 H11 N	-1.32	169.089	170.096	44.338	3.65209e+06	14	0					0.0889255	526			No MS2	[M+H]+1	287229	1.0199e+06	3.65209e+06	2.62202e+06	3.551	12.715	9.129	0.282	3.581	2.571	1.83	3.67	3.19	-1.83	1.84	1.36		7.2	1	1
DL-Tryptophan	C11 H12 N2 O2	-3.29	204.089	203.082	6.713	3.15332e+07	94	2	75.6	67		67.5	0.0892067	437			DDA for preferred ion	[M-H]-1	6.06814e+06	2.15755e+07	1.47797e+06	3.15332e+07	3.556	0.244	5.197	0.281	0.069	1.462	1.83	-2.04	2.38	-1.83	-3.87	0.55	5.3	7.8		1.3
Methyl indole-3-acetate	C11 H11 N O2	-4.33	189.078	188.071	11.008	1.97324e+07	63	2	91.5	9.6	63.1	68.5	0.0781603	413			DDA for preferred ion	[M-H]-1	4.23885e+06	1.50856e+07	3.23778e+06	1.97324e+07	3.559	0.764	4.655	0.281	0.215	1.308	1.83	-0.39	2.22	-1.83	-2.22	0.39		7.8		7.8
3-amino-2-phenyl-2H-pyrazolo[4,3-c]pyridine-4,6-diol	C12 H10 N4 O2	-1.79	242.08	243.087	9.894	4.3377e+08	43	3	85	68.6		78.1	0.0799426	330	0	0	DDA for preferred ion	[M+H]+1	1.21721e+08	4.3377e+08	7.37159e+07	3.36532e+08	3.564	0.606	2.765	0.281	0.17	0.776	1.83	-0.72	1.47	-1.83	-2.56	-0.37	8.9	9.5	7.8	8.4
Penicillic acid	C8 H10 O4	-1.63	170.058	171.065	5.974	3.57242e+08	41	2	82.6	65.4		65.4	0.0576309	339	0	0	DDA for preferred ion	[M+H]+1	9.11728e+07	3.25222e+08	6.80336e+07	3.57242e+08	3.567	0.746	3.918	0.28	0.209	1.098	1.83	-0.42	1.97	-1.83	-2.26	0.14	5.7	7.8	1.3	1.3
Pestalotiopsoid A	C11 H15 N O5	-1.55	241.095	240.087	8.376	7.11559e+06	11	0					0.0946485	393			No MS2	[M-H]-1	1.39169e+06	5.00953e+06	129133	7.11559e+06	3.6	0.093	5.113	0.278	0.026	1.42	1.85	-3.43	2.35	-1.85	-5.28	0.51	2.8	1	0.3	3.2
7-Aminoclonazepam-d4	C15 H8 [2]H4 Cl N3 O	8.49	289.094	290.102	7.804	2.90925e+08	16	1	61.7	46.5		61.8	0.0944506	327	0	0	DDA for preferred ion	[M+H]+1	7.5037e+07	2.70507e+08	4.04784e+07	2.90925e+08	3.605	0.539	3.877	0.277	0.15	1.075	1.85	-0.89	1.95	-1.85	-2.74	0.1		6.7		7.8
N,N'-Bis(3-methoxyphenyl)-6-methyl-5-nitro-2,4-pyrimidinediamine	C19 H19 N5 O4	-4.65	381.142	382.149	1.196	6.46122e+07	6	0					0.14193	372			No MS2	[M+H]+1	1.78832e+07	6.45851e+07	2.03945e+07	6.46122e+07	3.612	1.14	3.613	0.277	0.316	1	1.85	0.19	1.85	-1.85	-1.66	0	1.3	1.3	7.3	1.3
N-[5-(1,3-Benzothiazol-2-yl)-2-methylphenyl]-2,3-dihydro-1,4-benzodioxine-6-carboxamide	C23 H18 N2 O3 S	1.47	402.104	202.059	1.188	8.26402e+07	18	0					0.104404	260			No MS2	[M+2H]+2	2.00346e+07	7.24092e+07	1.71731e+06	8.26402e+07	3.614	0.086	4.125	0.277	0.024	1.141	1.85	-3.54	2.04	-1.85	-5.4	0.19	6.7	1.3		1.3
3-Dehydroxycarnitine	C7 H15 N O2	-0.56	145.11	146.117	1.181	9.9659e+07	56	0					0.110198	759			No MS2	[M+H]+1	2.75361e+07	9.9659e+07	2.5809e+07	5.8906e+07	3.619	0.937	2.139	0.276	0.259	0.591	1.86	-0.09	1.1	-1.86	-1.95	-0.76	1.3	7.8	1.3	7.3
Emedastine	C17 H26 N4 O	-4.63	302.209	301.202	15.446	2.38069e+07	6	0					0.209261	692			DDA for preferred ion	[M-H]-1	5.49229e+06	1.98972e+07	426273	2.38069e+07	3.623	0.078	4.335	0.276	0.021	1.196	1.86	-3.69	2.12	-1.86	-5.54	0.26	5.3	8.4	0.3	8.4
Quinolobactin	C11 H9 N O4	-1.21	219.053	220.06	1.533	3.11348e+07	35	0					0.0528923	241			No MS2	[M+H]+1	6.80487e+06	2.46634e+07	3.28839e+06	3.11348e+07	3.624	0.483	4.575	0.276	0.133	1.262	1.86	-1.05	2.19	-1.86	-2.91	0.34	1	2.4		1.3
N-Cyclopropyl-6-methoxy-N'-[4-(trifluoromethoxy)phenyl]-1,3,5-triazine-2,4-diamine	C14 H14 F3 N5 O2	1.83	341.111	374.144	1.208	1.22036e+07	3	0					0.110585	324			No MS2	[M+H+MeOH]+1	3.34149e+06	1.21105e+07	9.43961e+06	1.22036e+07	3.624	2.825	3.652	0.276	0.779	1.008	1.86	1.5	1.87	-1.86	-0.36	0.01	1.5	2.9	4.2	1.3
3',4'-Dimethoxyacetophenone	C10 H12 O3	-1.39	180.078	181.086	10.48	7.43205e+08	96	1	96.9	88.4		88.6	0.0783937	435	0	0	DDA for preferred ion	[M+H]+1	2.04475e+08	7.43205e+08	2.00131e+08	7.03069e+08	3.635	0.979	3.438	0.275	0.269	0.946	1.86	-0.03	1.78	-1.86	-1.89	-0.08	7.8	9.5	8.4	8.9
4,4-Dimethoxy-N,N,3-trimethylbutanamide	C9 H19 N O3	-2.02	189.136	231.17	1.188	6.27756e+06	2	0					0.136112	720			No MS2	[M+ACN+H]+1	1.72471e+06	6.27756e+06	1.22452e+06	3.13319e+06	3.64	0.71	1.817	0.275	0.195	0.499	1.86	-0.49	0.86	-1.86	-2.36	-1	0.7	3.2		1
Minabeolide-4	C27 H38 O3	-0.29	410.282	409.275	38.561	453736	2	0					0.281976	687			No MS2	[M-H]-1	93978.3	342360	99820.9	453736	3.643	1.062	4.828	0.275	0.292	1.325	1.87	0.09	2.27	-1.87	-1.78	0.41		0.3		7.2
MFCD01827063	C16 H27 N O S	1.35	281.182	280.174	26.712	797256	2	0					0.181714	646			No MS2	[M-H]-1	61905.2	226838	797256	240001	3.664	12.879	3.877	0.273	3.515	1.058	1.87	3.69	1.95	-1.87	1.81	0.08	0	0.3		3.6
2-[(4-Fluorophenyl)sulfanyl]ethanamine	C8 H10 F N S	2.68	171.052	170.045	1.343	2.07827e+07	1	0					0.052257	306			No MS2	[M-H]-1	5.35196e+06	1.96115e+07	2.07827e+07	1.72405e+07	3.664	3.883	3.221	0.273	1.06	0.879	1.87	1.96	1.69	-1.87	0.08	-0.19	1	1.3	1.3	5.7
Terezine H	C17 H22 N2 O6	-1.84	350.147	351.154	1.167	3.48987e+07	10	0					0.147142	420			No MS2	[M+H]+1	8.50101e+06	3.12674e+07	1.12962e+07	3.48987e+07	3.678	1.329	4.105	0.272	0.361	1.116	1.88	0.41	2.04	-1.88	-1.47	0.16	1	1.3	1.3	5.1
Phenol	C6 H6 O	-15.99	94.0404	93.0331	9.013	2.68431e+08	0	1	99.7	10		10	0.0403608	429			DDA for preferred ion	[M-H]-1	5.85271e+07	2.15339e+08	8.64511e+06	2.68431e+08	3.679	0.148	4.586	0.272	0.04	1.247	1.88	-2.76	2.2	-1.88	-4.64	0.32	8.4	9.5	1	9.5
3',4'-Dimethoxyacetophenone	C10 H12 O3	-1.4	180.078	181.086	13.392	4.33724e+08	96	1	64.1	43.2		66	0.0783921	435	0	0	DDA for preferred ion	[M+H]+1	9.5688e+07	3.52307e+08	3.91988e+07	4.33724e+08	3.682	0.41	4.533	0.272	0.111	1.231	1.88	-1.29	2.18	-1.88	-3.17	0.3	1.3	8.4	1.3	8.4
N-(3-Hydroxyhexanoyl)homoserine lactone	C10 H17 N O4	-3.51	215.115	214.108	9.066	1.1517e+07	16	0					0.115004	535			DDA for preferred ion	[M-H]-1	1.88973e+06	6.98312e+06	1.59545e+06	1.1517e+07	3.695	0.844	6.095	0.271	0.228	1.649	1.89	-0.24	2.61	-1.89	-2.13	0.72		1		5.1
2-Amino-6,7-dimethoxy-3-quinolinecarboxamide	C12 H13 N3 O3	-1.22	247.095	246.088	6.707	8.31328e+06	30	0					0.0953899	386			No MS2	[M-H]-1	1.80677e+06	6.67902e+06	129634	8.31328e+06	3.697	0.072	4.601	0.271	0.019	1.245	1.89	-3.8	2.2	-1.89	-5.69	0.32	2.1	5.9	0.3	1
p-Bromoacetylbiphenyl	C14 H11 Br O	2.36	274	310.949	1.106	1.04655e+06	7	0					-2.71978e-05	0			No MS2	[M-2H+K]-1	282674	1.04655e+06	292250	918311	3.702	1.034	3.249	0.27	0.279	0.877	1.89	0.05	1.7	-1.89	-1.84	-0.19		7.2		0.7
(8-~14~C)-7H-Purin-6-amine	C4 [14]C H5 N5	-1.39	137.058	118.04	37.473	86759.1	1	0					0.0575469	420			No MS2	[M-H-H2O]-1	23367.7	86759.1	12318.4	22759.2	3.713	0.527	0.974	0.269	0.142	0.262	1.89	-0.92	-0.04	-1.89	-2.82	-1.93	0	4.3
methyl isoquinoline-3-carboxylate	C11 H9 N O2	-1.49	187.063	188.07	12.834	1.10814e+08	52	3	89.9	75.4		80	0.0630492	337	0	0	DDA for preferred ion	[M+H]+1	2.30833e+07	8.57697e+07	1.54521e+07	1.10814e+08	3.716	0.669	4.801	0.269	0.18	1.292	1.89	-0.58	2.26	-1.89	-2.47	0.37		7.3		7.8
(24R_24'R)-Fucosterolepoxide	C29 H48 O2	-0.88	428.365	429.372	41.399	1.59116e+06	24	0					0.365052	852			No MS2	[M+H]+1	202403	752441	611127	1.59116e+06	3.718	3.019	7.861	0.269	0.812	2.115	1.89	1.59	2.97	-1.89	-0.3	1.08		7.2	0.7	0.7
3-CYANO-2-PYRIDONE	C6 H4 N2 O	-0.11	120.032	121.04	2.616	2.99602e+06	13	0					0.032349	270			No MS2	[M+H]+1	804712	2.99602e+06	415587	370839	3.723	0.516	0.461	0.269	0.139	0.124	1.9	-0.95	-1.12	-1.9	-2.85	-3.01	0.7	1	0.3	6.8
N-Acetyltyramine	C10 H13 N O2	-1.47	179.094	180.102	3.184	6.5258e+08	132	1	86	70		76.7	0.0943656	527	7.14	0	DDA for preferred ion	[M+H]+1	1.7468e+08	6.5258e+08	1.49582e+08	4.11071e+08	3.736	0.856	2.353	0.268	0.229	0.63	1.9	-0.22	1.23	-1.9	-2.13	-0.67	1.3	7.8	1.3	8.4
Chrysotriazole B	C16 H15 N3 O3	-0.22	297.111	296.104	11.169	1.15061e+07	56	0					0.111277	375			No MS2	[M-H]-1	2.41608e+06	9.05817e+06	162639	1.15061e+07	3.749	0.067	4.762	0.267	0.018	1.27	1.91	-3.89	2.25	-1.91	-5.8	0.35	4.8	7.5	0.3	6.2
Cyclo-(L-Val-L-Leu)	C11 H20 N2 O2	-3.19	212.152	245.185	1.185	7.70765e+06	8	0					0.1518	716	0	0	DDA for preferred ion	[M+H+MeOH]+1	2.05106e+06	7.70765e+06	1.30465e+06	5.31415e+06	3.758	0.636	2.591	0.266	0.169	0.689	1.91	-0.65	1.37	-1.91	-2.56	-0.54	1	4.2		1
3,3-dimethyl-5-oxo-5-[(3-phenyl-1H-pyrazol-5-yl)amino]pentanoic acid	C16 H19 N3 O3	73000.9	323.126	324.134	26.879	3.33251e+10	51	3	85.1	9.3		51.3	0.12633	391	0	0	DDA for preferred ion	[M+H]+1	735613	2.76602e+06	3.33251e+10	9.71369e+08	3.76	45302.5	1320.49	0.266	12048	351.179	1.91	15.47	10.37	-1.91	13.56	8.46		1	8.9	9.5
[Similar to: Bis(4-acetylphenyl) methanedisulfonate; ΔMass: -247.9711 Da]			164.058	163.05	2.411	670952	0	8			61.5		0.0575321	351			DDA for preferred ion	[M-H]-1	178372	670952	220115	303037	3.762	1.234	1.699	0.266	0.328	0.452	1.91	0.3	0.76	-1.91	-1.61	-1.15	0.3	7.2	0.3		0
Ochracene G	C14 H18 O3	-1.76	234.125	235.132	14.895	2.45472e+07	27	1			59.8		0.125182	535			DDA for preferred ion	[M+H]+1	6.52213e+06	2.45472e+07	3.29759e+06	2.30665e+07	3.764	0.506	3.537	0.266	0.134	0.94	1.91	-0.98	1.82	-1.91	-2.9	-0.09		4.6		3.5
Nigrospine	C18 H25 N O7	-0.73	367.163	368.17	1.142	1.02132e+07	20	0					0.162835	443			No MS2	[M+H]+1	2.3989e+06	9.04716e+06	9.77142e+06	1.02132e+07	3.771	4.073	4.257	0.265	1.08	1.129	1.92	2.03	2.09	-1.92	0.11	0.17	1	6.4	2.1	1
Pyridindolol	C14 H14 N2 O3	-1.39	258.1	257.093	10.566	3.18594e+07	70	0					0.100084	388	0	0	DDA for preferred ion	[M-H]-1	6.65618e+06	2.52603e+07	3.9186e+06	3.18594e+07	3.795	0.589	4.786	0.264	0.155	1.261	1.92	-0.76	2.26	-1.92	-2.69	0.33	4.8	6.2	1	7.3
[(E)-1,2-Diazenediyldi-3,1-phenylene]bis(N,N,N-trimethylmethanaminium)	C20 H30 N4	-4.53	326.246	325.238	30.277	6.82759e+06	11	0					0.245569	753			No MS2	[M-H]-1	1.09752e+06	4.17335e+06	998275	6.82759e+06	3.803	0.91	6.221	0.263	0.239	1.636	1.93	-0.14	2.64	-1.93	-2.06	0.71	0.7	8	0.7	8
Dihydrophaseicacid	C15 H22 O5	-0.69	282.147	281.139	9.655	9.01308e+06	14	0					0.146528	519			No MS2	[M-H]-1	2.32982e+06	8.86963e+06	95025.7	9.01308e+06	3.807	0.041	3.869	0.263	0.011	1.016	1.93	-4.62	1.95	-1.93	-6.54	0.02	1	5.9		5.9
CJ-15,696	C19 H19 N O3	-0.12	309.136	308.129	18.196	3.08151e+06	52	0					0.136458	441			No MS2	[M-H]-1	807118	3.08151e+06	67945.7	2.22969e+06	3.818	0.084	2.763	0.262	0.022	0.724	1.93	-3.57	1.47	-1.93	-5.5	-0.47	0.7	4.2		1
6-Monoacetylmorphine	C19 H21 N O4	0.35	327.147	308.129	18.171	3.08151e+06	93	0					0.147171	450			No MS2	[M-H-H2O]-1	807118	3.08151e+06	64053.5	2.22969e+06	3.818	0.079	2.763	0.262	0.021	0.724	1.93	-3.66	1.47	-1.93	-5.59	-0.47	0.7	1		4.2
MFCD00425077	C12 H6 N2 O4 S	-4.6	274.004	275.011	2.866	9.43453e+07	3	0					0.0035665	13			No MS2	[M+H]+1	2.04031e+07	7.79455e+07	1.78307e+06	9.43453e+07	3.82	0.087	4.624	0.262	0.023	1.21	1.93	-3.52	2.21	-1.93	-5.45	0.28	1.3	5.7	1	1.3
4-Hydroxybenzoic acid	C7 H6 O3	-9.46	138.03	137.023	9.006	3.50422e+09	2	3	67.2	8.4		9.8	0.0303879	220			DDA for preferred ion	[M-H]-1	7.21301e+08	2.75866e+09	9.55888e+07	3.50422e+09	3.825	0.133	4.858	0.261	0.035	1.27	1.94	-2.92	2.28	-1.94	-4.85	0.35	9.5	9.5	7.3	9.5
Curvulalide	C10 H14 O5	-3.27	214.083	213.076	1.177	1.60307e+06	11	0					0.0834225	390			No MS2	[M-H]-1	263791	1.01613e+06	259448	1.60307e+06	3.852	0.984	6.077	0.26	0.255	1.578	1.95	-0.02	2.6	-1.95	-1.97	0.66		0.7		3.4
3-Indolepropionicacid	C11 H11 N O2	-4.12	189.078	188.071	9.08	2.58704e+07	63	0					0.0781995	414			No MS2	[M-H]-1	5.38388e+06	2.07661e+07	8.53741e+06	2.58704e+07	3.857	1.586	4.805	0.259	0.411	1.246	1.95	0.67	2.26	-1.95	-1.28	0.32	1		4.2
4-{3-[(4-hydroxy-3-methoxyphenyl)methyl]-2-methylbutyl}benzene-1,2-diol	C19 H24 O4	69528.6	338.15	339.157	36.003	5.33025e+06	41	1	54.2	63.3		64.5	0.150126	444	0	0	DDA for preferred ion	[M+H]+1	412747	1.59249e+06	475898	5.33025e+06	3.858	1.153	12.914	0.259	0.299	3.347	1.95	0.21	3.69	-1.95	-1.74	1.74		1.7		2.6
4-Hydroxybenzoic acid	C7 H6 O3	130472	156.041	155.034	2.865	1.22756e+07	0	2	55.8	7.8		9.6	0.0409774	263			DDA for other ion	[M-H]-1	2.87337e+06	1.11034e+07	1.63863e+06	1.22756e+07	3.864	0.57	4.272	0.259	0.148	1.106	1.95	-0.81	2.09	-1.95	-2.76	0.14		9.5		1.8
2-methyl-2-dodecenoic acid	C13 H24 O2	-3.33	212.177	211.17	32.717	1.77716e+06	16	0					0.176924	834			No MS2	[M-H]-1	456006	1.77716e+06	119720	1.23737e+06	3.897	0.263	2.713	0.257	0.067	0.696	1.96	-1.93	1.44	-1.96	-3.89	-0.52	0.7	1	0	4.5
4-Amino-4-deoxychorismate	C10 H11 N O5	-2.48	225.063	224.056	3.39	1.55577e+07	13	0					0.0631638	281			No MS2	[M-H]-1	2.75834e+06	1.0762e+07	1.48724e+06	1.55577e+07	3.902	0.539	5.64	0.256	0.138	1.446	1.96	-0.89	2.5	-1.96	-2.86	0.53		1.3		6.7
12-Oxo phytodienoic acid	C18 H28 O3	-1.36	292.203	293.211	33.96	8.5594e+07	21	5	76.2	72.4		72.4	0.203447	696	0	0	DDA for preferred ion	[M+H]+1	1.13351e+07	4.43352e+07	8.05251e+07	8.5594e+07	3.911	7.104	7.551	0.256	1.816	1.931	1.97	2.83	2.92	-1.97	0.86	0.95		1.3	1.3	1.3	8
2-(1,3-Benzothiazol-2-yloxy)ethanol	C9 H9 N O2 S	-1	195.035	196.042	10.695	6.44033e+07	11	0					0.0352038	180	7.14	0	DDA for preferred ion	[M+H]+1	1.3575e+07	5.31925e+07	6.03989e+06	6.44033e+07	3.918	0.445	4.744	0.255	0.114	1.211	1.97	-1.17	2.25	-1.97	-3.14	0.28	1.3	6.2	1	1.3
N-oleoyl glutamic acid	C23 H41 N O5	-0.38	411.298	410.291	30.994	1.28028e+06	0	0					0.298318	725			No MS2	[M-H]-1	67767	265904	101150	1.28028e+06	3.924	1.493	18.892	0.255	0.38	4.815	1.97	0.58	4.24	-1.97	-1.39	2.27	0	0.9		3.4
11-{[2-(piperidin-1-yl)ethyl]amino}-2,3-dihydro-1H-cyclopenta[4,5]pyrido[1,2-a]benzimidazole-4-carbonitrile	C22 H25 N5	4.8	359.213	358.206	32.543	2.29984e+06	5	0					0.212719	592			No MS2	[M-H]-1	585527	2.29984e+06	114201	1.22845e+06	3.928	0.195	2.098	0.255	0.05	0.534	1.97	-2.36	1.07	-1.97	-4.33	-0.9	0.7	3.2		4.5
(5Z_9E_14Z)-(8xi_11xi_12S)-8_11_12-Trihydroxyicosa-5_9_14-trienoate	C20 H34 O5	-0.63	354.24	353.233	31.248	1.72194e+06	39	0					0.2404	679			No MS2	[M-H]-1	251913	996993	355471	1.72194e+06	3.958	1.411	6.835	0.253	0.357	1.727	1.98	0.5	2.77	-1.98	-1.49	0.79	0.3	2.8		0.7
N-acetyl-DL-tryptophan	C13 H14 N2 O3	-1.33	246.1	245.093	8.293	1.56572e+07	76	0					0.100116	407			No MS2	[M-H]-1	3.70367e+06	1.47e+07	2.68581e+06	1.56572e+07	3.969	0.725	4.227	0.252	0.183	1.065	1.99	-0.46	2.08	-1.99	-2.45	0.09	2.6	6.2		5.7
Thiocolchicine	C22 H25 N O5 S	3.85	415.147	416.154	1.202	6.83419e+06	23	0					0.146941	354			No MS2	[M+H]+1	1.71116e+06	6.83419e+06	988419	6.69427e+06	3.994	0.578	3.912	0.25	0.145	0.98	2	-0.79	1.97	-2	-2.79	-0.03	4.5	2.6		1
(5Z_9E_14Z)-(8xi_11xi_12S)-8_11_12-Trihydroxyicosa-5_9_14-trienoate	C20 H34 O5	-0.2	354.241	353.233	28.196	4.11923e+06	39	0					0.240553	679			No MS2	[M-H]-1	801153	3.20267e+06	2.01636e+06	4.11923e+06	3.998	2.517	5.142	0.25	0.63	1.286	2	1.33	2.36	-2	-0.67	0.36	0.7	5.3		1
3-hydroxy-sebacic acid	C10 H18 O5	-2.54	218.115	217.108	10.108	4.52538e+07	14	0					0.114869	527			DDA for preferred ion	[M-H]-1	8.71256e+06	3.48659e+07	493183	4.52538e+07	4.002	0.057	5.194	0.25	0.014	1.298	2	-4.14	2.38	-2	-6.14	0.38	7.5	9.5	0.7	1.3
(E)-7,8-dihydroxyoct-5-en-2-one	C8 H14 O3	-4.46	158.094	217.108	10.08	4.52538e+07	35	0					0.0935884	592			DDA for other ion	[M-H+HAc]-1	8.71256e+06	3.48659e+07	480310	4.52538e+07	4.002	0.055	5.194	0.25	0.014	1.298	2	-4.18	2.38	-2	-6.18	0.38	1	1.3	0.7	9.5
Ancymidol	C15 H16 N2 O2	14.16	256.125	257.132	35.996	5.69826e+07	39	1	58.2	45.9		45.9	0.124803	487	0	0	DDA for preferred ion	[M+H]+1	1.39976e+06	5.6081e+06	4.24785e+06	5.69826e+07	4.006	3.035	40.709	0.25	0.757	10.161	2	1.6	5.35	-2	-0.4	3.34	0.7			7.3
Benzylideneruthenium	C7 H6 Ru	-3.62	191.951	233.984	2.865	2.61156e+08	1	0					-0.0493948	-257	0	0	DDA for other ion	[M+ACN+H]+1	6.13544e+07	2.46363e+08	6.26617e+06	2.61156e+08	4.015	0.102	4.257	0.249	0.025	1.06	2.01	-3.29	2.09	-2.01	-5.3	0.08	1.3	8.4	1	1.3
4-Methoxythiophenol	C7 H8 O S	-4.04	140.029	139.022	1.496	1.8391e+06	8	0					0.0290204	207			No MS2	[M-H]-1	457332	1.8391e+06	68480.6	1.20032e+06	4.021	0.15	2.625	0.249	0.037	0.653	2.01	-2.74	1.39	-2.01	-4.75	-0.62	0.7	1		6.1
5-[6-Amino-2-(1-hexyn-1-yl)-9H-purin-9-yl]-N-ethyl-3,4-dihydroxytetrahydro-2-furancarboxamide	C18 H24 N6 O4	-2.16	388.185	389.191	1.141	1.11408e+07	1	0					0.185063	477			No MS2	[M+H]+1	1.9555e+06	7.9401e+06	5.14409e+06	1.11408e+07	4.06	2.631	5.697	0.246	0.648	1.403	2.02	1.4	2.51	-2.02	-0.63	0.49	2.1	5.3	1	5.1
Ethyl 2,3,4,5-tetraphenyl-2,4-cyclopentadiene-1-carboxylate	C32 H26 O2	2	442.194	441.187	27.071	2.01569e+06	2	0					0.194166	439			No MS2	[M-H]-1	331207	1.34541e+06	2.01569e+06	1.42204e+06	4.062	6.086	4.294	0.246	1.498	1.057	2.02	2.61	2.1	-2.02	0.58	0.08		3.9		0.7
(3-Aminopropyl)phosphinic acid	C3 H10 N O2 P	-1.79	123.045	124.052	10.476	1.2131e+08	2	0					0.0446948	363	0	0	DDA for preferred ion	[M+H]+1	2.86459e+07	1.16546e+08	2.70485e+07	1.2131e+08	4.068	0.944	4.235	0.246	0.232	1.041	2.02	-0.08	2.08	-2.02	-2.11	0.06	1.3	6.7	1.3	1.3
3-O-Ethylascorbic acid	C8 H12 O6	-1.15	204.063	187.06	1.376	4.2112e+07	7	0					0.063153	309			No MS2	[M+H-H2O]+1	1.0316e+07	4.2112e+07	2.40511e+07	3.7953e+07	4.082	2.331	3.679	0.245	0.571	0.901	2.03	1.22	1.88	-2.03	-0.81	-0.15	1		6.2
Fenuron	C9 H12 N2 O	-1.2	164.095	165.102	1.82	8.68497e+07	43	0					0.0947664	578	0	0	DDA for other ion	[M+H]+1	2.12421e+07	8.68497e+07	9.42134e+06	8.4546e+07	4.089	0.444	3.98	0.245	0.108	0.973	2.03	-1.17	1.99	-2.03	-3.2	-0.04	1.8	1.3	3.2	7.3
3-Methyloxindole	C9 H9 N O	-1.04	147.068	165.102	1.844	8.68497e+07	59	0					0.0682603	464			No MS2	[M+NH4]+1	2.12421e+07	8.68497e+07	9.42134e+06	8.4546e+07	4.089	0.444	3.98	0.245	0.108	0.973	2.03	-1.17	1.99	-2.03	-3.2	-0.04	1.3	6.2	1	1.3
2-Methylglutaric acid	C6 H10 O4	-314990	100.051	145.049	2.871	3.06741e+07	0	4	78.9	68.5		82.1	0.0511859	512			DDA for other ion	[M+FA-H]-1	6.39635e+06	2.63088e+07	2.74444e+06	3.06741e+07	4.113	0.429	4.796	0.243	0.104	1.166	2.04	-1.22	2.26	-2.04	-3.26	0.22	1	7.8		1.3
6-hydroxytetradeca-7,8-dien-10,12-diynoic acid	C14 H16 O3	-1.76	232.11	233.117	11.145	2.31454e+07	42	0					0.109536	472			No MS2	[M+H]+1	5.07932e+06	2.09182e+07	1.90275e+06	2.31454e+07	4.118	0.375	4.557	0.243	0.091	1.106	2.04	-1.42	2.19	-2.04	-3.46	0.15		1.3		5.1
3-Cyclohexylpropyl 4-morpholinylacetate	C15 H27 N O3	-0.96	269.199	268.192	33.764	1.82356e+06	6	0					0.198835	739			No MS2	[M-H]-1	442536	1.82356e+06	385885	1.41612e+06	4.121	0.872	3.2	0.243	0.212	0.777	2.04	-0.2	1.68	-2.04	-2.24	-0.36	0.7	5.3		0.7
Methylglyoxal	C3 H4 O2	4.62	72.0215	114.055	44.577	8.23968e+06	12	0					0.021462	298			No MS2	[M+ACN+H]+1	102730	425454	8.23968e+06	500489	4.141	80.207	4.872	0.241	19.367	1.176	2.05	6.33	2.28	-2.05	4.28	0.23			1	7.2
6,9-dioxo-decanoic acid	C10 H16 O4	-3.68	200.104	199.097	11.761	4.55576e+07	35	1			52.9		0.104122	520			DDA for preferred ion	[M-H]-1	8.24763e+06	3.43749e+07	1.47368e+06	4.55576e+07	4.168	0.179	5.524	0.24	0.043	1.325	2.06	-2.48	2.47	-2.06	-4.54	0.41	7.5	8.4		1.3
20-beta-Dihydrocortisol	C21 H32 O5	-1.55	364.224	365.232	37.863	3.85239e+06	17	0					0.224411	616			No MS2	[M+H]+1	283513	1.18477e+06	3.85239e+06	212945	4.179	13.588	0.751	0.239	3.252	0.18	2.06	3.76	-0.41	-2.06	1.7	-2.48		7.2	1
Carbofuran-3-Keto	C12 H13 N O4	-1.45	235.084	234.077	14.085	7.57065e+06	41	0					0.0841164	358	0	0	DDA for preferred ion	[M-H]-1	1.34849e+06	5.64016e+06	1.80332e+06	7.57065e+06	4.183	1.337	5.614	0.239	0.32	1.342	2.06	0.42	2.49	-2.06	-1.65	0.42		5.3		5.3
2R-aminoheptanoic acid	C7 H15 N O2	-0.9	145.11	146.117	1.662	6.72033e+08	56	0					0.110147	759	0	0	DDA for preferred ion	[M+H]+1	1.60148e+08	6.72033e+08	1.72013e+08	4.66038e+08	4.196	1.074	2.91	0.238	0.256	0.693	2.07	0.1	1.54	-2.07	-1.97	-0.53	8.4	9.5	8.4	8.9
Indole-3-lactic acid	C11 H11 N O3	-224340	159.068	158.06	7.666	1.6809e+07	62	3	79.6	48.4		70.5	0.067693	426			DDA for other ion	[M-H]-1	3.49737e+06	1.47395e+07	1.75574e+06	1.6809e+07	4.214	0.502	4.806	0.237	0.119	1.14	2.08	-0.99	2.26	-2.08	-3.07	0.19	8.6	9.5		6.7
2-{[(2R)-2-(2-{[(2S)-1-Hydroxy-2-propanyl]amino}-2-oxoethyl)-4-pentenoyl]amino}-2-methylpropyl 6-heptenoate	C21 H36 N2 O5	-1.22	396.262	395.255	28.229	825409	12	0					0.26194	661			No MS2	[M-H]-1	49567.6	210250	825409	151836	4.242	16.652	3.063	0.236	3.926	0.722	2.08	4.06	1.62	-2.08	1.97	-0.47		3.6		0.3
16-alpha-Hydroxypregnenolone	C21 H32 O3	-0.26	332.235	331.228	33.362	2.34245e+06	55	0					0.23506	708			No MS2	[M-H]-1	549763	2.34245e+06	120783	964141	4.261	0.22	1.754	0.235	0.052	0.412	2.09	-2.19	0.81	-2.09	-4.28	-1.28	0.7	1		7.2	0.3
4-(4,6-Dimethoxy-2-pyrimidinyl)benzoic acid	C13 H12 N2 O4	-2.03	260.079	261.086	7.016	9.16788e+07	37	0					0.0791797	304			No MS2	[M+H]+1	2.1479e+07	9.16788e+07	4.37402e+06	7.53516e+07	4.268	0.204	3.508	0.234	0.048	0.822	2.09	-2.3	1.81	-2.09	-4.39	-0.28		1.3	1	4.6
6-methoxy-2-({4-[3-(trifluoromethyl)phenyl]piperazin-1-yl}carbonyl)furo[2,3-b]quinoline	C24 H20 F3 N3 O3	-3.29	455.144	454.137	1.176	1.52976e+06	10	0					0.144178	317			No MS2	[M-H]-1	257256	1.10021e+06	263056	1.52976e+06	4.277	1.023	5.946	0.234	0.239	1.39	2.1	0.03	2.57	-2.1	-2.06	0.48		0.7		3.4
bhas#32	C24 H46 O7	-0.68	446.324	445.317	36.583	868020	0	0					0.32405	726			No MS2	[M-H]-1	201435	868020	160885	759921	4.309	0.799	3.773	0.232	0.185	0.875	2.11	-0.32	1.92	-2.11	-2.43	-0.19	0.3	5.5	0.3	7.2
Cyclo-(L-Ala-trans-4-hydroxy-L-Pro)	C8 H12 N2 O3	-2.56	184.084	183.077	3.596	2.21651e+07	13	0					0.0843215	458	0	0	DDA for preferred ion	[M-H]-1	3.99234e+06	1.72087e+07	736608	2.21651e+07	4.31	0.185	5.552	0.232	0.043	1.288	2.11	-2.44	2.47	-2.11	-4.55	0.37	3.7	5.1	0.7	5.7
19(R)-Hydroxy prostaglandin F2α	C20 H34 O6	-48647	352.225	351.217	27.98	4.82301e+07	58	15	63.3	44.9		65.6	0.224692	638			DDA for preferred ion	[M-H]-1	1.11295e+07	4.82301e+07	3.18041e+06	2.40024e+07	4.334	0.286	2.157	0.231	0.066	0.498	2.12	-1.81	1.11	-2.12	-3.92	-1.01	6.7	5.7		1.3
6-[1]-ladderane hexanol	C18 H28 O	-2.66	260.213	261.221	26.126	1.61316e+07	4	0					0.213323	820			No MS2	[M+H]+1	3.21543e+06	1.39466e+07	7.64986e+06	1.61316e+07	4.337	2.379	5.017	0.231	0.549	1.157	2.12	1.25	2.33	-2.12	-0.87	0.21		4		3.5
N-{4-[(2-Hydroxy-5-methylphenyl)diazenyl]phenyl}acetamide	C15 H15 N3 O2	-2.3	269.116	270.123	15.202	1.1317e+10	76	0					0.115807	430	0	0	DDA for preferred ion	[M+H]+1	1.90057e+06	8.27019e+06	1.1317e+10	8.32919e+08	4.351	5954.51	438.247	0.23	1368.4	100.713	2.12	12.54	8.78	-2.12	10.42	6.65			8.4	9.5
L-Pyroglutamic acid	C5 H7 N O3	0.1	129.043	130.05	1.392	1.36592e+09	31	2	90.8	9.5		37.4	0.0426055	330	0	0	DDA for preferred ion	[M+H]+1	2.94865e+08	1.28422e+09	2.11806e+08	1.36592e+09	4.355	0.718	4.632	0.23	0.165	1.064	2.12	-0.48	2.21	-2.12	-2.6	0.09	9.5	9.5	1.3	9.5
L-Pyroglutamic acid	C5 H7 N O3	-248183	97.0164	130.05	1.374	1.36592e+09	10	2	60.2	8		36.8	0.0163921	169	0	0	DDA for other ion	[M+H+MeOH]+1	2.94865e+08	1.28422e+09	2.11806e+08	1.36592e+09	4.355	0.718	4.632	0.23	0.165	1.064	2.12	-0.48	2.21	-2.12	-2.6	0.09	1.3	1.3	8.9	1.3
Cyclopentadienone	C5 H4 O	3.08	80.0265	113.06	1.586	2.41303e+08	3	0					0.0264614	331	0	0	DDA for other ion	[M+H+MeOH]+1	5.539e+07	2.41303e+08	4.32286e+07	1.84874e+08	4.356	0.78	3.338	0.23	0.179	0.766	2.12	-0.36	1.74	-2.12	-2.48	-0.38	1.3	1.3	1.3	7.3
Parthenin	C15 H18 O4	-1.43	262.12	263.127	15.945	2.93559e+07	55	0					0.120134	458			No MS2	[M+H]+1	5.89096e+06	2.56778e+07	3.47759e+06	2.93559e+07	4.359	0.59	4.983	0.229	0.135	1.143	2.12	-0.76	2.32	-2.12	-2.88	0.19	1	3.5
Forphenicine	C9 H9 N O4	-4.55	195.052	194.045	2.843	2.09642e+08	58	0					0.0522693	268			DDA for preferred ion	[M-H]-1	4.53299e+07	1.97619e+08	2.09616e+07	2.09642e+08	4.36	0.462	4.625	0.229	0.106	1.061	2.12	-1.11	2.21	-2.12	-3.24	0.09	7.3	8.9		9.5
Indoxyl-beta-D-glucuronide	C14 H15 N O7	-2.11	309.084	342.118	1.212	2.31445e+07	22	0					0.0841996	272			No MS2	[M+H+MeOH]+1	2.4062e+06	1.05057e+07	8.48543e+06	2.31445e+07	4.366	3.526	9.619	0.229	0.808	2.203	2.13	1.82	3.27	-2.13	-0.31	1.14	1	1	1	5.7
Quinazoline	C8 H6 N2	-0.44	130.053	131.06	1.185	1.66175e+08	15	0					0.0530404	408			No MS2	[M+H]+1	4.13328e+06	1.81261e+07	8.1665e+06	1.66175e+08	4.385	1.976	40.204	0.228	0.451	9.168	2.13	0.98	5.33	-2.13	-1.15	3.2	1	8.4	1	8.4
[Similar to: 4-[(1S,3aS,4R,6aR)-3a-Hydroxy-4-(4-hydroxy-3-methoxyphenyl)tetrahydro-1H,3H-furo[3,4-c]furan-1-yl]-2-methoxyphenyl β-D-glucopyranoside; ΔMass: -354.1689 Da]	C4 H12 N2 P2 S	4.49	182.02	181.013	1.764	2.53952e+07	1	1			52.8		0.0204602	112			DDA for preferred ion	[M-H]-1	5.78793e+06	2.53952e+07	2.60392e+06	1.84521e+07	4.388	0.45	3.188	0.228	0.103	0.727	2.13	-1.15	1.67	-2.13	-3.29	-0.46	1	1.3	1	2.4
(2E,2'E)-2,2'-Sulfonylbis(3-methoxyacrylonitrile)	C8 H8 N2 O4 S	-2.17	228.02	227.013	3.662	1.00175e+08	2	0					0.0199827	88			DDA for preferred ion	[M-H]-1	1.62257e+07	7.12912e+07	956749	1.00175e+08	4.394	0.059	6.174	0.228	0.013	1.405	2.14	-4.08	2.63	-2.14	-6.22	0.49	5.7	7.3	0.7	1.3
Cytospolide Q	C15 H26 O5	0	286.178	285.171	18.422	2.87318e+07	16	0					0.178022	622			DDA for preferred ion	[M-H]-1	5.72327e+06	2.52075e+07	54428.3	2.87318e+07	4.404	0.01	5.02	0.227	0.002	1.14	2.14	-6.72	2.33	-2.14	-8.86	0.19	1	1.3	0	9.5
ascr#10	C15 H28 O6	-0.72	304.188	285.171	18.478	2.87318e+07	1	0					0.18837	619			DDA for other ion	[M-H-H2O]-1	5.72327e+06	2.52075e+07	54428.3	2.87318e+07	4.404	0.01	5.02	0.227	0.002	1.14	2.14	-6.72	2.33	-2.14	-8.86	0.19	6.4	1.3	0	1.3
(6Z,9S)-3,4-trans-9-hydroxy-3-methyldodec-6-en-4-olide	C13 H22 O3	-0.21	226.157	285.171	18.426	2.87318e+07	15	0					0.156846	694			DDA for other ion	[M-H+HAc]-1	5.72327e+06	2.52075e+07	54428.3	2.87318e+07	4.404	0.01	5.02	0.227	0.002	1.14	2.14	-6.72	2.33	-2.14	-8.86	0.19	1	8.9	0	1.3
Nocarbenzoxazole B	C14 H12 N2 O3	-2.04	256.084	255.077	6.88	1.42933e+07	70	0					0.0842697	329			DDA for preferred ion	[M-H]-1	3.17818e+06	1.40455e+07	2.54006e+06	1.42933e+07	4.419	0.799	4.497	0.226	0.181	1.018	2.14	-0.32	2.17	-2.14	-2.47	0.03	2.6	4		4
Ergosterimide	C32 H45 N O3	-0.92	491.339	490.332	38.136	331973	3	0					0.339491	691			No MS2	[M-H]-1	75127.7	331973	152270	328519	4.419	2.027	4.373	0.226	0.459	0.99	2.14	1.02	2.13	-2.14	-1.12	-0.02		7.4		0.3
Methylsuccinic acid	C5 H8 O4	-9.33	132.041	131.034	1.766	1.06644e+08	0	3	99.3	83.2		83.2	0.0410269	311			DDA for preferred ion	[M-H]-1	1.91142e+07	8.4615e+07	2.13665e+07	1.06644e+08	4.427	1.118	5.579	0.226	0.253	1.26	2.15	0.16	2.48	-2.15	-1.99	0.33		8.4		7.3
2-Carboxy-2_3-dihydro-5_6-dihydroxyindole	C9 H9 N O4	-3.98	195.052	194.045	2.64	1.91766e+08	58	0					0.0523816	269			No MS2	[M-H]-1	4.09576e+07	1.81719e+08	1.43561e+07	1.91766e+08	4.437	0.351	4.682	0.225	0.079	1.055	2.15	-1.51	2.23	-2.15	-3.66	0.08			5.7
[Similar to: Methyl 3-{1-[3-hydroxy-4-(hydroxymethyl)tetrahydrofuran-2-yl]-2,4-dioxo-1,2,3,4-tetrahydropyrimidin-5-yl}acrylate; ΔMass: -193.0598 Da]			119.036	164.034	2.129	6.99867e+07	0	1			53.2		0.0360005	302			DDA for other ion	[M+FA-H]-1	1.18745e+07	5.28391e+07	3.51156e+07	6.99867e+07	4.45	2.957	5.894	0.225	0.665	1.325	2.15	1.56	2.56	-2.15	-0.59	0.41	1.3	1.3	1.3	8.4
Ancymidol	C15 H16 N2 O2	-2.91	256.12	257.128	1.162	1.45195e+07	81	0					0.120432	470			No MS2	[M+H]+1	3.23896e+06	1.45195e+07	4.76776e+06	3.32081e+06	4.483	1.472	1.025	0.223	0.328	0.229	2.16	0.56	0.04	-2.16	-1.61	-2.13	1	3.5	1	1
3-Hydroxypyrido[2,3-d]pyrimidine-2,4(1H,3H)-dione	C7 H5 N3 O3	2.63	179.034	178.026	8.489	1.3086e+07	5	2			87.8		0.0335626	187			DDA for preferred ion	[M-H]-1	2.10827e+06	9.45918e+06	771788	1.3086e+07	4.487	0.366	6.207	0.223	0.082	1.383	2.17	-1.45	2.63	-2.17	-3.62	0.47		5.9		6.2
3-Hydroxybenzoic acid	C7 H6 O3	-8.76	138.03	137.023	2.673	3.5052e+09	2	4	96.5	9.8		9.9	0.0304852	221			DDA for preferred ion	[M-H]-1	7.78814e+08	3.5052e+09	2.60856e+08	3.32892e+09	4.501	0.335	4.274	0.222	0.074	0.95	2.17	-1.58	2.1	-2.17	-3.75	-0.07		1.3	8.4
4-Methyl-N-(8-methyl-7,8,9,10-tetrahydrobenzo[b]naphtho[2,1-d]furan-5-yl)benzenesulfonamide	C24 H23 N O3 S	4.05	405.142	406.149	1.221	5.94418e+06	13	0					0.141505	349			No MS2	[M+H]+1	1.05448e+06	4.75136e+06	1.15774e+06	5.94418e+06	4.506	1.098	5.637	0.222	0.244	1.251	2.17	0.13	2.49	-2.17	-2.04	0.32		1		5.9
Tenuazonic acid	C10 H15 N O3	-1.38	197.105	198.112	3.672	2.23684e+08	38	0					0.104921	532	0	0	DDA for preferred ion	[M+H]+1	4.95436e+07	2.23684e+08	5.41514e+07	1.50249e+08	4.515	1.093	3.033	0.221	0.242	0.672	2.17	0.13	1.6	-2.17	-2.05	-0.57		1.3		5.7
4-Hydroxybenzoic acid	C7 H6 O3	-9.31	138.03	137.023	2.907	3.5052e+09	2	2	55.1	7.8		9.6	0.030409	220			DDA for preferred ion	[M-H]-1	7.75432e+08	3.5052e+09	2.54826e+08	3.30467e+09	4.52	0.329	4.262	0.221	0.073	0.943	2.18	-1.61	2.09	-2.18	-3.78	-0.08	9.5	1.3		7.8
N1-[2-(4-pyridyl)ethyl]-4-nitrobenzamide	C14 H13 N3 O3	-2.26	271.095	272.102	9.884	1.02724e+09	45	0					0.0950793	351	0	0	DDA for preferred ion	[M+H]+1	4.36864e+06	1.97913e+07	1.02724e+09	2.78729e+07	4.53	235.139	6.38	0.221	51.903	1.408	2.18	7.88	2.67	-2.18	5.7	0.49			9.5
methyl 9,10-epoxy-12,15-octadecadienoate	C19 H32 O3	-0.51	308.235	307.228	27.058	2.18098e+06	14	0					0.234989	762			No MS2	[M-H]-1	358366	1.64633e+06	2.18098e+06	1.76175e+06	4.594	6.086	4.916	0.218	1.325	1.07	2.2	2.61	2.3	-2.2	0.41	0.1		5		3.2
Hydrocaffeate	C9 H10 O4	-4.71	182.057	181.05	1.167	9.47387e+07	83	2			51.8		0.0570508	313			DDA for preferred ion	[M-H]-1	2.06067e+07	9.47387e+07	1.88037e+07	7.82209e+07	4.597	0.913	3.796	0.218	0.198	0.826	2.2	-0.13	1.92	-2.2	-2.33	-0.28	1.3	8.4	1.3	1.3
(+)-8'-hydroxyabscisic acid	C15 H20 O5	-0.62	280.131	279.124	15.968	4.46675e+07	23	0					0.130901	467			DDA for preferred ion	[M-H]-1	6.19613e+06	2.86072e+07	1.02213e+06	4.46675e+07	4.617	0.165	7.209	0.217	0.036	1.561	2.21	-2.6	2.85	-2.21	-4.81	0.64	2.6	7.3	0.7	1.3
1-[5-Hydroxy-3-propyl-5-(trifluoromethyl)-4,5-dihydro-1H-pyrazol-1-yl]-2-phenylethanone	C15 H17 F3 N2 O2	4.32	314.126	315.133	1.228	1.09785e+08	97	0					0.125569	400			No MS2	[M+H]+1	2.13985e+07	9.88538e+07	8.14835e+06	1.09785e+08	4.62	0.381	5.13	0.216	0.082	1.111	2.21	-1.39	2.36	-2.21	-3.6	0.15	3.5	1.3	1	1.3
Butylone	C12 H15 N O3	-2.27	221.105	220.097	9.775	9.50451e+06	74	0					0.104692	473			No MS2	[M-H]-1	2.05175e+06	9.50451e+06	1.88096e+06	9.06383e+06	4.632	0.917	4.418	0.216	0.198	0.954	2.21	-0.13	2.14	-2.21	-2.34	-0.07		5.9		5.3
Verrucarol	C15 H22 O4	-1.83	266.151	267.159	24.454	1.24884e+07	24	0					0.151323	569			No MS2	[M+H]+1	1.48031e+06	6.86606e+06	3.90926e+06	1.24884e+07	4.638	2.641	8.436	0.216	0.569	1.819	2.21	1.4	3.08	-2.21	-0.81	0.86	0.7	1		3.5
Jasmonic acid	C12 H18 O3	1.25	210.126	211.133	6.831	2.919e+07	27	2			68		0.125856	599	0	0	DDA for preferred ion	[M+H]+1	6.22594e+06	2.919e+07	4.06554e+06	2.06e+07	4.688	0.653	3.309	0.213	0.139	0.706	2.23	-0.61	1.73	-2.23	-2.84	-0.5		3.5		1.3
Indole-3-lactic acid	C11 H11 N O3	-307249	142.065	206.081	7.673	2.31342e+08	0	2	96.8	92.7		92.7	0.0652014	459	0	0	DDA for other ion	[M+ACN+Na]+1	4.08425e+07	1.91929e+08	3.92417e+07	2.31342e+08	4.699	0.961	5.664	0.213	0.204	1.205	2.23	-0.06	2.5	-2.23	-2.29	0.27	1.3	7.3		1.3
[Similar to: Mesosulfuron-methyl; ΔMass: -155.0746 Da]	C16 H9 Cl O7	-0.65	348.003	346.996	31.551	1.87739e+07	5	1			54		0.00345522	10			DDA for preferred ion	[M-H]-1	350506	1.66735e+06	1.59072e+06	1.87739e+07	4.757	4.538	53.562	0.21	0.954	11.26	2.25	2.18	5.74	-2.25	-0.07	3.49	0.3	4.5	3.9	7.8
Nalorphine	C19 H21 N O3	-1.12	311.152	312.159	31.01	8.2682e+07	65	2	58.3	7.9		63.9	0.151794	488	0	0	DDA for preferred ion	[M+H]+1	574472	2.7347e+06	8.2682e+07	511717	4.76	143.927	0.891	0.21	30.234	0.187	2.25	7.17	-0.17	-2.25	4.92	-2.42	0.7		6.7		1
4-Acetyl-3-hydroxy-5-(2-methoxyphenyl)-1-[2-(1-piperazinyl)ethyl]-1,5-dihydro-2H-pyrrol-2-one	C19 H25 N3 O4	-0.68	359.184	358.177	13.285	5.63032e+06	16	0					0.184262	513			DDA for other ion	[M-H]-1	229436	1.09421e+06	5.63032e+06	879659	4.769	24.54	3.834	0.21	5.146	0.804	2.25	4.62	1.94	-2.25	2.36	-0.31		0.7	3.7
2-Amino-3,4,5,7,8,9,10-heptahydroxyundecanedial	C11 H21 N O9	-0.57	311.121	310.114	1.184	7.59721e+07	1	0					0.121455	390			No MS2	[M-H]-1	1.26752e+07	6.08296e+07	2.78767e+06	7.59721e+07	4.799	0.22	5.994	0.208	0.046	1.249	2.26	-2.18	2.58	-2.26	-4.45	0.32	8.9	7.3	4.8	6.7
(1,1-Dioxidotetrahydro-3-thiophenyl)malononitrile	C7 H8 N2 O2 S	-4.8	184.03	183.022	3.68	1.18544e+07	6	0					0.029765	162			No MS2	[M-H]-1	1.64409e+06	7.90312e+06	132230	1.18544e+07	4.807	0.08	7.21	0.208	0.017	1.5	2.27	-3.64	2.85	-2.27	-5.9	0.58		4.2		5.1
[FAoxo_trihydrox]6-oxo-9S_11R_15S-trihydroxy-13E-prostenoicacid	C20 H34 O6	-0.14	370.235	369.228	14.924	3.67528e+06	11	0					0.235487	636			No MS2	[M-H]-1	677862	3.26421e+06	152670	3.67528e+06	4.815	0.225	5.422	0.208	0.047	1.126	2.27	-2.15	2.44	-2.27	-4.42	0.17	0.7	3.2		1
Epinephrineglucuronide	C15 H21 N O9	-2.98	359.121	360.128	1.166	7.01978e+06	26	0					0.120559	336			No MS2	[M+H]+1	1.45446e+06	7.01978e+06	1.59689e+06	6.47784e+06	4.826	1.098	4.454	0.207	0.227	0.923	2.27	0.13	2.16	-2.27	-2.14	-0.12		3.2		3.2
NP-020292	C12 H12 N2 O3	-1.78	232.084	233.092	8.616	1.02895e+08	61	1	51.6	62.5		62.5	0.084379	364	0	0	DDA for preferred ion	[M+H]+1	1.8201e+07	8.80795e+07	8.09001e+06	1.02895e+08	4.839	0.444	5.653	0.207	0.092	1.168	2.27	-1.17	2.5	-2.27	-3.44	0.22	2.4	7.3		7.3
3-O-Ethylascorbic acid	C8 H12 O6	-3.88	204.063	203.055	1.888	1.7825e+07	7	0					0.062596	307			No MS2	[M-H]-1	2.54993e+06	1.23546e+07	1.1438e+06	1.7825e+07	4.845	0.449	6.99	0.206	0.093	1.443	2.28	-1.16	2.81	-2.28	-3.43	0.53		6.2	0.7	5.7
methyl 4-(3,4-dihydroxybenzamido)butanoate	C12 H15 N O5	-1.8	253.095	254.102	7.496	2.03325e+08	16	0					0.0945675	374	0	0	DDA for preferred ion	[M+H]+1	4.18698e+07	2.03325e+08	1.72053e+07	1.96947e+08	4.856	0.411	4.704	0.206	0.085	0.969	2.28	-1.28	2.23	-2.28	-3.56	-0.05	4.6	8.4		7.3
N-[4-(Diethylamino)phenyl]-2-nitrobenzamide	C17 H19 N3 O3	-0.41	313.143	358.14	13.318	5.90162e+06	32	0					0.142513	455			No MS2	[M+FA-H]-1	139996	680094	5.90162e+06	99336.2	4.858	42.156	0.71	0.206	8.678	0.146	2.28	5.4	-0.49	-2.28	3.12	-2.78			5.3	0
9_12-Dioxododecanoicacid	C12 H20 O4	-2.15	228.136	227.128	4.643	1.07209e+07	22	0					0.13567	595			DDA for preferred ion	[M-H]-1	1.82174e+06	8.85903e+06	878535	1.07209e+07	4.863	0.482	5.885	0.206	0.099	1.21	2.28	-1.05	2.56	-2.28	-3.33	0.28		3.7		4.6
Racecadotril	C21 H23 N O4 S	4.29	385.136	386.144	1.211	8.63084e+06	18	0					0.136431	354			No MS2	[M+H]+1	1.54107e+06	7.53207e+06	1.9089e+06	8.63084e+06	4.888	1.239	5.601	0.205	0.253	1.146	2.29	0.31	2.49	-2.29	-1.98	0.2	0.7	1	1	3.2
PG(22:4(7Z,10Z,13Z,16Z)/0:0)	C28 H49 O9 P	-1.85	560.31	559.303	38.678	613459	12	0					0.31038	554			No MS2	[M-H]-1	125506	613459	111792	369037	4.888	0.891	2.94	0.205	0.182	0.602	2.29	-0.17	1.56	-2.29	-2.46	-0.73		2.3		6.3
Pyriftalid	C15 H14 N2 O4 S	-0.44	318.067	317.06	17.71	2.14719e+06	31	0					0.0672873	212			No MS2	[M-H]-1	328347	1.61101e+06	62220	2.14719e+06	4.906	0.189	6.539	0.204	0.039	1.333	2.29	-2.4	2.71	-2.29	-4.69	0.41	0.3	3.4		3.7
1-Linoleoylglycerophosphocholine	C26 H50 N O7 P	-1.47	519.332	520.339	35.734	5.89959e+08	3	2			55.1		0.331725	639	0	100	DDA for preferred ion	[M+H]+1	1.20187e+08	5.89959e+08	3.60042e+08	1.18763e+08	4.909	2.996	0.988	0.204	0.61	0.201	2.3	1.58	-0.02	-2.3	-0.71	-2.31	5.7	8.9	8.4	7.8
Sorbic acid	C6 H8 O2	1.89	112.053	113.06	2.486	6.4933e+08	63	1	63.8	43.2		43.3	0.0526412	470	0	0	DDA for preferred ion	[M+H]+1	1.31708e+08	6.4933e+08	2.10476e+08	6.11916e+08	4.93	1.598	4.646	0.203	0.324	0.942	2.3	0.68	2.22	-2.3	-1.63	-0.09	3.5	6.7	6.2	1.3
[Similar to: 8-iso Prostaglandin F2β; ΔMass: -44.0590 Da]	C14 H30 O5 S	0.83	310.182	309.174	29.836	2.79549e+06	0	6			51.5		0.181652	586			DDA for preferred ion	[M-H]-1	476841	2.35193e+06	2.79549e+06	2.7338e+06	4.932	5.863	5.733	0.203	1.189	1.162	2.3	2.55	2.52	-2.3	0.25	0.22	0.7	5.3	1	6.4
6-deoxyaflaquinolone D	C16 H15 N O3	-0.17	269.105	268.098	16.853	1.66413e+06	102	0					0.105147	391			No MS2	[M-H]-1	169168	843912	114063	1.66413e+06	4.989	0.674	9.837	0.2	0.135	1.972	2.32	-0.57	3.3	-2.32	-2.89	0.98	0.3	0.7		2.8
Xylaric acid A	C14 H22 O5	-0.32	270.147	269.139	15.842	1.72285e+07	4	0					0.146638	543			No MS2	[M-H]-1	2.88198e+06	1.44088e+07	1.13671e+06	1.72285e+07	5	0.394	5.978	0.2	0.079	1.196	2.32	-1.34	2.58	-2.32	-3.66	0.26	2.1	7.8		7.8
Sphecoline G	C13 H10 N2 O2	-1.64	226.074	227.081	10.912	4.12537e+07	39	0					0.0738561	327	0	0	DDA for preferred ion	[M+H]+1	6.23894e+06	3.1294e+07	1.15314e+07	4.12537e+07	5.016	1.848	6.612	0.199	0.368	1.318	2.33	0.89	2.73	-2.33	-1.44	0.4		6.2		6.7
N1-(2-Ethoxyphenyl)-N2-(2-ethylphenyl)oxalamide	C18 H20 N2 O3	-2.45	312.147	313.154	1.17	6.0636e+06	98	0					0.146628	470			No MS2	[M+H]+1	1.11524e+06	5.63969e+06	4.0217e+06	6.0636e+06	5.057	3.606	5.437	0.198	0.713	1.075	2.34	1.85	2.44	-2.34	-0.49	0.1		2.1	5.3	1
Mesaconic acid	C5 H6 O4	-10.13	130.025	129.018	1.421	2.00927e+08	0	3	74.6	8.7		9.7	0.0252919	195			DDA for preferred ion	[M-H]-1	3.41585e+07	1.73052e+08	4.62362e+07	2.00927e+08	5.066	1.354	5.882	0.197	0.267	1.161	2.34	0.44	2.56	-2.34	-1.9	0.22	4.6	6.7	8.4	7.3
19R-hydroxy-PGF1alpha	C20 H36 O6	-0.66	372.251	371.244	23.805	5.05217e+06	8	0					0.250943	674			No MS2	[M-H]-1	996879	5.05217e+06	499999	4.40226e+06	5.068	0.502	4.416	0.197	0.099	0.871	2.34	-1	2.14	-2.34	-3.34	-0.2		4.8		5.3
2,3-Dihydroxypropyl 2-(dimethylamino)ethyl hydrogen phosphate	C7 H18 N O6 P	-0.71	243.087	242.079	1.196	1.53402e+07	1	0					0.0870022	358			No MS2	[M-H]-1	3.02496e+06	1.53402e+07	4.09138e+06	1.38202e+07	5.071	1.353	4.569	0.197	0.267	0.901	2.34	0.44	2.19	-2.34	-1.91	-0.15	1	6.2	1.5	1.3
2-methoxyhydroquinone	C7 H8 O3	-0.99	140.047	141.054	2.353	9.10283e+08	34	0					0.0472058	337	0	0	DDA for preferred ion	[M+H]+1	1.79024e+08	9.10283e+08	1.21983e+08	8.51002e+08	5.085	0.681	4.754	0.197	0.134	0.935	2.35	-0.55	2.25	-2.35	-2.9	-0.1	4.6	8.4	1.3	8.4
Nodulisporipyrone B	C13 H20 O5	-1.02	256.131	255.124	8.321	7.78249e+06	8	0					0.130812	511			No MS2	[M-H]-1	1.31864e+06	6.72503e+06	129402	7.78249e+06	5.1	0.098	5.902	0.196	0.019	1.157	2.35	-3.35	2.56	-2.35	-5.7	0.21	0.7			2.6
2-Cyano-3-(6-nitro-2-thioxo-2,3-dihydro-1H-benzimidazol-1-yl)acrylamide	C11 H7 N5 O3 S	-2.44	289.026	334.024	7.68	1.2164e+07	4	6			63.9		0.0262533	91			DDA for preferred ion	[M+FA-H]-1	2.3794e+06	1.2164e+07	54932.8	1.21306e+07	5.112	0.023	5.098	0.196	0.005	0.997	2.35	-5.44	2.35	-2.35	-7.79	0	3.7	7.8		8.4
NP-020214	C16 H32 O4	76276	310.215	311.222	23.101	6.98175e+07	20	1	74.4	46.8		56.9	0.215095	693			DDA for preferred ion	[M+H]+1	1.36504e+07	6.98175e+07	3.2218e+07	4.77064e+07	5.115	2.36	3.495	0.196	0.461	0.683	2.35	1.24	1.81	-2.35	-1.12	-0.55	1.8	4	1.3	1.8
Epoxyisoechinulin A	C24 H29 N3 O3	-1.62	407.22	408.228	35.453	5.88457e+07	23	0					0.220232	541			DDA for preferred ion	[M+H]+1	627858	3.21753e+06	5.88457e+07	67444.6	5.125	93.725	0.107	0.195	18.289	0.021	2.36	6.55	-3.22	-2.36	4.19	-5.58			3.5
Aminoimidazoleribotide	C8 H14 N3 O7 P	4.64	295.058	296.066	1.061	9.48145e+07	4	0					0.0583056	198			No MS2	[M+H]+1	1.84894e+07	9.48145e+07	2.47147e+07	7.43671e+07	5.128	1.337	4.022	0.195	0.261	0.784	2.36	0.42	2.01	-2.36	-1.94	-0.35	1.3	8.9	1.3	8.9
(1S,4R,7S,8S,11S)-9-tert-butyl-7,9-dihydroxy-3,5,12-trioxatetracyclo[6.6.0.0Âa,ÂaÂa.0â´,â¸]tetradecane-2,6,13-trione	C15 H18 O8	52193.3	343.12	344.128	34.1	2.98714e+07	15	1	57.9	7.9		7.9	0.120409	351	0	0	DDA for preferred ion	[M+H]+1	466432	2.3958e+06	467530	2.98714e+07	5.136	1.002	64.042	0.195	0.195	12.468	2.36	0	6	-2.36	-2.36	3.64		1		7.8
Carbofuran-3-Keto	C12 H13 N O4	-1.41	235.084	236.091	12.781	3.85566e+07	41	0					0.0841252	358	0	0	DDA for preferred ion	[M+H]+1	5.78521e+06	2.98458e+07	2.41784e+06	3.85566e+07	5.159	0.418	6.665	0.194	0.081	1.292	2.37	-1.26	2.74	-2.37	-3.63	0.37		1.3		4
2-Anisic acid	C8 H8 O3	-118454	134.037	135.044	12.588	1.28996e+08	15	2	88.4	73.3		75.3	0.0366692	274	0	0	DDA for preferred ion	[M+H]+1	1.68763e+07	8.71207e+07	5.48573e+06	1.28996e+08	5.162	0.325	7.644	0.194	0.063	1.481	2.37	-1.62	2.93	-2.37	-3.99	0.57		6.2	1	5.7
Pestalamide C	C15 H16 N2 O3	0.15	272.116	271.109	13.323	7.16953e+06	79	0					0.116133	427			No MS2	[M-H]-1	1.02014e+06	5.27607e+06	1.22045e+06	7.16953e+06	5.172	1.196	7.028	0.193	0.231	1.359	2.37	0.26	2.81	-2.37	-2.11	0.44	0.7	1		3.2
4-O-demethylhypothemycin	C18 H20 O8	0.15	364.116	363.109	5.674	7.39448e+06	13	0					0.115871	318			No MS2	[M-H]-1	1.35345e+06	7.00373e+06	139518	7.39448e+06	5.175	0.103	5.463	0.193	0.02	1.056	2.37	-3.28	2.45	-2.37	-5.65	0.08		2.6		2.6
Anandamide (20:1, n-9)	C22 H43 N O2	-1.69	353.329	354.336	39.438	1.20205e+07	0	0					0.328783	931			No MS2	[M+H]+1	2.31964e+06	1.20205e+07	1.24724e+06	9.04444e+06	5.182	0.538	3.899	0.193	0.104	0.752	2.37	-0.9	1.96	-2.37	-3.27	-0.41	1	6.7	0.7	5.9
MFCD00021794	C13 H24 N2 O4 S	-0.11	304.146	303.138	9.698	2.24886e+06	2	0					0.145643	479			No MS2	[M-H]-1	106432	552019	75931.5	2.24886e+06	5.187	0.713	21.129	0.193	0.138	4.074	2.37	-0.49	4.4	-2.37	-2.86	2.03		0.7		2.6
DMBA	C20 H16	-2.15	256.125	257.132	36.847	2.14315e+07	39	0					0.124651	487			No MS2	[M+H]+1	392116	2.03494e+06	437857	2.14315e+07	5.19	1.117	54.656	0.193	0.215	10.532	2.38	0.16	5.77	-2.38	-2.22	3.4		1		5.7
Lorneic acid E	C17 H22 O3	-0.24	274.157	273.15	32.756	4.09492e+07	12	0					0.156828	572			DDA for preferred ion	[M-H]-1	7.88028e+06	4.09492e+07	4.09258e+06	2.98274e+07	5.196	0.519	3.785	0.192	0.1	0.728	2.38	-0.95	1.92	-2.38	-3.32	-0.46	7	9.5	4.8	9.5
5-Bromoochrephilone	C23 H25 Br O5	1.25	460.089	459.082	35.978	1.94716e+06	3	0					0.0891112	194			No MS2	[M-H]-1	96453.2	506880	86358.6	1.94716e+06	5.255	0.895	20.188	0.19	0.17	3.841	2.39	-0.16	4.34	-2.39	-2.55	1.94		5		7
NP-016928	C20 H28 O3	-56960.6	298.193	299.2	28.028	3.50964e+07	35	3	73.4	70.4		70.4	0.192675	646			DDA for preferred ion	[M+H]+1	6.67788e+06	3.50964e+07	2.29626e+06	3.29165e+07	5.256	0.344	4.929	0.19	0.065	0.938	2.39	-1.54	2.3	-2.39	-3.93	-0.09	1	1.3		2.4
(2E)-2-[2-(1,2,4a,5-tetramethyl-1,2,3,4,4a,7,8,8a-octahydronaphthalen-1-yl)ethyl]but-2-enedioic acid	C20 H30 O4	-53890.8	316.203	299.2	28.01	3.50964e+07	69	18	76	72.3		72.3	0.203321	643			DDA for preferred ion	[M+H-H2O]+1	6.67788e+06	3.50964e+07	1.19866e+06	3.29165e+07	5.256	0.179	4.929	0.19	0.034	0.938	2.39	-2.48	2.3	-2.39	-4.87	-0.09	1.5	4		1.3
[1,3]Oxazolo[4,5-b]pyridin-2(3H)-one	C6 H4 N2 O2	-2.74	136.027	215.048	1.815	2.96659e+07	11	0					0.0269045	198	0	0	DDA for preferred ion	[M+DMSO+H]+1	4.84777e+06	2.55485e+07	781861	2.96659e+07	5.27	0.161	6.119	0.19	0.031	1.161	2.4	-2.63	2.61	-2.4	-5.03	0.22		1.3		5.1
(1S,3R,4R,5R)-1,3,4-trihydroxy-5-{[(2E)-3-(4-hydroxy-3-methoxyphenyl)prop-2-enoyl]oxy}cyclohexane-1-carboxylic acid	C17 H20 O9	-1.01	368.11	367.103	6.08	6.32669e+07	9	3	92.1	77.9		77.9	0.110359	300			DDA for preferred ion	[M-H]-1	7.90322e+06	4.24599e+07	6.48626e+06	6.32669e+07	5.372	0.821	8.005	0.186	0.153	1.49	2.43	-0.29	3	-2.43	-2.71	0.58	2.6	7.3		8.4
MFCD01953682	C24 H23 N3 O5	-1.49	433.163	432.156	23.939	8.36743e+06	15	0					0.163126	377			No MS2	[M-H]-1	1.19622e+06	6.44424e+06	356430	8.36743e+06	5.387	0.298	6.995	0.186	0.055	1.298	2.43	-1.75	2.81	-2.43	-4.18	0.38	2.8	3.7		3.7
Methyl 3-mercaptobutanoate	C5 H10 O2 S	-0.16	134.04	135.047	1.315	5.02674e+07	12	0					0.0401289	299	0	0	DDA for preferred ion	[M+H]+1	9.29929e+06	5.02674e+07	1.1456e+07	4.13265e+07	5.406	1.232	4.444	0.185	0.228	0.822	2.43	0.3	2.15	-2.43	-2.13	-0.28	1	1.3	3.5	5.7
Spirostaphylotrichin M diacetat (4R*,5S)	C18 H21 N O7	-0.7	363.132	364.139	1.171	8.4309e+06	14	0					0.131548	362			No MS2	[M+H]+1	1.54862e+06	8.4309e+06	1.15447e+06	7.9935e+06	5.444	0.745	5.162	0.184	0.137	0.948	2.44	-0.42	2.37	-2.44	-2.87	-0.08		1	0.7	3.7
1-Fluorosilinane	C5 H11 F Si	1.53	118.062	117.054	1.707	1.16372e+08	1	0					0.0615854	522			DDA for preferred ion	[M-H]-1	8.09426e+06	4.40856e+07	9.99754e+07	1.16372e+08	5.447	12.351	14.377	0.184	2.268	2.64	2.45	3.63	3.85	-2.45	1.18	1.4	3.7	6.7	1.3	8.4
3-Oxo-2,3-dihydro-4-pyridazinecarbonitrile	C5 H3 N3 O	-0.32	121.028	120.02	4.131	224788	4	0					0.0275729	228			No MS2	[M-H]-1	17133.5	93508.6	13675.7	224788	5.458	0.798	13.12	0.183	0.146	2.404	2.45	-0.33	3.71	-2.45	-2.77	1.27		0		6.8
2-Chloro-5,6-dimethyl-1H-benzimidazole	C9 H9 Cl N2	-0.06	180.045	181.053	1.25	1.17354e+07	1	0					0.0454149	252			No MS2	[M+H]+1	2.1367e+06	1.17354e+07	5.25768e+06	9.78856e+06	5.492	2.461	4.581	0.182	0.448	0.834	2.46	1.3	2.2	-2.46	-1.16	-0.26		2.9	1	1
Tuberonic acid	C12 H18 O4	-2.2	226.12	225.113	17.014	3.69831e+07	26	0					0.120011	531			DDA for preferred ion	[M-H]-1	5.63732e+06	3.103e+07	791434	3.69831e+07	5.504	0.14	6.56	0.182	0.026	1.192	2.46	-2.83	2.71	-2.46	-5.29	0.25	1	7.8		7.8
alpha-D-Xylose1-phosphate	C5 H11 O8 P	-1.67	230.019	211.001	1.364	887214	25	0					0.0187688	82			No MS2	[M-H-H2O]-1	69175.1	380961	322165	887214	5.507	4.657	12.826	0.182	0.846	2.329	2.46	2.22	3.68	-2.46	-0.24	1.22			4.7	0.7
cyclohexyl(4-pyrimidin-2-ylpiperazino)methanone	C15 H22 N4 O	-4.83	274.178	273.171	12.305	2.27087e+07	13	0					0.178036	649			DDA for preferred ion	[M-H]-1	3.29236e+06	1.81523e+07	97068.1	2.27087e+07	5.513	0.029	6.897	0.181	0.005	1.251	2.46	-5.08	2.79	-2.46	-7.55	0.32		6.2		6.7
4-methyl-5-phenoxy-6-piperidino-2-(trifluoromethyl)pyrimidine	C17 H18 F3 N3 O	53426.3	355.152	338.149	28.459	4.64046e+10	42	4	89.4	9.5		68.2	0.152367	429	0	100	DDA for other ion	[M+H-H2O]+1	1.504e+06	8.33214e+06	4.64046e+10	8.77249e+08	5.54	30854.2	583.278	0.181	5569.35	105.285	2.47	14.91	9.19	-2.47	12.44	6.72	0.7	1	8.9	1.3
Penicillic-Acid	C8 H10 O4	-1.43	170.058	171.065	1.742	7.59657e+07	41	0					0.0576648	339			No MS2	[M+H]+1	1.36982e+07	7.59657e+07	1.37191e+07	6.25556e+07	5.546	1.002	4.567	0.18	0.181	0.823	2.47	0	2.19	-2.47	-2.47	-0.28	1.3	1.3		4.6
M-hydroxyphenylacetic acid	C7 H6 O3	-1.46	138.031	171.065	1.723	7.59657e+07	24	0					0.031492	228	0	0	DDA for preferred ion	[M+H+MeOH]+1	1.36982e+07	7.59657e+07	1.34023e+07	6.25556e+07	5.546	0.978	4.567	0.18	0.176	0.823	2.47	-0.03	2.19	-2.47	-2.5	-0.28	1.3	6.2		1.3
Antrocinnamomin G	C18 H21 N O6	-0.62	347.137	346.129	11.63	7.30079e+06	28	0					0.136671	394			No MS2	[M-H]-1	976555	5.43835e+06	617821	7.30079e+06	5.569	0.633	7.476	0.18	0.114	1.342	2.48	-0.66	2.9	-2.48	-3.14	0.42	0.7	1		4.2
Citric acid	C6 H8 O7	-4.91	192.026	191.019	1.402	1.16376e+09	17	2	74.7	66.7		96.9	0.0260602	136			DDA for preferred ion	[M-H]-1	1.78935e+08	9.97832e+08	9.05023e+08	1.16376e+09	5.577	5.058	6.504	0.179	0.907	1.166	2.48	2.34	2.7	-2.48	-0.14	0.22	9.5	1.3	1.3	1.3
[Similar to: Adipic acid; ΔMass: -0.0373 Da]			146.021	191.019	1.392	1.16376e+09	0	1			55.4		0.020581	141			DDA for preferred ion	[M+FA-H]-1	1.78935e+08	9.97832e+08	9.05023e+08	1.16376e+09	5.577	5.058	6.504	0.179	0.907	1.166	2.48	2.34	2.7	-2.48	-0.14	0.22	1.3	1.3	1.3	9.5
N-(1,3,4-Thiadiazol-2-yl)isonicotinamide	C8 H6 N4 O S	-0.58	206.026	413.059	1.335	7.1044e+06	5	0					0.0261124	127			No MS2	[2M+H]+1	1.26948e+06	7.1044e+06	1.59401e+06	5.39414e+06	5.596	1.256	4.249	0.179	0.224	0.759	2.48	0.33	2.09	-2.48	-2.16	-0.4		3.2		1
[Similar to: 6-Azidohexanoic acid; ΔMass: 0.9718 Da]			158.057	157.05	4.233	2.1323e+07	0	3			54.5		0.0569416	360			DDA for preferred ion	[M-H]-1	3.50524e+06	1.96295e+07	2.32006e+06	2.1323e+07	5.6	0.662	6.083	0.179	0.118	1.086	2.49	-0.6	2.6	-2.49	-3.08	0.12		5.7		5.7
[Similar to: Metaproterenol; ΔMass: -71.0383 Da]			140.083	139.075	2.041	1.04236e+07	0	7			60.6		0.0825482	589			DDA for preferred ion	[M-H]-1	1.86047e+06	1.04236e+07	1.35391e+06	8.59992e+06	5.603	0.728	4.622	0.178	0.13	0.825	2.49	-0.46	2.21	-2.49	-2.94	-0.28	1	3.7	0.7	1
Muramicacid	C9 H17 N O7	3.93	251.101	252.109	1.213	1.28484e+08	5	0					0.101489	404			No MS2	[M+H]+1	2.27323e+07	1.28484e+08	1.80332e+07	1.06299e+08	5.652	0.793	4.676	0.177	0.14	0.827	2.5	-0.33	2.23	-2.5	-2.83	-0.27	1.3	6.7	1.3	6.7
Phenol	C6 H6 O	-15.85	94.0404	93.0331	2.911	7.73289e+08	1	1	99.7	10		10	0.0403738	429			DDA for preferred ion	[M-H]-1	1.34694e+08	7.73289e+08	1.93099e+07	7.27328e+08	5.741	0.143	5.4	0.174	0.025	0.941	2.52	-2.8	2.43	-2.52	-5.32	-0.09	8.4	1.3	6.2	7.8
1-Carbamoyl-1H-imidazol-1-ium	C4 H6 N3 O	-1.26	112.051	93.0331	2.865	7.73289e+08	1	0					0.0509456	455			DDA for preferred ion	[M-H-H2O]-1	1.34694e+08	7.73289e+08	1.93099e+07	7.27328e+08	5.741	0.143	5.4	0.174	0.025	0.941	2.52	-2.8	2.43	-2.52	-5.32	-0.09	1.3	8.4	1.3	1.3
2-oxosuberate	C8 H12 O5	-4.97	188.068	187.06	2.082	3.17313e+07	12	0					0.0675383	359			No MS2	[M-H]-1	4.28188e+06	2.46531e+07	2.31437e+06	3.17313e+07	5.758	0.541	7.411	0.174	0.094	1.287	2.53	-0.89	2.89	-2.53	-3.41	0.36		5.7		5.1	0.3
2-[(2-Methyl-3-{[2-(4-morpholinyl)ethyl]sulfanyl}benzyl)sulfanyl]-1H-benzimidazole	C21 H25 N3 O S2	-2.52	399.143	398.136	9.382	5.94395e+06	14	0					0.142897	358			No MS2	[M-H]-1	139403	802720	5.94395e+06	2.53145e+06	5.758	42.639	18.159	0.174	7.405	3.154	2.53	5.41	4.18	-2.53	2.89	1.66		0.7	5.9	1
Tuberonic acid	C12 H18 O4	-1.95	226.12	227.127	5.835	3.14748e+07	26	3			67.8		0.120068	531			DDA for preferred ion	[M+H]+1	4.78934e+06	2.77117e+07	2.42772e+06	3.14748e+07	5.786	0.507	6.572	0.173	0.088	1.136	2.53	-0.98	2.72	-2.53	-3.51	0.18	1	4		8.4
Tuberonic acid	C12 H18 O4	-2.21	226.12	225.113	15.926	1.40488e+07	26	0					0.120009	531			DDA for preferred ion	[M-H]-1	2.36093e+06	1.37357e+07	341323	1.40488e+07	5.818	0.145	5.951	0.172	0.025	1.023	2.54	-2.79	2.57	-2.54	-5.33	0.03		6.7	0.3	6.7
Gentisic acid	C7 H6 O4	-298693	108.02	153.018	2.914	1.13286e+09	0	6	98.9	72.8	53.8	72.8	0.0199548	185			DDA for other ion	[M+FA-H]-1	1.53039e+08	8.93284e+08	1.09672e+07	1.13286e+09	5.837	0.072	7.402	0.171	0.012	1.268	2.55	-3.8	2.89	-2.55	-6.35	0.34		8.4		1.3
N-Cyclopropyl-2-nitrobenzenesulfonamide	C9 H10 N2 O4 S	-1.62	242.036	241.028	7.745	5.82203e+06	8	0					0.0357362	148			No MS2	[M-H]-1	737436	4.31149e+06	51239	5.82203e+06	5.847	0.069	7.895	0.171	0.012	1.35	2.55	-3.85	2.98	-2.55	-6.39	0.43	0.7	3.7		5.9
Gentisic acid	C7 H6 O4	-7.72	154.025	153.018	2.941	1.13286e+09	1	5	98.9	73.3	58.7	73.3	0.0254193	165			DDA for preferred ion	[M-H]-1	1.52064e+08	8.93284e+08	1.06405e+07	1.13286e+09	5.874	0.07	7.45	0.17	0.012	1.268	2.55	-3.84	2.9	-2.55	-6.39	0.34		1.3		8.9
2-Furoic acid	C5 H4 O3	-11.99	112.015	111.007	1.387	1.80537e+08	2	1	60.1	8		8.1	0.0147013	131			DDA for preferred ion	[M-H]-1	2.8288e+07	1.66289e+08	1.24719e+08	1.80537e+08	5.878	4.409	6.382	0.17	0.75	1.086	2.56	2.14	2.67	-2.56	-0.42	0.12	1.3	1.3	9.5	8.4
L-Kynurenine	C10 H12 N2 O3	-3.33	208.084	207.077	5.284	1.60825e+07	64	0					0.0840996	404			No MS2	[M-H]-1	2.18942e+06	1.28839e+07	2.00595e+06	1.60825e+07	5.885	0.916	7.346	0.17	0.156	1.248	2.56	-0.13	2.88	-2.56	-2.68	0.32	1	5.1		5.7
Sulfacetamide	C8 H10 N2 O3 S	-1.55	214.041	215.048	1.743	2.96659e+07	19	0					0.0408801	191			No MS2	[M+H]+1	4.32021e+06	2.55485e+07	788166	2.96659e+07	5.914	0.182	6.867	0.169	0.031	1.161	2.56	-2.45	2.78	-2.56	-5.02	0.22	1	5.7		1.3
(Z)-5-(2,3-dihydroxybutylidene)-3-((E)-prop-1-en-1-yl)furan-2(5H)-one	C11 H14 O4	-3.15	210.089	209.081	8.027	5.00669e+07	35	0					0.0885472	421			DDA for preferred ion	[M-H]-1	6.36354e+06	3.77657e+07	721971	5.00669e+07	5.935	0.113	7.868	0.169	0.019	1.326	2.57	-3.14	2.98	-2.57	-5.71	0.41	1	8.4	0.7	7.8
Styrene	C8 H8	1.96	104.063	105.07	1.167	3.2998e+07	10	5			56.8		0.0628041	604	0	0	DDA for other ion	[M+H]+1	5.53128e+06	3.2998e+07	4.60473e+06	1.94984e+07	5.966	0.832	3.525	0.168	0.14	0.591	2.58	-0.26	1.82	-2.58	-2.84	-0.76	6.4	8.4	1	1.3
2,4-Xylidine	C8 H11 N	0.73	121.089	105.07	1.196	3.2998e+07	40	3			55.6		0.0892379	737	0	0	DDA for preferred ion	[M+H-NH3]+1	5.53128e+06	3.2998e+07	4.60473e+06	1.94984e+07	5.966	0.832	3.525	0.168	0.14	0.591	2.58	-0.26	1.82	-2.58	-2.84	-0.76	1	1.3	1	7.3
4-Methyl-N-(2-p-tolylsulfanyl-ethyl)-benzenesulfonamide	C16 H19 N O2 S2	-3.18	321.085	320.077	9.401	7.67336e+06	4	0					0.0846997	264			No MS2	[M-H]-1	1.05819e+06	6.32943e+06	172890	7.67336e+06	5.981	0.163	7.251	0.167	0.027	1.212	2.58	-2.61	2.86	-2.58	-5.19	0.28		1		3.7
Indole-3-lactic acid	C11 H11 N O3	-2.97	205.073	204.066	7.684	7.20539e+08	68	3	77.5	47.9		69.7	0.073285	357			DDA for preferred ion	[M-H]-1	1.01551e+08	6.08443e+08	8.16838e+06	7.20539e+08	5.992	0.08	7.095	0.167	0.013	1.184	2.58	-3.64	2.83	-2.58	-6.22	0.24	1.3	1.3	1	8.9
[Similar to: 3-Aminosalicylic acid; ΔMass: 27.9939 Da]			181.037	180.029	2.786	1.51826e+08	0	3			56.8		0.0365138	202			DDA for preferred ion	[M-H]-1	1.8149e+07	1.0918e+08	3.71138e+06	1.51826e+08	6.016	0.204	8.366	0.166	0.034	1.391	2.59	-2.29	3.06	-2.59	-4.88	0.48	8.4	8.4		9.5
Carbamazepine Epoxyde	C15 H12 N2 O2	-2.35	252.089	270.123	19.656	4.67764e+08	81	0					0.0892844	354			No MS2	[M+NH4]+1	1.17396e+06	7.07122e+06	4.67764e+08	1.85218e+07	6.023	398.451	15.777	0.166	66.15	2.619	2.59	8.64	3.98	-2.59	6.05	1.39			1.3	3.5
Thiethylperazine	C22 H29 N3 S2	-2.97	399.179	398.172	19.073	2.52044e+06	11	0					0.179104	449			No MS2	[M-H]-1	337075	2.03062e+06	86091.1	2.52044e+06	6.024	0.255	7.477	0.166	0.042	1.241	2.59	-1.97	2.9	-2.59	-4.56	0.31	0.3	3.7		4.8
Viloxazine	C13 H19 N O3	-1.6	237.136	279.17	1.168	1.3676e+07	50	0					0.136113	574			No MS2	[M+ACN+H]+1	2.2472e+06	1.3676e+07	1.85741e+06	9.19505e+06	6.086	0.827	4.092	0.164	0.136	0.672	2.61	-0.27	2.03	-2.61	-2.88	-0.57	2.6	5.1		5.3
2-{[3-Cyano-4-(4-fluorophenyl)-6-oxo-1,4,5,6-tetrahydro-2-pyridinyl]sulfanyl}-N-phenylacetamide	C20 H16 F N3 O2 S	0.71	381.095	380.088	1.407	1.98619e+06	16	0					0.0949955	249			No MS2	[M-H]-1	222792	1.36111e+06	1.67476e+06	1.98619e+06	6.109	7.517	8.915	0.164	1.23	1.459	2.61	2.91	3.16	-2.61	0.3	0.55		1.7	0.7	5.9
Diethyl(2R_3R)-2-methyl-3-hydroxysuccinate	C9 H16 O5	-3.5	204.099	203.092	6.492	9.63153e+06	13	0					0.0990582	485			DDA for preferred ion	[M-H]-1	1.14623e+06	7.0187e+06	178343	9.63153e+06	6.123	0.156	8.403	0.163	0.025	1.372	2.61	-2.68	3.07	-2.61	-5.3	0.46	0.7	4.2		1
4-Cyanobenzenesulfonamide	C7 H6 N2 O2 S	-2.9	182.014	181.007	3.711	2.0709e+06	10	0					0.0144706	80			DDA for preferred ion	[M-H]-1	244940	1.51133e+06	174080	2.0709e+06	6.17	0.711	8.455	0.162	0.115	1.37	2.63	-0.49	3.08	-2.63	-3.12	0.45		0.7		7.5
2-(Methylsulfonyl)-3-(pyrazin-2-ylamino)acrylonitrile	C8 H8 N4 O2 S	-7.76	224.035	223.028	39.811	1.26056e+07	5	3	74.7	47.1	53	61.9	0.0350565	156			DDA for preferred ion	[M-H]-1	1.01774e+06	6.31044e+06	3.92775e+06	1.26056e+07	6.2	3.859	12.386	0.161	0.622	1.998	2.63	1.95	3.63	-2.63	-0.68	1	0.7	1	1	3.5	0.3
4-methyl-5-phenoxy-6-piperidino-2-(trifluoromethyl)pyrimidine	C17 H18 F3 N3 O	4.95	337.142	338.149	24.176	6.215e+10	60	4	68.6	8.4		46.9	0.141864	421	0	0	DDA for preferred ion	[M+H]+1	1.2697e+06	7.87593e+06	6.215e+10	1.04734e+09	6.203	48948.6	824.873	0.161	7891.13	132.98	2.63	15.58	9.69	-2.63	12.95	7.06	0.7	1	6.7	7.3
Spiroleptosphol B	C19 H28 O5	-0.12	336.194	335.186	12.282	383623	9	0					0.193633	576			No MS2	[M-H]-1	25084.4	156725	23258.2	383623	6.248	0.927	15.293	0.16	0.148	2.448	2.64	-0.11	3.93	-2.64	-2.75	1.29		4.1		0.3
4-Hydroxy-4-methyltetrahydro-2H-pyran-2-one	C6 H10 O3	0.26	130.063	131.07	1.53	2.79311e+08	67	0					0.0630279	485	0	0	DDA for preferred ion	[M+H]+1	4.44986e+07	2.79311e+08	1.14199e+07	1.89555e+08	6.277	0.257	4.26	0.159	0.041	0.679	2.65	-1.96	2.09	-2.65	-4.61	-0.56	1.3	8.4	1.3	8.4
Epitestosterone	C19 H28 O2	-1.86	288.208	289.216	27.095	3.33353e+07	41	0					0.208393	723			No MS2	[M+H]+1	5.29949e+06	3.33353e+07	6.09579e+06	3.08939e+07	6.29	1.15	5.83	0.159	0.183	0.927	2.65	0.2	2.54	-2.65	-2.45	-0.11		1.3		4.6
2-hydroxycaproicacid	C6 H12 O3	1.24	132.079	174.113	2.975	5.88667e+07	61	0					0.0788074	597			No MS2	[M+ACN+H]+1	9.30828e+06	5.88667e+07	1.01206e+07	2.99075e+07	6.324	1.087	3.213	0.158	0.172	0.508	2.66	0.12	1.68	-2.66	-2.54	-0.98		1.3			4.2
(3-Aminopropyl)phosphinic acid	C3 H10 N O2 P	-2.47	123.045	124.052	4.436	2.75061e+07	2	0					0.0446109	363	7.14	0	DDA for preferred ion	[M+H]+1	3.54462e+06	2.24179e+07	3.45267e+06	2.75061e+07	6.324	0.974	7.76	0.158	0.154	1.227	2.66	-0.04	2.96	-2.66	-2.7	0.3		1.3		2.9
2-[1-(4-isobutylphenyl)ethyl]-5-(3-nitrophenyl)-1,3,4-oxadiazole	C20 H21 N3 O3	-2.11	351.158	352.165	26.182	5.67104e+10	53	1	51	44.6		44.6	0.157551	449	0	0	DDA for preferred ion	[M+H]+1	1.10308e+06	7.00263e+06	5.67104e+10	7.17131e+08	6.348	51411.1	650.119	0.158	8098.44	102.409	2.67	15.65	9.34	-2.67	12.98	6.68		1	8.4	8.9
1_5-Anhydro-D-mannitol	C6 H12 O5	-2.22	164.068	206.102	1.129	1.75615e+07	85	0					0.0681096	415	0	0	DDA for other ion	[M+ACN+H]+1	1.9701e+06	1.25569e+07	3.80246e+06	1.75615e+07	6.374	1.93	8.914	0.157	0.303	1.399	2.67	0.95	3.16	-2.67	-1.72	0.48	1	1.3	1	4.6
2-Oxo-1,1,3,3-cyclohexanetetrapropanenitrile	C18 H22 N4 O	-4.17	310.178	309.171	19.122	7.88408e+06	23	0					0.178068	574			No MS2	[M-H]-1	1.22853e+06	7.85302e+06	127388	7.88408e+06	6.392	0.104	6.418	0.156	0.016	1.004	2.68	-3.27	2.68	-2.68	-5.95	0.01		4.8		4.2
N-{4-[(2-Hydroxy-5-methylphenyl)diazenyl]phenyl}acetamide	C15 H15 N3 O2	-2.1	269.116	270.123	19.692	4.67764e+08	76	0					0.115862	431	0	0	DDA for preferred ion	[M+H]+1	1.08064e+06	6.94685e+06	4.67764e+08	1.85218e+07	6.428	432.857	17.14	0.156	67.335	2.666	2.68	8.76	4.1	-2.68	6.07	1.41			7.8	1.3
Abenquine A	C17 H16 N2 O5	-1.79	328.105	327.098	13.433	1.19543e+06	30	0					0.105333	321			No MS2	[M-H]-1	184741	1.19543e+06	144880	424584	6.471	0.784	2.298	0.155	0.121	0.355	2.69	-0.35	1.2	-2.69	-3.04	-1.49	6.8	0.7		0.3
N-{[(4-Methoxybenzyl)oxy]carbonyl}leucyl-5-methoxynorvalinamide	C21 H33 N3 O6	-1.05	423.236	422.23	24.693	2.91843e+06	4	0					0.236492	559			No MS2	[M-H]-1	412759	2.67334e+06	166752	2.91843e+06	6.477	0.404	7.071	0.154	0.062	1.092	2.7	-1.31	2.82	-2.7	-4	0.13	0.3	1.5		7.5
1-hydroxymethylindole-3-carboxylic acid	C10 H9 N O3	-1.66	191.058	192.065	7.691	3.12253e+08	49	0					0.0579262	303	0	0	DDA for preferred ion	[M+H]+1	4.69778e+07	3.0471e+08	3.79366e+07	3.12253e+08	6.486	0.808	6.647	0.154	0.125	1.025	2.7	-0.31	2.73	-2.7	-3.01	0.04		8.9		8.4
20-beta-Dihydrocortisol	C21 H32 O5	-0.11	364.225	363.218	31.229	3.56946e+06	22	0					0.224934	618			No MS2	[M-H]-1	365465	2.38987e+06	91414.5	3.56946e+06	6.539	0.25	9.767	0.153	0.038	1.494	2.71	-2	3.29	-2.71	-4.71	0.58		3.7		3.7
3α-Hydroxy-3,5-dihydromonacolin L	C19 H32 O5	-1.92	340.224	341.232	28.311	2.3106e+07	1	0					0.224321	659	0	0	DDA for preferred ion	[M+H]+1	3.52042e+06	2.3106e+07	6.70068e+06	1.7124e+07	6.563	1.903	4.864	0.152	0.29	0.741	2.71	0.93	2.28	-2.71	-1.79	-0.43	1	6.2		1.3
[Similar to: NP-019650; ΔMass: -542.0739 Da]	C9 H19 N6 O2 P	2.8	274.131	273.124	12.809	5.9089e+06	65	2			63.6		0.131477	480			DDA for preferred ion	[M-H]-1	898141	5.9089e+06	754006	5.82165e+06	6.579	0.84	6.482	0.152	0.128	0.985	2.72	-0.25	2.7	-2.72	-2.97	-0.02		5.9		1
N-Sulfamoylphenylalanine	C9 H12 N2 O4 S	-1.68	244.051	243.044	2.224	2.01297e+07	21	0					0.0513665	210			DDA for preferred ion	[M-H]-1	2.36244e+06	1.56477e+07	298675	2.01297e+07	6.624	0.126	8.521	0.151	0.019	1.286	2.73	-2.98	3.09	-2.73	-5.71	0.36	3.2	6.7	0.3	1.3
8-Amino-7-oxononanoate	C9 H17 N O3	-4.71	187.12	186.113	6.835	1.61332e+07	16	0					0.119963	641			No MS2	[M-H]-1	2.41617e+06	1.61332e+07	1.60068e+06	1.29177e+07	6.677	0.662	5.346	0.15	0.099	0.801	2.74	-0.59	2.42	-2.74	-3.33	-0.32		1.3		5.1
5,6-Dimethoxy-2-[(1-methyl-4-nitro-1H-imidazol-5-yl)sulfanyl]-1H-benzimidazole	C13 H13 N5 O4 S	-4.07	335.067	336.075	7.668	1.89802e+07	4	0					0.0674609	201	0	0	DDA for preferred ion	[M+H]+1	1.89757e+06	1.2846e+07	733878	1.89802e+07	6.77	0.387	10.002	0.148	0.057	1.478	2.76	-1.37	3.32	-2.76	-4.13	0.56	1	1.3		4
Pestalamide C	C15 H16 N2 O3	0.04	272.116	271.109	14.329	4.27558e+06	79	0					0.116102	427			No MS2	[M-H]-1	626393	4.26552e+06	77918.8	4.27558e+06	6.81	0.124	6.826	0.147	0.018	1.002	2.77	-3.01	2.77	-2.77	-5.77	0		5.9		4.2
2-(Ethoxy(methyl)phosphoryl)-3-(1H-indol-3-yl)propanoic acid	C14 H18 N O4 P	-5	295.096	294.089	11.294	961200	50	0					0.0958697	325			No MS2	[M-H]-1	136301	928862	210563	961200	6.815	1.545	7.052	0.147	0.227	1.035	2.77	0.63	2.82	-2.77	-2.14	0.05		1.7	0.3	3.4
3-Phenyllactic acid	C9 H10 O3	-6.65	166.062	165.055	6.243	7.86647e+08	1	3	89.6	73.3		75.1	0.0618905	373			DDA for preferred ion	[M-H]-1	9.79651e+07	6.67949e+08	2.85507e+07	7.86647e+08	6.818	0.291	8.03	0.147	0.043	1.178	2.77	-1.78	3.01	-2.77	-4.55	0.24	8.4	9.5		9.5
trans-Cinnamic acid	C9 H8 O2	-7.76	148.051	147.044	6.242	1.24961e+08	1	1	67.9	8.4		8.4	0.0512804	346			DDA for preferred ion	[M-H]-1	1.53458e+07	1.04767e+08	1.62671e+06	1.24961e+08	6.827	0.106	8.143	0.146	0.016	1.193	2.77	-3.24	3.03	-2.77	-6.01	0.25	1.3	9.5	0.7	1.3
YF-0200R-B	C12 H20 O5	-1.17	244.131	243.124	11.384	1.2211e+08	6	1			50.7		0.130789	536			DDA for preferred ion	[M-H]-1	1.48457e+07	1.02135e+08	1.62875e+06	1.2211e+08	6.88	0.11	8.225	0.145	0.016	1.196	2.78	-3.19	3.04	-2.78	-5.97	0.26	7.8	8.9	0.7	1.3
(E)-10-Oxo-8-decenoic acid	C10 H16 O3	-1.96	184.11	243.123	11.357	1.2211e+08	25	0					0.109584	595			DDA for other ion	[M-H+HAc]-1	1.48457e+07	1.02135e+08	1.62875e+06	1.2211e+08	6.88	0.11	8.225	0.145	0.016	1.196	2.78	-3.19	3.04	-2.78	-5.97	0.26	1.3	1.3	0.7	8.9
N-[2-(3,4-Dimethoxyphenyl)ethyl]-N~2~-[(3,4-dimethoxyphenyl)sulfonyl]-N~2~-(3,5-dimethylphenyl)glycinamide	C28 H34 N2 O7 S	2.35	542.21	543.217	1.146	1.36454e+07	2	0					0.209947	387			No MS2	[M+H]+1	1.78003e+06	1.22825e+07	4.57517e+06	1.36454e+07	6.9	2.57	7.666	0.145	0.372	1.111	2.79	1.36	2.94	-2.79	-1.42	0.15		1.3	1	5.1
Hypogeamicin C	C19 H23 N O8	-0.38	393.142	392.135	12.927	6.12692e+06	5	0					0.142218	362			No MS2	[M-H]-1	779836	5.46892e+06	985085	6.12692e+06	7.013	1.263	7.857	0.143	0.18	1.12	2.81	0.34	2.97	-2.81	-2.47	0.16		6.4		5.3
N-(3-Phenylpropyl)-3-(1,3,4,6-tetramethyl-1H-pyrazolo[3,4-b]pyridin-5-yl)propanamide	C22 H28 N4 O	-3.87	364.225	365.232	26.84	7.92657e+06	22	0					0.224901	617			No MS2	[M+H]+1	658676	4.67712e+06	5.46133e+06	7.92657e+06	7.101	8.291	12.034	0.141	1.168	1.695	2.83	3.05	3.59	-2.83	0.22	0.76		1		2.6
1-(4-Nitrobenzoyl)-4-piperidinecarboxamide	C13 H15 N3 O4	-1.61	277.106	260.103	2.424	2.50202e+07	12	0					0.105809	382			No MS2	[M+H-H2O]+1	3.51492e+06	2.50202e+07	1.43148e+07	2.17067e+07	7.118	4.073	6.176	0.14	0.572	0.868	2.83	2.03	2.63	-2.83	-0.81	-0.2	1	5.1		4
Mevalonic acid	C6 H12 O4	-7.82	148.072	147.065	1.652	4.56491e+07	0	3	55.4	7.8	54	7.8	0.0724011	489			DDA for preferred ion	[M-H]-1	5.92792e+06	4.25012e+07	1.46397e+06	4.56491e+07	7.17	0.247	7.701	0.139	0.034	1.074	2.84	-2.02	2.94	-2.84	-4.86	0.1	1	8.4	0.7	1.3
4-(2,3-Dihydro-1H-indol-1-yl)-6-phenylthieno[2,3-d]pyrimidine	C20 H15 N3 S	17.78	329.105	330.112	36.388	5.21543e+07	18	4	93.5	9.7		61.1	0.10452	318	0	0	DDA for preferred ion	[M+H]+1	373088	2.76887e+06	401251	5.21543e+07	7.422	1.075	139.791	0.135	0.145	18.836	2.89	0.1	7.13	-2.89	-2.79	4.24		1.5		8.4
N-[2-(4-hydroxyphenyl)-2-oxoethyl]acetamide	C10 H11 N O3	-1.36	193.074	192.066	9.656	2.41849e+08	67	0					0.07363	381	14.29	0	DDA for preferred ion	[M-H]-1	2.7638e+07	2.05756e+08	1.45733e+07	2.41849e+08	7.445	0.527	8.751	0.134	0.071	1.175	2.9	-0.92	3.13	-2.9	-3.82	0.23	7.8	7.8	6.7	9.5
(1R,2R,6S,6aS,11bS,11cS)-6a-(Allyloxy)-1,2-bis(4-hydroxybutyl)-6-{[2-(2-hydroxyethoxy)ethyl](methoxycarbonyl)amino}-4-{[(2-methyl-2-propanyl)oxy]imino}-1,2,4,5,6,6a,11b,11c-octahydrobenzo[kl]xanthen-1 0-yl ethylcarbamate	C40 H61 N3 O11	3.86	759.434	758.426	11.397	8.39556e+06	10	0					0.433537	571			No MS2	[M-H]-1	1.1262e+06	8.39556e+06	6.85673e+06	6.79504e+06	7.455	6.088	6.034	0.134	0.817	0.809	2.9	2.61	2.59	-2.9	-0.29	-0.31	4.5	1	1	4.2
Brevioxime	C15 H22 N2 O3	-1.22	278.163	277.155	6.067	3.78748e+06	32	0					0.162703	585			No MS2	[M-H]-1	503475	3.78748e+06	84011.3	3.32632e+06	7.523	0.167	6.607	0.133	0.022	0.878	2.91	-2.58	2.72	-2.91	-5.49	-0.19	0.7	3.7		1
?17-6-keto Prostaglandin F1?	C20 H32 O6	-0.57	368.22	367.212	18.485	2.4148e+07	13	4	57.6	60.4		60.4	0.219679	597			DDA for preferred ion	[M-H]-1	2.79934e+06	2.11378e+07	67831.3	2.4148e+07	7.551	0.024	8.626	0.132	0.003	1.142	2.92	-5.37	3.11	-2.92	-8.28	0.19		7.8		7.3
Indolmycin	C14 H15 N3 O2	-1.48	257.116	258.123	32.37	9.23111e+07	55	0					0.116045	451			No MS2	[M+H]+1	1.93692e+06	1.48725e+07	9.23111e+07	1.14226e+06	7.678	47.659	0.59	0.13	6.207	0.077	2.94	5.57	-0.76	-2.94	2.63	-3.7	1		3.5
2,6-Dimethoxyphenol	C8 H10 O3	-1.36	154.063	155.07	4.469	6.4229e+08	43	1	69.9	48		51.3	0.0627842	408	0	0	DDA for preferred ion	[M+H]+1	8.17361e+07	6.27692e+08	7.54413e+07	6.4229e+08	7.679	0.923	7.858	0.13	0.12	1.023	2.94	-0.12	2.97	-2.94	-3.06	0.03		7.3		7.3
DIETHYL TRIOXOPIMELATE	C11 H14 O7	-1.27	258.074	257.066	2.514	4.14344e+07	2	0					0.0736242	285			No MS2	[M-H]-1	3.81826e+06	2.94348e+07	2.13388e+06	4.14344e+07	7.709	0.559	10.852	0.13	0.072	1.408	2.95	-0.84	3.44	-2.95	-3.79	0.49		6.2		6.2
6-Oxo-1,6-dihydrodibenzo[cd,g]indazole-3-sulfonic acid	C14 H8 N2 O4 S	2.76	300.021	299.014	8.989	1.81663e+07	3	0					0.0213042	71			No MS2	[M-H]-1	1.8724e+06	1.44741e+07	42136.8	1.81663e+07	7.73	0.023	9.702	0.129	0.003	1.255	2.95	-5.47	3.28	-2.95	-8.42	0.33	5.3	6.2		1.3
1-carboxy-2-(1H-imidazol-4-yl)ethanaminium	C6 H9 N3 O2	6500.2	156.077	155.07	1.572	1.94853e+07	1	0					0.0774592	496			DDA for other ion	[M-H]-1	595328	4.60379e+06	2.53269e+06	1.94853e+07	7.733	4.254	32.73	0.129	0.55	4.232	2.95	2.09	5.03	-2.95	-0.86	2.08	0.7	1	1	3.5
3-Azidophenol	C6 H5 N3 O	0.87	135.043	134.036	8.493	2.6636e+07	18	0					0.0433789	321			DDA for preferred ion	[M-H]-1	2.13139e+06	1.66348e+07	53015.5	2.6636e+07	7.805	0.025	12.497	0.128	0.003	1.601	2.96	-5.33	3.64	-2.96	-8.29	0.68		1.3		7.3
Cyclo(D)-Pro-(D)-Ile	C11 H18 N2 O2	-3.14	210.136	209.129	9.084	5.75535e+06	19	0					0.136168	648			DDA for preferred ion	[M-H]-1	556659	4.36703e+06	94425.9	5.75535e+06	7.845	0.17	10.339	0.127	0.022	1.318	2.97	-2.56	3.37	-2.97	-5.53	0.4	0.7	3.2		1
2,4-Dimethylbenzaldehyde	C9 H10 O	-0.89	134.073	135.08	9.229	4.61685e+08	50	2	67.4	47.6		66.8	0.0730456	545	0	0	DDA for preferred ion	[M+H]+1	5.87454e+07	4.61685e+08	4.83839e+07	4.05461e+08	7.859	0.824	6.902	0.127	0.105	0.878	2.97	-0.28	2.79	-2.97	-3.25	-0.19	1.3	1.3	1.3	5.7
1H-Imidazo[1,2-a]pyrimidin-4-ium	C6 H6 N3	-0.07	120.056	119.049	2.223	2.51383e+07	2	0					0.0561641	468			No MS2	[M-H]-1	3.19137e+06	2.51383e+07	2.59423e+06	2.14732e+07	7.877	0.813	6.729	0.127	0.103	0.854	2.98	-0.3	2.75	-2.98	-3.28	-0.23		6.2		5.7
PE(20:2(11Z,14Z)/0:0)	C25 H48 N O7 P	-0.93	505.316	504.309	35.736	5.92347e+06	0	0					0.316371	626			DDA for other ion	[M-H]-1	742534	5.92347e+06	3.55761e+06	751190	7.977	4.791	1.012	0.125	0.601	0.127	3	2.26	0.02	-3	-0.74	-2.98	0.7	9.1	2.1	0.7
4-({[3-(3,5-Dimethyl-1H-pyrazol-1-yl)-5-methyl-4H-1,2,4-triazol-4-yl]imino}methyl)-N,N-dimethylaniline	C17 H21 N7	-4.3	323.184	322.177	11.74	3.9612e+06	3	0					0.184453	571			No MS2	[M-H]-1	265821	2.1501e+06	65926.7	3.9612e+06	8.089	0.248	14.902	0.124	0.031	1.842	3.02	-2.01	3.9	-3.02	-5.03	0.88	0.3	3.7		5.3
3-hydroxy-N-(1-hydroxy-3-methylpentan-2-yl)-5-oxohexanamide	C12 H23 N O4	-1.27	245.162	244.155	16.148	2.76756e+06	2	0					0.162397	662			No MS2	[M-H]-1	229782	1.86631e+06	214426	2.76756e+06	8.122	0.933	12.044	0.123	0.115	1.483	3.02	-0.1	3.59	-3.02	-3.12	0.57		4.8		1
NP-021698	C11 H13 N O4	-2.36	223.084	222.077	12.293	4.68121e+07	83	2	88.9	72.9		75.6	0.0839311	376			DDA for preferred ion	[M-H]-1	5.30156e+06	4.32621e+07	3.0706e+06	4.68121e+07	8.16	0.579	8.83	0.123	0.071	1.082	3.03	-0.79	3.14	-3.03	-3.82	0.11	3.2	8.9	1	9.5
Kammogenin	C27 H40 O5	-0.31	444.287	443.28	33.909	1.347e+06	2	0					0.287435	647			No MS2	[M-H]-1	91857.7	751924	112591	1.347e+06	8.186	1.226	14.664	0.122	0.15	1.791	3.03	0.29	3.87	-3.03	-2.74	0.84		2.8	0	3.9
5-amino-1-phenyl-1H-pyrazole-4-carbonitrile	C10 H8 N4	-8.6	184.073	185.081	6.543	1.53312e+08	33	1	54.9	45.3		62.3	0.0733126	398	0	0	DDA for preferred ion	[M+H]+1	1.846e+07	1.5171e+08	1.82101e+07	1.53312e+08	8.218	0.986	8.305	0.122	0.12	1.011	3.04	-0.02	3.05	-3.04	-3.06	0.02		8.4	1.3	6.2
N(alpha)-Benzyloxycarbonyl-L-leucine	C14 H19 N O4	-0.18	265.131	264.124	14.205	5.88327e+06	64	0					0.131361	495			No MS2	[M-H]-1	509549	4.20171e+06	197261	5.88327e+06	8.246	0.387	11.546	0.121	0.047	1.4	3.04	-1.37	3.53	-3.04	-4.41	0.49	0.7	5.3		1
Isochamaejasmin	C30 H22 O10	-0.2	542.121	541.114	19.058	1.26902e+07	4	0					0.121188	224			No MS2	[M-H]-1	1.45788e+06	1.2064e+07	6.27091e+06	1.26902e+07	8.275	4.301	8.705	0.121	0.52	1.052	3.05	2.1	3.12	-3.05	-0.94	0.07	0.7	8.4	7.5	1.3
1-Oleoylglycerophosphocholine	C26 H52 N O7 P	-1.32	521.347	522.355	37.846	7.97875e+08	5	2			53		0.34745	666	0	100	DDA for preferred ion	[M+H]+1	9.63719e+07	7.97875e+08	1.61672e+08	1.3215e+08	8.279	1.678	1.371	0.121	0.203	0.166	3.05	0.75	0.46	-3.05	-2.3	-2.59	1.8	1.8	2.4	4
1,3-Diacetyl-4,5-dihydroxy-2-imidazolidinone	C7 H10 N2 O5	-1.83	202.059	235.092	1.211	1.6781e+07	4	0					0.0586009	290			No MS2	[M+H+MeOH]+1	1.98193e+06	1.6781e+07	2.17602e+06	1.50892e+07	8.467	1.098	7.613	0.118	0.13	0.899	3.08	0.13	2.93	-3.08	-2.95	-0.15		4.6		4.6
2-hydroxy-tridecanoic acid	C13 H26 O3	-2.3	230.188	229.18	28.342	1.94119e+07	8	0					0.187666	815			DDA for preferred ion	[M-H]-1	2.22226e+06	1.88809e+07	2.36239e+06	1.94119e+07	8.496	1.063	8.735	0.118	0.125	1.028	3.09	0.09	3.13	-3.09	-3	0.04	1	7.8		8.4
Phthalic Acid, Bis-Propyl Ester	C14 H18 O4	-1.68	250.12	251.127	11.887	2.20593e+07	30	0					0.120088	480			No MS2	[M+H]+1	2.09083e+06	1.77921e+07	618295	2.20593e+07	8.51	0.296	10.551	0.118	0.035	1.24	3.09	-1.76	3.4	-3.09	-4.85	0.31	1	4.6		5.1
Pestalotiopamide E	C11 H17 N O5	-1.52	243.11	242.103	6.723	7.59674e+06	5	0					0.110304	454			No MS2	[M-H]-1	407046	3.46679e+06	166924	7.59674e+06	8.517	0.41	18.663	0.117	0.048	2.191	3.09	-1.29	4.22	-3.09	-4.38	1.13	0.3	1		3.2
4-amino-6-chloro-3-cinnolinecarboxamide	C9 H7 Cl N4 O	17.22	222.035	223.042	18.409	7.07116e+07	6	1	51	41.1		55.9	0.0346617	156	0	0	DDA for preferred ion	[M+H]+1	8.28469e+06	7.07116e+07	2.45779e+06	7.01197e+07	8.535	0.297	8.464	0.117	0.035	0.992	3.09	-1.75	3.08	-3.09	-4.85	-0.01	2.1	1.3	1	6.7
Sorbicillin	C14 H16 O3	-1.61	232.11	233.117	11.876	3.93806e+07	42	0					0.109571	472			DDA for preferred ion	[M+H]+1	3.3171e+06	2.84843e+07	1.28038e+06	3.93806e+07	8.587	0.386	11.872	0.116	0.045	1.383	3.1	-1.37	3.57	-3.1	-4.48	0.47	1	6.2		4.6
Sphecoline E	C13 H10 N2 O3	-0.41	242.069	301.083	12.332	1.12384e+07	37	0					0.0690431	285			No MS2	[M-H+HAc]-1	1.15791e+06	9.95196e+06	77070.1	1.12384e+07	8.595	0.067	9.706	0.116	0.008	1.129	3.1	-3.91	3.28	-3.1	-7.01	0.18	0.7	1		7.3
Minabeolide-4	C27 H38 O3	-1.17	410.282	409.274	37.784	1.92881e+07	2	0					0.281615	686			DDA for preferred ion	[M-H]-1	2.23315e+06	1.92881e+07	885441	1.42547e+07	8.637	0.396	6.383	0.116	0.046	0.739	3.11	-1.33	2.67	-3.11	-4.45	-0.44	8	8.9	6.1	8.4
5-(2-Fluorophenyl)-1H-tetrazole	C7 H5 F N4	4.85	164.051	329.108	1.271	2.88545e+07	3	0					0.0506198	309			No MS2	[2M+H]+1	2.42947e+06	2.11338e+07	7.02111e+06	2.88545e+07	8.699	2.89	11.877	0.115	0.332	1.365	3.12	1.53	3.57	-3.12	-1.59	0.45		2.9	1	2.9
1-(3-Hydroxypropyl)-5,6,7,8-tetrahydro-2,4(1H,3H)-quinazolinedione	C11 H16 N2 O3	-2.2	224.116	223.108	12.04	4.37766e+06	25	0					0.115599	516			DDA for preferred ion	[M-H]-1	346954	3.07546e+06	138942	4.37766e+06	8.864	0.4	12.617	0.113	0.045	1.423	3.15	-1.32	3.66	-3.15	-4.47	0.51	0.3	1		3.2
LMSP01080031	C20 H43 N O	-1.87	313.334	314.341	35.13	5.03749e+07	1	0					0.333878	1066	0	0	DDA for preferred ion	[M+H]+1	5.62213e+06	5.03749e+07	3.66076e+06	3.32602e+07	8.96	0.651	5.916	0.112	0.073	0.66	3.16	-0.62	2.56	-3.16	-3.78	-0.6	1	7.8	1	6.2
7-Hydroxycoumarine	C9 H6 O3	-1.28	162.031	163.039	2.845	5.69416e+08	22	1	50.3	41		58.1	0.0314865	194	0	0	DDA for preferred ion	[M+H]+1	4.92173e+07	4.41444e+08	5.27688e+07	5.69416e+08	8.969	1.072	11.569	0.111	0.12	1.29	3.16	0.1	3.53	-3.16	-3.06	0.37	1.3	8.4		7.8
Xestostreptin	C9 H14 N2 O3	-3.1	198.1	197.092	7.274	4.90602e+07	11	0					0.0998277	504			DDA for preferred ion	[M-H]-1	4.49611e+06	4.03344e+07	634924	4.90602e+07	8.971	0.141	10.912	0.111	0.016	1.216	3.17	-2.82	3.45	-3.17	-5.99	0.28	1	8.4	0.7	6.2
(2S_3R)-3-Hydroxybutane-1_2_3-tricarboxylate	C7 H10 O7	-3.92	206.042	205.035	1.238	3.3625e+07	11	0					0.0418456	203			No MS2	[M-H]-1	3.73958e+06	3.3625e+07	7.56571e+06	3.33636e+07	8.992	2.023	8.922	0.111	0.225	0.992	3.17	1.02	3.16	-3.17	-2.15	-0.01	1	6.2	1	6.7
Diethyl (E)-azodicarboxylate	C6 H10 N2 O4	-5.28	174.063	233.077	1.196	6.0962e+06	18	0					0.0631382	363			DDA for preferred ion	[M-H+HAc]-1	669445	6.06765e+06	764071	6.0962e+06	9.064	1.141	9.106	0.11	0.126	1.005	3.18	0.19	3.19	-3.18	-2.99	0.01		1		3.7
(-)-Agaridiol	C12 H17 N O4	-1.67	239.115	240.123	10.498	3.85929e+07	25	0					0.115358	482			No MS2	[M+H]+1	4.23245e+06	3.85929e+07	897058	1.04912e+07	9.118	0.212	2.479	0.11	0.023	0.272	3.19	-2.24	1.31	-3.19	-5.43	-1.88	1	3.5		2.1
5-Nitro-7-phenyl-6,7-dihydro-4H-[1,2,3]triazolo[4,5-e][2,1,3]benzoxadiazol-4-one	C12 H6 N6 O4	0.05	298.045	297.038	9.01	5.04444e+07	3	0					0.0450666	151			DDA for preferred ion	[M-H]-1	4.70674e+06	4.36115e+07	50715.6	5.04444e+07	9.266	0.011	10.717	0.108	0.001	1.157	3.21	-6.54	3.42	-3.21	-9.75	0.21	8	8.9		7.8
4-methyl-5-phenoxy-6-piperidino-2-(trifluoromethyl)pyrimidine	C17 H18 F3 N3 O	4.86	337.142	338.149	28.479	4.64046e+10	60	4	86.9	9.3		65	0.141835	421	0	100	DDA for preferred ion	[M+H]+1	889915	8.33214e+06	4.64046e+10	8.77249e+08	9.363	52145	985.766	0.107	5569.35	105.285	3.23	15.67	9.95	-3.23	12.44	6.72	0.7	2.1	1.3	10
Gallic acid	C7 H6 O5	-6.45	170.02	169.013	2.907	1.49928e+08	1	2	87.7	72.4	51.6	72.4	0.0204266	120			DDA for preferred ion	[M-H]-1	1.37567e+07	1.28874e+08	367987	1.49928e+08	9.368	0.027	10.899	0.107	0.003	1.163	3.23	-5.22	3.45	-3.23	-8.45	0.22	7.8	1.3	0.3	8.4
Gallic acid	C7 H6 O5	-270593	124.015	169.013	2.878	1.49928e+08	0	2	88.3	72.7	53.2	72.7	0.014922	120			DDA for other ion	[M+FA-H]-1	1.37567e+07	1.28874e+08	367987	1.49928e+08	9.368	0.027	10.899	0.107	0.003	1.163	3.23	-5.22	3.45	-3.23	-8.45	0.22	1.3	8.9	0.3	1.3
16,17-epoxy-DHA	C22 H30 O3	-0.82	342.219	341.212	36.221	1.63697e+07	30	1			58.2		0.219214	641			DDA for preferred ion	[M-H]-1	1.73344e+06	1.63697e+07	843863	1.04315e+07	9.443	0.487	6.018	0.106	0.052	0.637	3.24	-1.04	2.59	-3.24	-4.28	-0.65	4.5	9.5	0.7	9.1
methyl 5-hydroperoxy-6,8,9,11-bisepidioxy-12,14-eicosadienoate	C21 H34 O8	1.59	414.226	413.219	30.091	1.10398e+06	8	0					0.226027	546			No MS2	[M-H]-1	59992.6	566626	402429	1.10398e+06	9.445	6.708	18.402	0.106	0.71	1.948	3.24	2.75	4.2	-3.24	-0.49	0.96		0.7	0.3	5
decyldimethylsilane	C12 H28 Si	3.58	200.197	201.204	34.324	4.22294e+06	2	0					0.196743	983			No MS2	[M+H]+1	165700	1.5651e+06	4.22294e+06	983038	9.445	25.485	5.933	0.106	2.698	0.628	3.24	4.67	2.57	-3.24	1.43	-0.67		0.7	1	7.2
11-dehydro Thromboxane B2	C20 H32 O6	-173854	304.204	305.211	26.16	1.54288e+07	51	10	66.9	66.4		66.4	0.203571	669			DDA for other ion	[M+H]+1	1.28638e+06	1.22772e+07	6.84936e+06	1.54288e+07	9.544	5.325	11.994	0.105	0.558	1.257	3.25	2.41	3.58	-3.25	-0.84	0.33		3.5		8.4
(S)-Abscisicacid	C15 H20 O4	-1.44	264.136	265.143	20.994	2.56398e+07	72	0					0.135778	514			No MS2	[M+H]+1	1.6511e+06	1.58433e+07	1.49253e+06	2.56398e+07	9.596	0.904	15.529	0.104	0.094	1.618	3.26	-0.15	3.96	-3.26	-3.41	0.69	0.7	2.9		5.7
N-Hydroxy-2-acetamidofluorene	C15 H13 N O2	-1.96	239.094	238.087	20.159	1.8174e+06	63	0					0.0941602	394			No MS2	[M-H]-1	186123	1.8174e+06	59804.8	1.21474e+06	9.765	0.321	6.527	0.102	0.033	0.668	3.29	-1.64	2.71	-3.29	-4.93	-0.58		4.8		0.7
LL-Z 1271α	C17 H20 O5	0.05	304.131	303.124	21.208	3.55245e+06	39	0					0.131089	431			No MS2	[M-H]-1	301972	2.96992e+06	83365.3	3.55245e+06	9.835	0.276	11.764	0.102	0.028	1.196	3.3	-1.86	3.56	-3.3	-5.15	0.26	0.3	5.9	0	5.9
Neochlorogenic acid	C16 H18 O9	-0.64	354.095	353.088	1.956	9.33002e+07	7	2	96.3	63.7		81.9	0.0948542	268			DDA for preferred ion	[M-H]-1	6.88814e+06	6.7794e+07	680074	9.33002e+07	9.842	0.099	13.545	0.102	0.01	1.376	3.3	-3.34	3.76	-3.3	-6.64	0.46	5.9	3.5	0.7	5.1
Botryosphaerilactone A	C14 H24 O5	-0.14	272.162	271.155	12.558	8.31336e+06	8	0					0.162336	596			No MS2	[M-H]-1	697409	6.91525e+06	732923	8.31336e+06	9.916	1.051	11.92	0.101	0.106	1.202	3.31	0.07	3.58	-3.31	-3.24	0.27		2.6		2.6
4-(2-Methyl-2-propanyl)-N-(4-{[(2-nitrophenoxy)acetyl]amino}phenyl)benzamide	C25 H25 N3 O5	-0.86	447.179	446.172	20.484	3.45494e+06	12	0					0.179035	400			No MS2	[M-H]-1	264814	2.65673e+06	53708.7	3.45494e+06	10.032	0.203	13.047	0.1	0.02	1.3	3.33	-2.3	3.71	-3.33	-5.63	0.38	0.3	4.2		1.5
sn-glycero-3-Phosphocholine	C8 H20 N O6 P	-1.4	257.102	258.11	1.245	2.49809e+08	7	0					0.102465	399	0	100	DDA for preferred ion	[M+H]+1	2.4875e+07	2.49809e+08	2.07283e+07	2.31559e+08	10.043	0.833	9.309	0.1	0.083	0.927	3.33	-0.26	3.22	-3.33	-3.59	-0.11	1.3	1.3	1.3	8.4
OOB-PE	C27 H50 N O9 P	-0.6	563.322	562.315	34.52	1.364e+07	9	0					0.321979	572			No MS2	[M-H]-1	1.35232e+06	1.364e+07	3.51101e+06	3.00871e+06	10.086	2.596	2.225	0.099	0.257	0.221	3.33	1.38	1.15	-3.33	-1.96	-2.18	0.7	7.8	1	3.2
indoleamine	C8 H8 N2	0.76	132.069	174.103	3.51	1.84422e+06	31	0					0.0688482	521			No MS2	[M+ACN+H]+1	182077	1.84422e+06	205105	1.1668e+06	10.129	1.126	6.408	0.099	0.111	0.633	3.34	0.17	2.68	-3.34	-3.17	-0.66		1		0.7	6.8
Neochlorogenic acid	C16 H18 O9	-0.87	354.095	353.088	2.884	3.02671e+08	18	2	93.1	57.8		73.3	0.0947723	268			DDA for preferred ion	[M-H]-1	2.06564e+07	2.09577e+08	1.89156e+06	3.02671e+08	10.146	0.092	14.653	0.099	0.009	1.444	3.34	-3.45	3.87	-3.34	-6.79	0.53	1.3	7.3	1	7.8
Fuzanin B	C14 H19 N O4	-1.29	265.131	266.138	8.386	4.8058e+07	64	0					0.131067	494			DDA for preferred ion	[M+H]+1	4.69848e+06	4.8058e+07	1.40626e+07	4.0571e+07	10.228	2.993	8.635	0.098	0.293	0.844	3.35	1.58	3.11	-3.35	-1.77	-0.24	1	8.4		4
Luteolin 7-glucoside-4'- (Z-2-methyl-2-butenoate)	C26 H26 O12	-1.18	530.142	529.135	12.086	415782	3	0					0.141798	267			No MS2	[M-H]-1	40406.6	415782	18064.3	328168	10.29	0.447	8.122	0.097	0.043	0.789	3.36	-1.16	3.02	-3.36	-4.52	-0.34	0	0.3		6.8
11-Oxoetiocholanolone	C19 H28 O3	-59207.5	286.193	287.2	26.102	1.19825e+08	39	2	63.7	46.9		65.3	0.192708	673	0	0	DDA for preferred ion	[M+H]+1	9.30609e+06	9.58598e+07	7.6155e+06	1.19825e+08	10.301	0.818	12.876	0.097	0.079	1.25	3.36	-0.29	3.69	-3.36	-3.65	0.32	3.2	6.7		8.4
(1R,2R,3S)-4-[(2-Hydroxyethyl)sulfanyl]-1-[4-(hydroxymethyl)phenyl]-2-methyl-1,3-butanediol	C14 H22 O4 S	0.55	286.124	285.117	24.596	1.32391e+06	16	0					0.124037	434			No MS2	[M-H]-1	51841.4	539253	224742	1.32391e+06	10.402	4.335	25.538	0.096	0.417	2.455	3.38	2.12	4.67	-3.38	-1.26	1.3		2.8		0.7
3,4-Di(1-naphthyl)-3-cyclobutene-1,2-dione	C24 H14 O2	3.54	334.101	393.115	1.164	4.31412e+06	7	0					0.100564	301			DDA for preferred ion	[M-H+HAc]-1	378519	3.97538e+06	387052	4.31412e+06	10.502	1.023	11.397	0.095	0.097	1.085	3.39	0.03	3.51	-3.39	-3.36	0.12		1		4.2
(4-Amino-3-hydroxybutyl)phosphinic acid	C4 H12 N O3 P	-3.49	153.055	154.062	12.296	9.36973e+07	6	0					0.054946	359	0	0	DDA for preferred ion	[M+H]+1	7.41003e+06	7.83354e+07	4.30577e+06	9.36973e+07	10.572	0.581	12.645	0.095	0.055	1.196	3.4	-0.78	3.66	-3.4	-4.19	0.26		6.7		6.7
2-amino-3-({[1-(dimethylamino)-1H-pyrrol-2-yl]methylidene}amino)but-2-enedinitrile	C11 H12 N6	-294000	161.047	194.081	9.647	8.24152e+09	57	4	60.6	42.7		65.1	0.0473539	294	14.29	0	DDA for preferred ion	[M+H+MeOH]+1	6.6957e+08	7.11341e+09	3.06381e+08	8.24152e+09	10.624	0.458	12.309	0.094	0.043	1.159	3.41	-1.13	3.62	-3.41	-4.54	0.21	1.3	1.3	1.3	9.5
2-[2-(4-Ethoxy-3-methoxybenzylidene)hydrazino]-4,6-di(4-morpholinyl)-1,3,5-triazine	C21 H29 N7 O4	0.16	443.228	444.235	28.676	1.36657e+07	1	0					0.228173	515			No MS2	[M+H]+1	1.27426e+06	1.36657e+07	1.91933e+06	1.28364e+06	10.724	1.506	1.007	0.093	0.14	0.094	3.42	0.59	0.01	-3.42	-2.83	-3.41		1.3		5
NP-016928	C20 H28 O3	-56960.1	298.193	299.2	27.039	8.8041e+07	35	8	77.5	73.4	55.2	73.4	0.192834	647	0	0	DDA for preferred ion	[M+H]+1	8.17557e+06	8.8041e+07	5.4045e+06	8.7418e+07	10.769	0.661	10.693	0.093	0.061	0.993	3.43	-0.6	3.42	-3.43	-4.03	-0.01	1	8.4		1.3
NP-016928	C20 H28 O3	-563240	138.105	299.2	27.077	8.8041e+07	31	10	79	74.5	59.4	74.5	0.105093	761	0	0	DDA for other ion	[2M+Na]+1	8.17557e+06	8.8041e+07	5.62783e+06	8.7418e+07	10.769	0.688	10.693	0.093	0.064	0.993	3.43	-0.54	3.42	-3.43	-3.97	-0.01	1	1.3		7.8
bhas#22	C19 H36 O7	-0.33	376.246	375.239	31.77	3.27946e+06	2	0					0.245978	654			No MS2	[M-H]-1	302821	3.27946e+06	65159.2	2.57738e+06	10.83	0.215	8.511	0.092	0.02	0.786	3.44	-2.22	3.09	-3.44	-5.65	-0.35	0.3	7.5		6.4	0.3
Neochlorogenic acid	C16 H18 O9	-169507	294.074	353.087	1.176	1.04207e+08	9	2	90.8	53		72.7	0.0736335	250			DDA for other ion	[M-H+HAc]-1	6.83042e+06	7.42188e+07	725434	1.04207e+08	10.866	0.106	15.256	0.092	0.01	1.404	3.44	-3.24	3.93	-3.44	-6.68	0.49	8	1.3	0.7	8.4
Neochlorogenic acid	C16 H18 O9	-0.13	354.095	353.088	1.184	1.04207e+08	7	2	91	53.4		72.6	0.0950342	268			DDA for preferred ion	[M-H]-1	6.83042e+06	7.42188e+07	2.36613e+06	1.04207e+08	10.866	0.346	15.256	0.092	0.032	1.404	3.44	-1.53	3.93	-3.44	-4.97	0.49	1	8.4	7	1.3
Salfredin A7	C16 H17 N O7	-2.22	335.1	336.107	1.189	1.34012e+07	4	0					0.0997562	298			No MS2	[M+H]+1	1.22996e+06	1.34012e+07	3.5333e+06	5.33129e+06	10.896	2.873	4.335	0.092	0.264	0.398	3.45	1.52	2.12	-3.45	-1.92	-1.33		5.1	3.2	1
(E)-2-decenamide	C10 H19 N O	-1.32	169.146	170.154	13.348	1.95352e+07	17	0					0.14644	866			No MS2	[M+H]+1	1.77905e+06	1.95352e+07	3.75938e+06	1.20225e+07	10.981	2.113	6.758	0.091	0.192	0.615	3.46	1.08	2.76	-3.46	-2.38	-0.7		3.5		1.3
[Similar to: NP-016596; ΔMass: 43.9896 Da]	C21 H26 N4 O6	-3.66	430.184	429.176	11.151	4.59342e+07	7	1			51.1		0.183662	427			DDA for preferred ion	[M-H]-1	3.21298e+06	3.54178e+07	122048	4.59342e+07	11.023	0.038	14.296	0.091	0.003	1.297	3.46	-4.72	3.84	-3.46	-8.18	0.38	4.8	8.4	0	8.4
trans-Aconitic acid	C6 H6 O6	-264380	128.01	173.008	1.409	1.61543e+08	3	2	58.9	64.9		67	0.00989859	77			DDA for other ion	[M+FA-H]-1	1.21539e+07	1.35076e+08	4.28053e+07	1.61543e+08	11.114	3.522	13.291	0.09	0.317	1.196	3.47	1.82	3.73	-3.47	-1.66	0.26	1.3	1.3	1.3	7.8
trans-Aconitic acid	C6 H6 O6	-5.77	174.015	173.008	1.413	1.61543e+08	3	3	63.1	65.7		68	0.0154345	89			DDA for preferred ion	[M-H]-1	1.21539e+07	1.35076e+08	4.28053e+07	1.61543e+08	11.114	3.522	13.291	0.09	0.317	1.196	3.47	1.82	3.73	-3.47	-1.66	0.26	8.4	7.3	9.5	1.3
10'-apo-beta-carotenal	C27 H36 O	-1.3	376.276	377.283	40.005	4.20532e+06	2	0					0.276125	734	0	0	DDA for preferred ion	[M+H]+1	377216	4.20532e+06	343048	1.85857e+06	11.148	0.909	4.927	0.09	0.082	0.442	3.48	-0.14	2.3	-3.48	-3.62	-1.18		5.9		1.5
4-methyl-5-phenoxy-6-piperidino-2-(trifluoromethyl)pyrimidine	C17 H18 F3 N3 O	5.03	337.142	338.149	26.662	2.17357e+09	60	4	88.1	9.4		66	0.141893	421	0	0	DDA for preferred ion	[M+H]+1	602972	6.75116e+06	2.17357e+09	1.39692e+08	11.196	3604.76	231.672	0.089	321.955	20.692	3.48	11.82	7.86	-3.48	8.33	4.37				7.8
(2S,4S)-4-(9H-Fluoren-1-yl)-N-(4-fluorobenzyl)-2-(4-hydroxybutoxy)-3,4-dihydro-2H-pyran-6-carboxamide	C30 H30 F N O4	4.42	487.218	486.211	22.316	2.17044e+06	2	0					0.21804	448			No MS2	[M-H]-1	124333	1.41586e+06	123296	2.17044e+06	11.388	0.992	17.457	0.088	0.087	1.533	3.51	-0.01	4.13	-3.51	-3.52	0.62		0.7		3.2
Xylaric acid A	C14 H22 O5	-0.18	270.147	269.139	13.773	1.28561e+07	21	0					0.146675	543			No MS2	[M-H]-1	960429	1.10399e+07	252405	1.28561e+07	11.495	0.263	13.386	0.087	0.023	1.165	3.52	-1.93	3.74	-3.52	-5.45	0.22	0.7	7.8		7.8
Penicillic acid	C8 H10 O4	-1.17	170.058	171.065	3.263	2.46995e+08	41	2	88	72.7		77	0.0577106	339	0	0	DDA for preferred ion	[M+H]+1	2.13671e+07	2.46995e+08	2.97821e+07	2.05713e+08	11.56	1.394	9.628	0.087	0.121	0.833	3.53	0.48	3.27	-3.53	-3.05	-0.26		6.7	1.3	1.3
Diethyl(2R_3R)-2-methyl-3-hydroxysuccinate	C9 H16 O5	-3.43	204.099	203.092	4.986	1.47462e+07	13	0					0.0990735	485			No MS2	[M-H]-1	938058	1.10004e+07	79723.1	1.47462e+07	11.727	0.085	15.72	0.085	0.007	1.341	3.55	-3.56	3.97	-3.55	-7.11	0.42		1.3		4.6
PS(21:0/0:0)	C27 H54 N O9 P	-0.8	567.353	566.346	37.415	4.29259e+07	0	6			60.8		0.353163	622			DDA for preferred ion	[M-H]-1	3.64077e+06	4.29259e+07	6.46882e+06	6.05772e+06	11.79	1.777	1.664	0.085	0.151	0.141	3.56	0.83	0.73	-3.56	-2.73	-2.83	1	5.7	1	1
PE(20:1(11Z)/0:0)	C25 H50 N O7 P	-0.62	507.332	566.346	37.453	4.29259e+07	1	0					0.332175	655			No MS2	[M-H+HAc]-1	3.64077e+06	4.29259e+07	6.46882e+06	6.05772e+06	11.79	1.777	1.664	0.085	0.151	0.141	3.56	0.83	0.73	-3.56	-2.73	-2.83	1	1.3	2.6	2.1
Propamocarb	C9 H20 N2 O2	-1.03	188.152	189.16	1.092	4.27067e+07	6	0					0.152283	809			No MS2	[M+H]+1	2.55185e+06	3.01557e+07	4.18509e+06	4.27067e+07	11.817	1.64	16.736	0.085	0.139	1.416	3.56	0.71	4.06	-3.56	-2.85	0.5		8.9	1	8.9	0.7
Talathermophilin B	C24 H27 N3 O3	-1.46	405.205	406.212	26.655	1.06625e+09	24	0					0.204648	505	0	0	DDA for preferred ion	[M+H]+1	694091	8.36151e+06	1.06625e+09	3.52048e+08	12.047	1536.18	507.207	0.083	127.519	42.103	3.59	10.59	8.99	-3.59	6.99	5.4			6.2	8.9
1D-myo-Inositol3-phosphate	C6 H13 O9 P	-0.81	260.03	259.022	1.433	1.25431e+07	66	0					0.0295082	113			No MS2	[M-H]-1	925594	1.121e+07	4.22116e+06	1.25431e+07	12.111	4.56	13.551	0.083	0.377	1.119	3.6	2.19	3.76	-3.6	-1.41	0.16	7.7	1.3	1	1.3
5-Fluoro-2-(1H-imidazol-1-yl)aniline	C9 H8 F N3	4.05	177.071	176.064	3.639	252353	2	0					0.0709428	401			DDA for preferred ion	[M-H]-1	20547.6	252353	17036.8	175705	12.281	0.829	8.551	0.081	0.068	0.696	3.62	-0.27	3.1	-3.62	-3.89	-0.52		6.8
1-Deoxy-1-(7,8-diethyl-2,4-dioxo-3,4-dihydrobenzo[g]pteridin-10(2H)-yl)pentitol	C19 H24 N4 O6	-3.73	404.168	403.161	8.442	1.83917e+07	2	0					0.168076	416			DDA for preferred ion	[M-H]-1	1.17625e+06	1.45114e+07	39613.8	1.83917e+07	12.337	0.034	15.636	0.081	0.003	1.267	3.62	-4.89	3.97	-3.62	-8.52	0.34	3.4	8.4		8.4
2-Methylglutaric acid	C6 H10 O4	-7.93	146.057	145.049	2.23	9.77631e+07	0	4	86.4	71.8		82.5	0.0567506	389			DDA for preferred ion	[M-H]-1	5.88208e+06	7.26088e+07	1.2911e+06	9.77631e+07	12.344	0.219	16.62	0.081	0.018	1.346	3.63	-2.19	4.05	-3.63	-5.81	0.43	1.5	6.7		5.7
LysoPC(18:3(9Z,12Z,15Z))	C26 H48 N O7 P	-1.5	517.316	518.323	34.514	6.27769e+07	2	0					0.316061	611	0	100	DDA for preferred ion	[M+H]+1	5.07987e+06	6.27769e+07	1.67646e+07	1.3221e+07	12.358	3.3	2.603	0.081	0.267	0.211	3.63	1.72	1.38	-3.63	-1.9	-2.25	2.1	5.7	4	2.4
3-Cyclohexylpropyl 4-morpholinylacetate	C15 H27 N O3	-1.68	269.199	270.206	30.37	1.36848e+07	6	0					0.198641	738	0	0	DDA for preferred ion	[M+H]+1	1.09532e+06	1.36848e+07	583252	1.26848e+07	12.494	0.532	11.581	0.08	0.043	0.927	3.64	-0.91	3.53	-3.64	-4.55	-0.11	0.7	5.1		4.6
Diethyl ({[4-(methoxycarbonyl)phenyl]amino}methylene)malonate	C16 H19 N O6	-0.22	321.121	320.114	12.245	1.52526e+07	19	0					0.121165	377			No MS2	[M-H]-1	990884	1.23818e+07	391060	1.52526e+07	12.496	0.395	15.393	0.08	0.032	1.232	3.64	-1.34	3.94	-3.64	-4.98	0.3		8.4		7.8
3α-Hydroxy-3,5-dihydromonacolin L	C19 H32 O5	-0.75	340.225	339.217	17.613	2.9997e+06	14	0					0.224717	660			No MS2	[M-H]-1	198822	2.49478e+06	53523.1	2.9997e+06	12.548	0.269	15.087	0.08	0.021	1.202	3.65	-1.89	3.92	-3.65	-5.54	0.27		3.7		4.2
Desthiobiotin	C10 H18 N2 O3	-1.87	214.131	215.139	7.188	6.49287e+07	8	1	97.8	97.3		97.3	0.131343	613	0	0	DDA for preferred ion	[M+H]+1	4.74232e+06	5.95569e+07	3.41449e+06	6.49287e+07	12.559	0.72	13.691	0.08	0.057	1.09	3.65	-0.47	3.78	-3.65	-4.12	0.12		6.7		6.7
2,3-Dihydroxy-1,4-benzoquinone	C6 H4 O4	-0.87	140.011	141.018	1.394	1.41448e+07	10	0					0.0108367	77	0	0	DDA for preferred ion	[M+H]+1	1.11922e+06	1.41448e+07	1.37694e+06	6.43225e+06	12.638	1.23	5.747	0.079	0.097	0.455	3.66	0.3	2.52	-3.66	-3.36	-1.14		3.5		1
thiodiglycol	C4 H10 O2 S	0.68	122.04	123.048	1.258	1.07439e+07	7	0					0.0402334	330			No MS2	[M+H]+1	841348	1.07439e+07	1.87684e+06	3.61528e+06	12.77	2.231	4.297	0.078	0.175	0.336	3.67	1.16	2.1	-3.67	-2.52	-1.57		3.5	1	1
Butyryl-L-carnitine	C11 H21 N O4	-2.19	231.147	230.139	12.992	1.73209e+07	6	0					0.146553	634			DDA for preferred ion	[M-H]-1	905780	1.16188e+07	1.14418e+06	1.73209e+07	12.827	1.263	19.123	0.078	0.098	1.491	3.68	0.34	4.26	-3.68	-3.34	0.58		6.7		6.2
bisphenol F	C13 H12 O2	-3.92	200.083	199.076	27.043	6.72186e+06	34	0					0.082946	415			No MS2	[M-H]-1	457233	5.89556e+06	3.06146e+06	6.72186e+06	12.894	6.696	14.701	0.078	0.519	1.14	3.69	2.74	3.88	-3.69	-0.95	0.19		4.8		6.4
Maleamate	C4 H5 N O3	1.31	115.027	116.034	1.41	4.57082e+07	14	0					0.0270938	236			No MS2	[M+H]+1	2.09724e+06	2.71473e+07	2.63337e+06	4.57082e+07	12.944	1.256	21.794	0.077	0.097	1.684	3.69	0.33	4.45	-3.69	-3.37	0.75		1.3		5.1
Ghanamycin B	C19 H28 O9	0.86	400.174	399.166	13.308	3.03084e+06	5	0					0.173675	434			No MS2	[M-H]-1	193765	2.50938e+06	896090	3.03084e+06	12.951	4.625	15.642	0.077	0.357	1.208	3.69	2.21	3.97	-3.69	-1.49	0.27		1	2.3	5.9
N,N-Diethyl-1-adamantanesulfinamide	C14 H25 N O S	-1.79	255.165	256.173	32.015	7.35807e+06	3	0					0.165227	648			No MS2	[M+H]+1	488440	6.40578e+06	530624	7.35807e+06	13.115	1.086	15.064	0.076	0.083	1.149	3.71	0.12	3.91	-3.71	-3.59	0.2		3.2		3.2
4-[1,1'-Bi(cyclohexyliden)-4-ylidene]tetrahydro-2H-thiopyran	C17 H26 S	2.92	262.176	297.146	10.137	9.33291e+06	1	6			71.9		0.176288	672			DDA for preferred ion	[M+Cl]-1	437659	5.79262e+06	115215	9.33291e+06	13.235	0.263	21.325	0.076	0.02	1.611	3.73	-1.93	4.41	-3.73	-5.65	0.69	0.7	4.2		1
(7S,8S)-Nona-3,5-diyne-1,7,8-triol	C9 H12 O3	-1.08	168.078	169.086	12.267	2.20945e+08	33	1			57.4		0.0784625	467	0	0	DDA for preferred ion	[M+H]+1	1.54925e+07	2.05541e+08	1.12886e+07	2.20945e+08	13.267	0.729	14.261	0.075	0.055	1.075	3.73	-0.46	3.83	-3.73	-4.19	0.1	1.3	5.7		1.3
Methyl 6-benzoyl-5-(3,4-dimethoxyphenyl)-1,5-dihydrotetrazolo[1,5-a]pyrimidine-7-carboxylate	C21 H19 N5 O5	-2.74	421.137	420.13	2.137	1.55194e+06	11	0					0.137465	326			No MS2	[M-H]-1	116432	1.55194e+06	51077.1	1.16776e+06	13.329	0.439	10.03	0.075	0.033	0.752	3.74	-1.19	3.33	-3.74	-4.93	-0.41		2.3		0.7
15(R)-Lipoxin A4	C20 H32 O5	-51135.5	334.214	335.221	29.648	2.50591e+07	63	20	67.3	67.1		67.1	0.213778	640			DDA for preferred ion	[M+H]+1	1.62233e+06	2.17381e+07	3.60208e+06	2.50591e+07	13.399	2.22	15.446	0.075	0.166	1.153	3.74	1.15	3.95	-3.74	-2.59	0.21		6.2		5.7
Geralcin D	C15 H22 N2 O6	-1.07	326.147	325.14	8.231	171107	9	0					0.147436	452			No MS2	[M-H]-1	12755.3	171107	12159.2	120423	13.415	0.953	9.441	0.075	0.071	0.704	3.75	-0.07	3.24	-3.75	-3.81	-0.51		6.8
podocarpic acid	C17 H22 O3	-1.56	274.156	275.164	17.155	1.57608e+07	12	0					0.156467	571			No MS2	[M+H]+1	1.02624e+06	1.40265e+07	736744	1.57608e+07	13.668	0.718	15.358	0.073	0.053	1.124	3.77	-0.48	3.94	-3.77	-4.25	0.17		2.9		2.9
L-Octanoylcarnitine	C15 H29 N O4	-0.39	287.21	286.202	30.373	9.77922e+06	4	0					0.209545	730			No MS2	[M-H]-1	714806	9.77922e+06	126843	9.10907e+06	13.681	0.177	12.743	0.073	0.013	0.931	3.77	-2.49	3.67	-3.77	-6.27	-0.1	0.7	8		8
N-Carbamimidoyl-1-oxoethanaminium	C3 H8 N3 O	-0.94	102.067	101.059	2.214	1.30105e+07	1	0					0.0666409	653			No MS2	[M-H]-1	792706	1.0961e+07	161263	1.30105e+07	13.827	0.203	16.413	0.072	0.015	1.187	3.79	-2.3	4.04	-3.79	-6.09	0.25	0.7	1.3	0.3	4
Epoxyisoechinulin A	C24 H29 N3 O3	-2.12	407.22	408.227	26.185	8.39655e+10	23	0					0.220029	540	0	0	DDA for preferred ion	[M+H]+1	722755	1.00417e+07	8.39655e+10	1.12787e+09	13.894	116174	1560.51	0.072	8361.71	112.319	3.8	16.83	10.61	-3.8	13.03	6.81	0.7	1	7.8	9.5
CJ-13,536	C22 H29 N O S	0.66	355.197	354.19	30.362	678911	2	0					0.197218	555			No MS2	[M-H]-1	48607.3	678911	112309	539351	13.967	2.311	11.096	0.072	0.165	0.794	3.8	1.21	3.47	-3.8	-2.6	-0.33		0.7		4.5
O-Propanoylcarnitine	C10 H19 N O4	-2.77	217.131	216.124	9.987	4.98744e+06	11	0					0.130807	602			No MS2	[M-H]-1	251938	3.5603e+06	68161.7	4.98744e+06	14.132	0.271	19.796	0.071	0.019	1.401	3.82	-1.89	4.31	-3.82	-5.71	0.49	0.3	6.4		6.4
Ethyl 3-[(4-methylbenzoyl)amino]-2-oxo-6-phenyl-2H-pyran-5-carboxylate	C22 H19 N O5	-1.57	377.126	376.119	28.161	2.15794e+06	22	0					0.125731	333			No MS2	[M-H]-1	107210	1.51777e+06	2.15794e+06	1.77097e+06	14.157	20.128	16.519	0.071	1.422	1.167	3.82	4.33	4.05	-3.82	0.51	0.22		3.4		2.1
Arginine Î²-naphthylamide	C16 H21 N5 O	-5	299.173	298.166	18.855	1.89154e+06	25	0					0.173116	579			No MS2	[M-H]-1	131616	1.89154e+06	70730.1	1.62975e+06	14.372	0.537	12.383	0.07	0.037	0.862	3.85	-0.9	3.63	-3.85	-4.74	-0.21	0.3	3.2		2.8
9_12-Dioxododecanoicacid	C12 H20 O4	-2.24	228.136	227.128	6.814	3.38002e+07	22	0					0.135649	595			DDA for preferred ion	[M-H]-1	2.00888e+06	2.88884e+07	1.28367e+06	3.38002e+07	14.38	0.639	16.825	0.07	0.044	1.17	3.85	-0.65	4.07	-3.85	-4.49	0.23	1	7.3		8.4
Pyrazinamide	C5 H5 N3 O	-3.85	123.043	122.036	1.165	6.16679e+06	6	0					0.0427881	348			No MS2	[M-H]-1	283148	4.08976e+06	1.08028e+06	6.16679e+06	14.444	3.815	21.779	0.069	0.264	1.508	3.85	1.93	4.44	-3.85	-1.92	0.59		7.5	3.9	3.7
Resolvin T1	C22 H34 O5	-0.51	378.24	377.233	29.743	2.82281e+06	13	0					0.240431	636			No MS2	[M-H]-1	67692.9	990433	279248	2.82281e+06	14.631	4.125	41.7	0.068	0.282	2.85	3.87	2.04	5.38	-3.87	-1.83	1.51		2.8		1
(4S,5R)-4,5-Dihydroxy-3-methoxy-5-methylcyclohex-2-enone	C8 H12 O4	-4.49	172.073	231.087	8.017	7.27553e+06	32	0					0.0727869	423			DDA for other ion	[M-H+HAc]-1	220092	3.23602e+06	155119	7.27553e+06	14.703	0.705	33.057	0.068	0.048	2.248	3.88	-0.5	5.05	-3.88	-4.38	1.17	0.3	1		4.2
PE(16:1(9Z)/0:0)	C21 H42 N O7 P	-1.14	451.269	452.276	34.116	6.38701e+06	2	0					0.269376	597			No MS2	[M+H]+1	433893	6.38701e+06	434915	3.05852e+06	14.72	1.002	7.049	0.068	0.068	0.479	3.88	0	2.82	-3.88	-3.88	-1.06		6.4		1.5
3-(3-methylbut-2-en-1-yl)-3H-purin-6-amine	C10 H13 N5	-1.5	203.117	204.124	4.51	5.95812e+08	17	1	95.3	74.7		74.7	0.116791	575	0	0	DDA for preferred ion	[M+H]+1	3.82409e+07	5.64351e+08	5.37254e+07	5.95812e+08	14.758	1.405	15.58	0.068	0.095	1.056	3.88	0.49	3.96	-3.88	-3.39	0.08	5.1	8.9	1.3	8.9
Ketorolac	C15 H13 N O3	-1.23	255.089	256.096	18.762	1.37874e+07	77	0					0.0892292	350			No MS2	[M+H]+1	918202	1.37874e+07	841568	9.02782e+06	15.016	0.917	9.832	0.067	0.061	0.655	3.91	-0.13	3.3	-3.91	-4.03	-0.61	0.7	4		1
Bendigole B	C23 H32 O3	-0.74	356.235	355.228	37.629	6.64391e+06	12	0					0.23488	659			DDA for preferred ion	[M-H]-1	439942	6.64391e+06	77069.3	5.19198e+06	15.102	0.175	11.802	0.066	0.012	0.781	3.92	-2.51	3.56	-3.92	-6.43	-0.36	6.6	8.6	0	7	7.7
6-(3,4-Dimethoxyphenyl)-3-propyl-7H-[1,2,4]triazolo[3,4-b][1,3,4]thiadiazine	C15 H18 N4 O2 S	-1.36	318.115	317.108	29.284	5.40743e+06	13	0					0.114613	360	0	0	DDA for preferred ion	[M-H]-1	357452	5.40743e+06	679953	3.51037e+06	15.128	1.902	9.821	0.066	0.126	0.649	3.92	0.93	3.3	-3.92	-2.99	-0.62	0.3	3.2		5.3
Penipyridone E	C17 H18 N2 O5	-0.98	330.121	331.128	15.884	1.00992e+07	43	0					0.121249	367			No MS2	[M+H]+1	496476	7.61547e+06	1.27303e+06	1.00992e+07	15.339	2.564	20.342	0.065	0.167	1.326	3.94	1.36	4.35	-3.94	-2.58	0.41		1		2.6
Dehydroepiandrosterone (DHEA)	C19 H28 O2	-62493	270.198	271.205	27.031	2.93448e+07	8	1	58.1	45.9		65.7	0.197893	732			DDA for preferred ion	[M+H]+1	1.40593e+06	2.16225e+07	5.04183e+06	2.93448e+07	15.38	3.586	20.872	0.065	0.233	1.357	3.94	1.84	4.38	-3.94	-2.1	0.44	0.7	7.3		1.3
1H-indole-3-carboxylic acid, 1-(2,3-dihydroxy-1,1-dimethylpropyl) methyl ester	C15 H19 N O4	-0.56	277.131	276.124	13.777	1.06307e+07	43	0					0.131254	474			No MS2	[M-H]-1	689640	1.06307e+07	417198	9.82049e+06	15.415	0.605	14.24	0.065	0.039	0.924	3.95	-0.73	3.83	-3.95	-4.67	-0.11	0.7	8		8
2-(8-[5]-ladderane-octanyl)-sn-glycerol	C23 H38 O3	0.95	362.282	385.271	37.956	1.54147e+06	8	0					0.282438	780			No MS2	[M+Na]+1	98955.7	1.54147e+06	304524	994820	15.577	3.077	10.053	0.064	0.198	0.645	3.96	1.62	3.33	-3.96	-2.34	-0.63		0.7		5
D-(-)-Quinic acid	C7 H12 O6	-4.96	192.062	191.055	2.838	1.2324e+08	12	2	88.2	9.4	57.8	9.5	0.0624359	325			DDA for preferred ion	[M-H]-1	5.30919e+06	8.27639e+07	87406.8	1.2324e+08	15.589	0.016	23.213	0.064	0.001	1.489	3.96	-5.92	4.54	-3.96	-9.89	0.57	4.2	1.3		7.3	0.3
Ferulic acid	C10 H10 O4	-309299	134.036	193.05	8.496	4.63787e+08	1	4	96.6	89.8	65.1	89.8	0.0359194	268			DDA for other ion	[M-H+HAc]-1	1.98663e+07	3.11079e+08	2.2199e+07	4.63787e+08	15.659	1.117	23.345	0.064	0.071	1.491	3.97	0.16	4.55	-3.97	-3.81	0.58	1.3	1.3		9.5
Ferulic acid	C10 H10 O4	-4.11	194.057	193.05	8.478	4.63787e+08	80	4	96.7	90.2	64.8	90.2	0.0571118	294			DDA for preferred ion	[M-H]-1	1.98663e+07	3.11079e+08	2.53516e+07	4.63787e+08	15.659	1.276	23.345	0.064	0.081	1.491	3.97	0.35	4.55	-3.97	-3.62	0.58	1.3	7.8		1.3
1-(4,7-Dimethylpyrazolo[5,1-c][1,2,4]triazin-3-yl)ethan-1-one	C9 H10 N4 O	-11.74	190.083	189.076	2.434	1.55263e+08	16	1	76.3	47.5		66.5	0.0832297	438			DDA for preferred ion	[M-H]-1	6.97572e+06	1.10364e+08	835862	1.55263e+08	15.821	0.12	22.258	0.063	0.008	1.407	3.98	-3.06	4.48	-3.98	-7.04	0.49	1	9.5	0.7	7.8	0.3
2-Hydroxycircumdatin C	C17 H13 N3 O4	-1.28	323.09	322.083	1.264	1.22855e+06	16	0					0.0901929	279			No MS2	[M-H]-1	77083.6	1.22855e+06	77853.8	1.06679e+06	15.938	1.01	13.839	0.063	0.063	0.868	3.99	0.01	3.79	-3.99	-3.98	-0.2		5.5
19(R)-Hydroxy prostaglandin F2α	C20 H34 O6	-48647	352.225	351.217	27.07	2.68776e+08	58	1	50	63.2		63.2	0.224686	638			DDA for preferred ion	[M-H]-1	1.30495e+07	2.10089e+08	2.30521e+06	2.68776e+08	16.099	0.177	20.597	0.062	0.011	1.279	4.01	-2.5	4.36	-4.01	-6.51	0.36	6.7	8.9		8.9
Maleamate	C4 H5 N O3	-0.04	115.027	133.061	1.152	7.80606e+07	14	0					0.0269381	234			No MS2	[M+NH4]+1	4.82691e+06	7.80606e+07	7.83654e+06	7.78244e+07	16.172	1.624	16.123	0.062	0.1	0.997	4.02	0.7	4.01	-4.02	-3.32	0	1	7.3	1	1.3
Tris(2-Cyanoethyl)Phosphine	C9 H12 N3 P	1.54	193.077	194.084	1.362	9.19431e+06	5	0					0.0771808	400			No MS2	[M+H]+1	568427	9.19431e+06	680957	3.17413e+06	16.175	1.198	5.584	0.062	0.074	0.345	4.02	0.26	2.48	-4.02	-3.76	-1.53		1		7.5
oscr#21	C19 H34 O6	-1.32	358.235	341.232	28.297	2.3106e+07	3	0					0.235067	656	0	0	DDA for other ion	[M+H-H2O]+1	1.42744e+06	2.3106e+07	5.42299e+06	1.7124e+07	16.187	3.799	11.996	0.062	0.235	0.741	4.02	1.93	3.58	-4.02	-2.09	-0.43	0.7	1.3		6.2
Furan-2-ylmethanethiol	C5 H6 O S	-0.21	114.014	132.048	1.917	1.2932e+07	5	0					0.013912	122	0	0	DDA for preferred ion	[M+NH4]+1	497865	8.12318e+06	368463	1.2932e+07	16.316	0.74	25.975	0.061	0.045	1.592	4.03	-0.43	4.7	-4.03	-4.46	0.67		4.2		1.3
3,11-dithia-7,17-diazabicyclo(11.3.1)heptadeca-1(17),13,15-triene	C13 H20 N2 S2	-3.17	268.106	267.099	12.045	1.55922e+07	19	0					0.10594	395			DDA for preferred ion	[M-H]-1	671887	1.09879e+07	64897.4	1.55922e+07	16.354	0.097	23.207	0.061	0.006	1.419	4.03	-3.37	4.54	-4.03	-7.4	0.5	0.7	1.3		6.7
pazelliptine	C22 H27 N5	3.96	361.228	360.221	32.61	1.06644e+06	5	0					0.228078	631	0	0	DDA for preferred ion	[M-H]-1	64806.5	1.06644e+06	87898	696327	16.456	1.356	10.745	0.061	0.082	0.653	4.04	0.44	3.43	-4.04	-3.6	-0.61		3.9		3.9
MH-031	C7 H8 O4	-1	156.042	157.049	2.746	1.5985e+09	35	0					0.0421022	270	0	0	DDA for preferred ion	[M+H]+1	9.34079e+07	1.57808e+09	6.63944e+07	1.5985e+09	16.894	0.711	17.113	0.059	0.042	1.013	4.08	-0.49	4.1	-4.08	-4.57	0.02	5.1	8.9	5.1	8.9
2-methyl-2-dodecenoic acid	C13 H24 O2	-3.52	212.177	211.17	31.767	1.65929e+06	16	0					0.176883	834			No MS2	[M-H]-1	97912.1	1.65929e+06	83681.9	1.17541e+06	16.947	0.855	12.005	0.059	0.05	0.708	4.08	-0.23	3.59	-4.08	-4.31	-0.5	0	5.5		3.9
Peniciisocoumarin B	C14 H20 O5	-0.35	268.131	267.124	15.557	3.2192e+07	5	2			61		0.13098	488			DDA for preferred ion	[M-H]-1	1.89547e+06	3.2178e+07	706477	3.2192e+07	16.976	0.373	16.984	0.059	0.022	1	4.09	-1.42	4.09	-4.09	-5.51	0		8.4		7.3
(2Z)-2-Imino-6-nitro-N-(2-pyridinyl)-2H-chromene-3-carboxamide	C15 H10 N4 O4	-4.31	310.069	309.062	8.498	8.78002e+07	9	6			73.5		0.0688678	222			DDA for preferred ion	[M-H]-1	3.52025e+06	6.00657e+07	2.30575e+06	8.78002e+07	17.063	0.655	24.941	0.059	0.038	1.462	4.09	-0.61	4.64	-4.09	-4.7	0.55	1	8.9		8.4
Brainesteroside C	C33 H50 O11	3.98	622.338	621.331	30.573	1.35504e+06	1	0					0.33779	543			No MS2	[M-H]-1	43472	745867	84042.8	1.35504e+06	17.157	1.933	31.17	0.058	0.113	1.817	4.1	0.95	4.96	-4.1	-3.15	0.86		5.5		3.9
3-methyl-6-[[1-(3-methyl-2-butenyl)-1H-indol-3-yl]methyl]-2,5-piperazinedione	C19 H23 N3 O2	-1.86	325.178	326.186	32.362	1.1451e+08	41	0					0.178423	549	0	0	DDA for preferred ion	[M+H]+1	636577	1.11967e+07	1.1451e+08	638323	17.589	179.884	1.003	0.057	10.227	0.057	4.14	7.49	0	-4.14	3.35	-4.13	0.7		6.2
2-(4,4-diphenyl-1-piperidinobuta-1,3-dienyl)phenyl acetate	C29 H29 N O2	-42567.2	405.205	406.212	20.263	3.37225e+08	20	2	63	65.9		66.9	0.204545	505	0	0	DDA for preferred ion	[M+H]+1	731960	1.31362e+07	3.37225e+08	1.32624e+07	17.947	460.715	18.119	0.056	25.671	1.01	4.17	8.85	4.18	-4.17	4.68	0.01			7.8	2.9
2-Pentylthiophene	C9 H14 S	-2.92	154.081	199.08	17.578	1.15975e+06	3	0					0.0811715	527			No MS2	[M+FA-H]-1	56507.7	1.02069e+06	55207.9	1.15975e+06	18.063	0.977	20.524	0.055	0.054	1.136	4.17	-0.03	4.36	-4.17	-4.21	0.18		0.7		2.8
2-((4-Methylphenyl)phenylacetyl)-1H-indene-1,3(2H)-dione	C24 H18 O3	-2.67	354.125	353.117	5.937	5.15367e+06	4	0					0.124647	352			No MS2	[M-H]-1	224909	4.07504e+06	92650.3	5.15367e+06	18.119	0.412	22.914	0.055	0.023	1.265	4.18	-1.28	4.52	-4.18	-5.46	0.34		1		3.7
NP-016928	C20 H28 O3	-1.84	316.203	317.211	27.084	9.12574e+07	69	19	81.4	76.2		76.2	0.203264	643			DDA for preferred ion	[M+H]+1	5.01285e+06	9.12574e+07	5.53152e+06	9.10119e+07	18.205	1.103	18.156	0.055	0.061	0.997	4.19	0.14	4.18	-4.19	-4.04	0	1	8.4		7.8
aloxistatin	C17 H30 N2 O5	-1.17	342.215	341.208	17.589	3.68682e+06	5	0					0.215071	628			No MS2	[M-H]-1	197245	3.68682e+06	64313.1	3.66638e+06	18.692	0.326	18.588	0.053	0.017	0.994	4.22	-1.62	4.22	-4.22	-5.84	-0.01	0.3	5.9		6.4
bhas#22	C19 H36 O7	-1.79	376.245	359.242	28.258	1.12326e+07	0	0					0.24543	652			No MS2	[M+H-H2O]+1	593887	1.12326e+07	6.97962e+06	9.42938e+06	18.914	11.752	15.877	0.053	0.621	0.839	4.24	3.55	3.99	-4.24	-0.69	-0.25		4		1
Meconin	C10 H10 O4	-1.1	194.058	195.065	8.106	1.42486e+08	80	6	94.2	83.8		83.8	0.0576953	297	0	0	DDA for preferred ion	[M+H]+1	7.49811e+06	1.42486e+08	3.96572e+06	1.33698e+08	19.003	0.529	17.831	0.053	0.028	0.938	4.25	-0.92	4.16	-4.25	-5.17	-0.09	1	6.2	1	1.3
Meconin	C10 H10 O4	92808.7	212.068	195.065	8.126	1.42486e+08	20	5	92	83.1		83.1	0.0681632	321	0	0	DDA for other ion	[M+H-H2O]+1	7.49811e+06	1.42486e+08	3.96572e+06	1.33698e+08	19.003	0.529	17.831	0.053	0.028	0.938	4.25	-0.92	4.16	-4.25	-5.17	-0.09	1	1.3	1	5.1
Vinyltrimethoxysilane	C5 H12 O3 Si	-3.71	148.055	335.073	1.406	2.27677e+07	1	0					0.0550209	372			No MS2	[2M+K]+1	1.19493e+06	2.27677e+07	3.85309e+06	2.19263e+07	19.054	3.225	18.35	0.052	0.169	0.963	4.25	1.69	4.2	-4.25	-2.56	-0.05		1.3		4
11343172	C11 H21 N O3	-2.98	215.151	214.144	12.784	4.41694e+07	12	0					0.151503	704			DDA for preferred ion	[M-H]-1	2.28546e+06	4.41694e+07	904480	3.73142e+07	19.326	0.396	16.327	0.052	0.02	0.845	4.27	-1.34	4.03	-4.27	-5.61	-0.24	1	7.8	0.7	1.3
PGE1 alcohol	C20 H36 O4	-0.69	340.261	339.254	25.131	1.45171e+07	7	0					0.261126	767			DDA for preferred ion	[M-H]-1	559519	1.09816e+07	341611	1.45171e+07	19.627	0.611	25.946	0.051	0.031	1.322	4.29	-0.71	4.7	-4.29	-5.01	0.4	0.7	8.9	0.3	8.4
Curvularide A	C18 H35 N O5	-0.83	345.251	344.244	29.387	932403	3	0					0.251235	728			No MS2	[M-H]-1	46479.4	932403	391521	688882	20.061	8.424	14.821	0.05	0.42	0.739	4.33	3.07	3.89	-4.33	-1.25	-0.44		3.9		2.8
2-Hydroxy-4-(4-hydroxyphenyl)butanoic acid	C10 H12 O4	-3.96	196.073	195.066	7.33	1.54484e+08	66	1	53.6	59		62.1	0.0727826	371			DDA for preferred ion	[M-H]-1	7.69161e+06	1.54484e+08	7.92735e+06	1.34782e+08	20.085	1.031	17.523	0.05	0.051	0.872	4.33	0.04	4.13	-4.33	-4.28	-0.2	1	8.9		8.9
1-(3-Phenyl-1,2,4-thiadiazol-5-yl)-1,4-diazepane	C13 H16 N4 S	-4.86	260.108	259.101	17.818	1.69307e+06	10	0					0.108302	416			No MS2	[M-H]-1	57078.8	1.14894e+06	61717.1	1.69307e+06	20.129	1.081	29.662	0.05	0.054	1.474	4.33	0.11	4.89	-4.33	-4.22	0.56		3.4		3.9
NP-014924	C10 H12 O4	-1.37	196.073	197.081	13.768	4.69059e+08	66	1	56.8	64.1		64.1	0.0732898	374	0	0	DDA for preferred ion	[M+H]+1	2.32314e+07	4.69059e+08	2.49403e+06	4.28515e+08	20.191	0.107	18.446	0.05	0.005	0.914	4.34	-3.22	4.21	-4.34	-7.56	-0.13	1.3	7.3		1.3
3-(3,4-dihydroxyphenyl)propanoic acid	C9 H10 O4	-98929	164.047	197.081	13.74	4.69059e+08	49	2	57.3	7.9		63.6	0.0471093	287	0	0	DDA for preferred ion	[M+H+MeOH]+1	2.32314e+07	4.69059e+08	2.45557e+06	4.28515e+08	20.191	0.106	18.446	0.05	0.005	0.914	4.34	-3.24	4.21	-4.34	-7.58	-0.13	1.3	1.3		8.4
Torrubiellone D	C22 H25 N O5	-0.33	383.173	382.166	20.588	1.66942e+06	20	0					0.173148	452			No MS2	[M-H]-1	82303.8	1.66942e+06	51335.7	1.39906e+06	20.284	0.624	16.999	0.049	0.031	0.838	4.34	-0.68	4.09	-4.34	-5.02	-0.25		3.9		3.4
RCL R660655	C26 H19 N O3	-3.56	393.135	392.128	7.537	2.57308e+06	6	0					0.135092	344			No MS2	[M-H]-1	126652	2.57308e+06	44408.9	2.13635e+06	20.316	0.351	16.868	0.049	0.017	0.83	4.34	-1.51	4.08	-4.34	-5.86	-0.27	0.3	3.2		3.2
Actinoramide C	C25 H40 N4 O6	-3.03	492.293	473.275	18.303	1.33757e+06	0	0					0.293292	596			No MS2	[M-H-H2O]-1	61076.7	1.2536e+06	75571.7	1.33757e+06	20.525	1.237	21.9	0.049	0.06	1.067	4.36	0.31	4.45	-4.36	-4.05	0.09		1.2		2.8
2176683	C22 H38 O6	-0.41	398.267	397.259	30.407	1.46327e+06	3	0					0.266676	670			No MS2	[M-H]-1	54081.7	1.11104e+06	123919	1.46327e+06	20.544	2.291	27.057	0.049	0.112	1.317	4.36	1.2	4.76	-4.36	-3.16	0.4		0.7		4.5
Cyclo-(2-hydroxy-Pro-Gly)	C7 H10 N2 O3	0.48	170.069	385.138	1.223	8.12008e+06	13	1			51.6		0.0692231	407			DDA for preferred ion	[2M+FA-H]-1	392250	8.12008e+06	401093	7.12258e+06	20.701	1.023	18.158	0.048	0.049	0.877	4.37	0.03	4.18	-4.37	-4.34	-0.19		1		3.7
Oxycodone	C18 H21 N O4	-1.57	315.147	316.154	18.546	1.09116e+07	80	0					0.146562	465			No MS2	[M+H]+1	489050	1.02571e+07	545878	1.09116e+07	20.974	1.116	22.312	0.048	0.053	1.064	4.39	0.16	4.48	-4.39	-4.23	0.09		3.2		1.3
Karnamicin C5	C16 H21 N3 O5 S	-0.79	367.12	366.113	10.416	928545	19	0					0.119901	327			No MS2	[M-H]-1	22946.3	482394	17476.9	928545	21.023	0.762	40.466	0.048	0.036	1.925	4.39	-0.39	5.34	-4.39	-4.79	0.94		6.1		0.7
2-Acetamido-4,5-dimethyl-3-thiophenecarboxylic acid	C9 H11 N O3 S	-3.05	213.045	212.038	5.042	3.79767e+06	14	0					0.0453145	213			No MS2	[M-H]-1	133620	2.84058e+06	87299.3	3.79767e+06	21.259	0.653	28.421	0.047	0.031	1.337	4.41	-0.61	4.83	-4.41	-5.02	0.42	0.3	3.2		2.1
1-(acetyloxy)-3-hydroxy-6,8a-dimethyl-7-oxo-3-(propan-2-yl)-1,2,3,3a,4,7,8,8a-octahydroazulen-4-yl 4-hydroxybenzoate	C24 H30 O7	39576.6	447.225	448.232	22.325	3.64899e+07	15	1	57.7	42.2		44.7	0.224989	503			DDA for preferred ion	[M+H]+1	1.49512e+06	3.18746e+07	761464	3.64899e+07	21.319	0.509	24.406	0.047	0.024	1.145	4.41	-0.97	4.61	-4.41	-5.39	0.2		4		5.1
2'-amino-2'-deoxyadenosine	C10 H14 N6 O3	0.94	266.113	265.106	11.364	5.34698e+06	15	0					0.11299	425			No MS2	[M-H]-1	229486	4.96068e+06	79244.1	5.34698e+06	21.616	0.345	23.3	0.046	0.016	1.078	4.43	-1.53	4.54	-4.43	-5.97	0.11		4.2		2.1
(1-Hydroxy-2,3,5,7a-tetrahydro-1H-pyrrolizin-7-yl)methyl 2,3-dihydroxy-2-isopropylbutanoate	C15 H25 N O5	0.17	299.173	298.166	19.778	5.19463e+06	25	0					0.173323	579			No MS2	[M-H]-1	240040	5.19463e+06	65207.2	3.97054e+06	21.641	0.272	16.541	0.046	0.013	0.764	4.44	-1.88	4.05	-4.44	-6.32	-0.39	0.3	1		5.9
Tyramineglucuronide	C14 H19 N O7	-0.93	313.116	348.085	3.223	1.39289e+07	6	0					0.115861	370			No MS2	[M+Cl]-1	641163	1.39289e+07	84707.3	1.2398e+07	21.724	0.132	19.337	0.046	0.006	0.89	4.44	-2.92	4.27	-4.44	-7.36	-0.17	0.7	4.6		4
1-{[(5-Amino-1H-tetrazol-1-yl)acetyl]amino}-N-phenylcyclohexanecarboxamide	C16 H21 N7 O2	-4.35	343.174	342.167	12.392	6.24663e+06	3	0					0.174181	508			No MS2	[M-H]-1	174721	3.79645e+06	138456	6.24663e+06	21.729	0.792	35.752	0.046	0.036	1.645	4.44	-0.34	5.16	-4.44	-4.78	0.72		4.2		3.2
(2S,3S)-13-Hydroxy-1-[(4S)-4-isopropyl-5,5-dimethyl-2-oxo-1,3-oxazolidin-3-yl]-2-methyl-1,4,7-trioxo-5-tridecen-3-yl acetate	C24 H37 N O8	-0.83	467.252	466.244	24.851	4.81079e+06	3	0					0.251531	538			No MS2	[M-H]-1	168475	3.67113e+06	167492	4.81079e+06	21.79	0.994	28.555	0.046	0.046	1.31	4.45	-0.01	4.84	-4.45	-4.45	0.39	0.3	5.3		5.3
3-hydroxy-suberic acid	C8 H14 O5	-4.54	190.083	189.076	5.974	7.06194e+07	16	0					0.0832605	438			DDA for preferred ion	[M-H]-1	3.21858e+06	7.06194e+07	133845	5.75415e+07	21.941	0.042	17.878	0.046	0.002	0.815	4.46	-4.59	4.16	-4.46	-9.04	-0.3	2.1	1.3		8.9
3-Carbamimidamidopropanoate	C4 H8 N3 O2	3.05	130.062	189.076	5.925	7.06194e+07	1	0					0.0620484	477			DDA for other ion	[M-H+HAc]-1	3.21858e+06	7.06194e+07	83611.3	5.75415e+07	21.941	0.026	17.878	0.046	0.001	0.815	4.46	-5.27	4.16	-4.46	-9.72	-0.3	1	7.8		1.3
Boldenone	C19 H26 O2	-1.81	286.193	287.2	32.141	1.92224e+07	39	0					0.192762	674			No MS2	[M+H]+1	635053	1.41279e+07	689899	1.92224e+07	22.247	1.086	30.269	0.045	0.049	1.361	4.48	0.12	4.92	-4.48	-4.36	0.44		2.9		4
Norselic acid C	C28 H40 O3	-0.6	424.297	423.29	39.114	1.75583e+06	0	0					0.297491	701			No MS2	[M-H]-1	65404.5	1.45702e+06	61263.8	1.75583e+06	22.277	0.937	26.846	0.045	0.042	1.205	4.48	-0.09	4.75	-4.48	-4.57	0.27		3.9		3.2
methyl 2-(6-bromo-3,4-dihydroxyphenyl)acetate	C9 H9 Br O4	-0.61	259.968	258.961	5.923	3.27411e+06	7	0					-0.0317384	-122			No MS2	[M-H]-1	116122	2.60354e+06	69716.8	3.27411e+06	22.421	0.6	28.195	0.045	0.027	1.258	4.49	-0.74	4.82	-4.49	-5.22	0.33		3.7		4.2
2-Methylbenzoic acid	C8 H8 O2	-7.18	136.051	181.05	2.233	1.47129e+09	0	1	67.9	8.4		8.4	0.0514532	378			DDA for preferred ion	[M+FA-H]-1	6.54925e+07	1.47129e+09	5.04234e+07	1.30764e+09	22.465	0.77	19.966	0.045	0.034	0.889	4.49	-0.38	4.32	-4.49	-4.87	-0.17	1.3	9.5	1.3	8.9
Ghanamycin B	C19 H28 O9	0.6	400.174	399.166	11.73	2.20774e+06	5	0					0.173574	434			No MS2	[M-H]-1	62239.4	1.40405e+06	48174.8	2.20774e+06	22.559	0.774	35.472	0.044	0.034	1.572	4.5	-0.37	5.15	-4.5	-4.87	0.65	0	3.4		3.7
2-methyl-2-dodecenoic acid	C13 H24 O2	-0.71	212.177	195.174	28.301	1.50885e+07	16	0					0.177479	836			No MS2	[M+H-H2O]+1	665077	1.50885e+07	5.10683e+06	1.15795e+07	22.687	7.679	17.411	0.044	0.338	0.767	4.5	2.94	4.12	-4.5	-1.56	-0.38	0.7	1.3		4.6
N-Ribosylnicotinamide	C11 H14 N2 O5	-1.09	254.09	253.083	9.189	1.26126e+07	14	0					0.0899945	354			No MS2	[M-H]-1	361441	8.31204e+06	58522.1	1.26126e+07	22.997	0.162	34.895	0.043	0.007	1.517	4.52	-2.63	5.12	-4.52	-7.15	0.6	0.3	7		1.3
Adenosine	C10 H13 N5 O4	-1.66	267.096	268.104	1.206	5.04655e+09	41	1	99.8	10		10	0.0963112	361	0	0	DDA for preferred ion	[M+H]+1	2.13032e+08	5.04655e+09	2.32364e+08	4.21985e+09	23.689	1.091	19.808	0.042	0.046	0.836	4.57	0.13	4.31	-4.57	-4.44	-0.26	8.4	8.9	1.3	8.9
Adenosine	C10 H13 N5 O4	-617952	102.044	268.104	1.237	5.04655e+09	0	1	98.3	9.9		9.9	0.0438918	430	0	0	DDA for other ion	[2M+ACN+Na]+1	2.13032e+08	5.04655e+09	2.32364e+08	4.21985e+09	23.689	1.091	19.808	0.042	0.046	0.836	4.57	0.13	4.31	-4.57	-4.44	-0.26	1.3	1.3	8.9	1.3
20-oxodacryhainansterone	C27 H40 O6	-1.29	460.282	459.275	36.214	2.91913e+06	6	0					0.281894	612			No MS2	[M-H]-1	122892	2.91913e+06	215323	2.6085e+06	23.754	1.752	21.226	0.042	0.074	0.894	4.57	0.81	4.41	-4.57	-3.76	-0.16		3.7	0.3	4.2
Louisianin B	C11 H13 N O2	-4.26	191.094	190.087	14.075	1.12403e+07	75	0					0.0938148	491			No MS2	[M-H]-1	320443	7.75675e+06	90313.5	1.12403e+07	24.206	0.282	35.077	0.041	0.012	1.449	4.6	-1.83	5.13	-4.6	-6.42	0.54		8		8.4
methyl 9,12-dihydroxy-13-oxo-10-octadecenoate	C19 H34 O5	-0.51	342.24	341.233	20.864	2.27778e+06	2	0					0.24045	703			No MS2	[M-H]-1	76648.1	1.88873e+06	57641.1	2.27778e+06	24.642	0.752	29.717	0.041	0.031	1.206	4.62	-0.41	4.89	-4.62	-5.03	0.27	0	2.6		3.2
Xylaric acid A	C14 H22 O5	-0.11	270.147	269.139	14.891	4.7815e+07	4	0					0.146693	543			DDA for preferred ion	[M-H]-1	1.84628e+06	4.55357e+07	218914	4.7815e+07	24.663	0.119	25.898	0.041	0.005	1.05	4.62	-3.08	4.69	-4.62	-7.7	0.07		8.4	0.3	7.8
5-Methyl-N-phenyl-7-(3-pyridinyl)-1,7-dihydro[1,2,4]triazolo[1,5-a]pyrimidine-6-carboxamide	C18 H16 N6 O	-3.94	332.137	331.13	11.883	7.66215e+06	34	0					0.137251	413			No MS2	[M-H]-1	267739	6.64075e+06	672581	7.66215e+06	24.803	2.512	28.618	0.04	0.101	1.154	4.63	1.33	4.84	-4.63	-3.3	0.21	0.3	3.2		1
Cer(d14:1(4E)/22:0(2OH))	C36 H71 N O4	-1.82	581.537	564.534	38.514	2.36538e+07	4	0					-0.462746	-796			No MS2	[M+H-H2O]+1	950389	2.36538e+07	862944	901547	24.889	0.908	0.949	0.04	0.036	0.038	4.64	-0.14	-0.08	-4.64	-4.78	-4.71		2.9
Virescenoside U	C26 H38 O8	-1.04	478.256	479.263	19.606	1.30432e+07	3	0					0.256172	536			No MS2	[M+H]+1	523330	1.30432e+07	698809	1.10237e+07	24.923	1.335	21.065	0.04	0.054	0.845	4.64	0.42	4.4	-4.64	-4.22	-0.24		4		4
Tetramethyl (formamidomethylene)bis(phosphonate)	C6 H15 N O7 P2	-0.05	275.032	274.025	1.293	2.11001e+06	2	0					0.0323621	118			No MS2	[M-H]-1	83860.5	2.11001e+06	84698.3	1.69891e+06	25.161	1.01	20.259	0.04	0.04	0.805	4.65	0.01	4.34	-4.65	-4.64	-0.31		3.2		0.7
(2S)-2-Amino-5-carbamimidamidopentanoate	C6 H13 N4 O2	1.76	173.104	172.097	2.859	5.5317e+07	1	0					0.104155	602			DDA for preferred ion	[M-H]-1	1.87215e+06	4.7517e+07	1.51271e+06	5.5317e+07	25.381	0.808	29.547	0.039	0.032	1.164	4.67	-0.31	4.88	-4.67	-4.97	0.22		5.7		1.3
15(R),19(R)-hydroxy Prostaglandin E1	C20 H34 O6	-48647.6	352.224	353.232	24.314	1.939e+07	47	6	61.9	65.6		65.6	0.224461	637			DDA for preferred ion	[M+H]+1	763170	1.939e+07	7.57094e+06	1.54769e+07	25.407	9.92	20.28	0.039	0.39	0.798	4.67	3.31	4.34	-4.67	-1.36	-0.33		4		1.3
10-Hydroxycarbazepine	C15 H14 N2 O2	-1.29	254.105	289.075	6.637	2.04742e+06	88	0					0.1052	414			No MS2	[M+Cl]-1	80301.6	2.04742e+06	66214.2	1.44835e+06	25.497	0.825	18.036	0.039	0.032	0.707	4.67	-0.28	4.17	-4.67	-4.95	-0.5		1		4.5
[Similar to: jwh-018-d11; ΔMass: -236.2373 Da]			116.01	115.002	1.377	4.59447e+08	0	1			65.5		0.00970199	84			DDA for other ion	[M-H]-1	1.55593e+07	4.01244e+08	2.10343e+07	4.59447e+08	25.788	1.352	29.529	0.039	0.052	1.145	4.69	0.43	4.88	-4.69	-4.25	0.2	7.8	1.3	1.3	1.3
Furanyl fentanyl	C24 H26 N2 O2	18.93	374.207	373.199	27.078	2.2974e+07	2	1	59.9	8		9.2	0.206512	552			DDA for preferred ion	[M-H]-1	650991	1.6793e+07	2.24025e+06	2.2974e+07	25.796	3.441	35.291	0.039	0.133	1.368	4.69	1.78	5.14	-4.69	-2.91	0.45	0.7	6.7		6.7
Icosadienoicacid	C20 H36 O2	-1.71	308.271	291.268	25.921	2.34517e+07	26	0					0.271004	879			No MS2	[M+H-H2O]+1	625714	1.67998e+07	7.18203e+06	2.34517e+07	26.849	11.478	37.48	0.037	0.428	1.396	4.75	3.52	5.23	-4.75	-1.23	0.48		5.7		1.3
Nanaomycin C	C16 H15 N O5	-0.53	301.095	300.088	20.485	3.76074e+06	34	0					0.0948621	315			No MS2	[M-H]-1	123247	3.39384e+06	69997.8	3.76074e+06	27.537	0.568	30.514	0.036	0.021	1.108	4.78	-0.82	4.93	-4.78	-5.6	0.15		3.7
methyl-2,3,5-trihydroxytetradecanoate	C15 H30 O5	-0.18	290.209	289.202	13.677	3.92466e+06	4	0					0.209272	721			DDA for preferred ion	[M-H]-1	97062.1	2.74592e+06	185131	3.92466e+06	28.29	1.907	40.435	0.035	0.067	1.429	4.82	0.93	5.34	-4.82	-3.89	0.52		7		7
methyl 8-[3,5-epidioxy-2-(3-hydroperoxy-1-pentenyl)-cyclopentyl]-octanoate	C22 H36 O6	-0.5	396.251	395.244	25.957	2.77434e+06	3	0					0.25099	633			No MS2	[M-H]-1	67128.2	1.91437e+06	265207	2.77434e+06	28.518	3.951	41.329	0.035	0.139	1.449	4.83	1.98	5.37	-4.83	-2.85	0.54		4.2		1
PE(17:1(9Z)/0:0)	C22 H44 N O7 P	-1.1	465.285	464.278	35.036	1.49782e+06	0	0					0.285027	613			No MS2	[M-H]-1	52247.7	1.49782e+06	73780.8	301100	28.668	1.412	5.763	0.035	0.049	0.201	4.84	0.5	2.53	-4.84	-4.34	-2.31		6.1		0.3
NP-019547	C17 H26 O5	0.15	310.178	309.171	17.137	3.13788e+07	23	1	60.7	8		55.1	0.17807	574			DDA for preferred ion	[M-H]-1	1.01802e+06	2.92233e+07	254793	3.13788e+07	28.706	0.25	30.823	0.035	0.009	1.074	4.84	-2	4.95	-4.84	-6.84	0.1	0.7	8.4		8.4
8-Amino-7-oxononanoic acid	C9 H17 N O3	-3.15	187.12	186.113	3.86	8.3619e+07	16	0					0.120253	643			DDA for preferred ion	[M-H]-1	2.89229e+06	8.3619e+07	2.23373e+06	5.58246e+07	28.911	0.772	19.301	0.035	0.027	0.668	4.85	-0.37	4.27	-4.85	-5.23	-0.58		7.8		8.4
1,3-Adamantanediacetic acid	C14 H20 O4	-1.46	252.136	253.143	14.891	1.78528e+07	18	0					0.13579	539			No MS2	[M+H]+1	610204	1.76525e+07	2.80539e+06	1.78528e+07	28.929	4.597	29.257	0.035	0.159	1.011	4.85	2.2	4.87	-4.85	-2.65	0.02	0.7	1.3		4
Ethyl 4-(2,5-dimethoxyphenyl)-6-methyl-2-thioxo-1,2,3,4-tetrahydro-5-pyrimidinecarboxylate	C16 H20 N2 O4 S	-0.14	336.114	335.107	18.301	2.26082e+06	26	0					0.114332	340			No MS2	[M-H]-1	76676.3	2.24986e+06	53616.8	2.26082e+06	29.342	0.699	29.485	0.034	0.024	1.005	4.87	-0.52	4.88	-4.87	-5.39	0.01	0	4.8		1
Penicidone D	C20 H21 N O7	0.91	387.132	386.125	15.386	5.38227e+06	5	0					0.132155	341			No MS2	[M-H]-1	100723	3.05808e+06	123557	5.38227e+06	30.361	1.227	53.436	0.033	0.04	1.76	4.92	0.29	5.74	-4.92	-4.63	0.82		4.8		1
N,N-Dimethyloctadecanamide	C20 H41 N O	-1.61	311.318	312.326	35.34	1.78628e+07	5	0					0.318315	1022	0	0	DDA for preferred ion	[M+H]+1	569523	1.78628e+07	518169	1.76047e+07	31.364	0.91	30.911	0.032	0.029	0.986	4.97	-0.14	4.95	-4.97	-5.11	-0.02		2.9		4.6
11343172	C11 H21 N O3	-2.87	215.152	214.144	14.101	1.11197e+08	12	0					0.151525	704			DDA for preferred ion	[M-H]-1	3.43897e+06	1.11197e+08	3.27189e+06	1.09146e+08	32.334	0.951	31.738	0.031	0.029	0.982	5.02	-0.07	4.99	-5.02	-5.09	-0.03		8.9		8.4
4-[(4,6-Dimethoxypyrimidin-2-yl)methyl]-1-(3,4,5-trimethoxybenzoyl)piperazine	C21 H28 N4 O6	-3.15	432.2	431.192	12.372	1.45294e+07	1	0					0.199521	462			No MS2	[M-H]-1	302129	9.81386e+06	311759	1.45294e+07	32.482	1.032	48.09	0.031	0.032	1.48	5.02	0.05	5.59	-5.02	-4.98	0.57	3	3.2		4.6
N-(2,4-Difluorophenyl)-2,5-dimethyl-4-[4-(2-pyridinyl)-1-piperazinyl]thieno[2,3-d]pyrimidine-6-carboxamide	C24 H22 F2 N6 O S	-2.27	480.153	479.146	12.314	905235	4	0					0.153295	319			No MS2	[M-H]-1	27665.1	905235	118823	227847	32.721	4.295	8.236	0.031	0.131	0.252	5.03	2.1	3.04	-5.03	-2.93	-1.99		0.7	0	4.7
Fascicularone H	C15 H24 O5	-0.56	284.162	283.155	13.555	9.71102e+06	5	0					0.162214	571			No MS2	[M-H]-1	293277	9.61536e+06	353208	9.71102e+06	32.786	1.204	33.112	0.031	0.037	1.01	5.04	0.27	5.05	-5.04	-4.77	0.01	0.3	7		1
O-Propanoylcarnitine	C10 H19 N O4	-3.29	217.131	216.123	7.697	4.33385e+06	11	0					0.130694	602			No MS2	[M-H]-1	109272	3.65093e+06	62270.6	4.33385e+06	33.411	0.57	39.661	0.03	0.017	1.187	5.06	-0.81	5.31	-5.06	-5.87	0.25	0	3.2		4.8
Fuzanin F	C14 H21 N O4	-0.92	267.147	248.129	15.01	2.44381e+07	16	1			53.9		0.146811	550			DDA for other ion	[M-H-H2O]-1	729410	2.44381e+07	99741.4	2.4013e+07	33.504	0.137	32.921	0.03	0.004	0.983	5.07	-2.87	5.04	-5.07	-7.94	-0.03	0.7	1.8		7.8
(1S,2S,8aR)-1-[(3Z)-5-hydroxy-3-methylpent-3-en-1-yl]-2,5,5,8a-tetramethyl-decahydronaphthalen-2-ol	C20 H36 O2	-58426.3	290.26	291.268	25.912	2.34517e+07	39	2	86.7	80		80	0.260363	897			DDA for preferred ion	[M+H]+1	489002	1.67998e+07	4.06805e+06	2.34517e+07	34.355	8.319	47.958	0.029	0.242	1.396	5.1	3.06	5.58	-5.1	-2.05	0.48		1.3		6.2
(4,6-Dioxotetrahydro-2(1H)-pyrimidinylidene)malononitrile	C7 H4 N4 O2	2.11	176.034	175.027	7.679	1.17905e+07	1	1			64.4		0.0337965	192			DDA for preferred ion	[M-H]-1	332213	1.17905e+07	46868.1	1.16557e+07	35.491	0.141	35.085	0.028	0.004	0.989	5.15	-2.83	5.13	-5.15	-7.97	-0.02	0.3	6.7		6.7
Verrucarol	C15 H22 O4	-0.35	266.152	265.144	20.532	4.19685e+06	24	0					0.151716	570			No MS2	[M-H]-1	117899	4.19685e+06	3.38696e+06	3.42593e+06	35.597	28.728	29.058	0.028	0.807	0.816	5.15	4.84	4.86	-5.15	-0.31	-0.29		3.7		1
Phomopsiketone A	C12 H18 O5	-1.52	242.115	241.108	10.434	1.62781e+08	16	1			84.4		0.115055	475			DDA for preferred ion	[M-H]-1	3.78236e+06	1.35587e+08	285412	1.62781e+08	35.847	0.075	43.037	0.028	0.002	1.201	5.16	-3.73	5.43	-5.16	-8.89	0.26	4.2	9.5	0.3	9.5	0.3
15(R),19(R)-hydroxy Prostaglandin F2?	C20 H34 O6	-0.99	370.235	369.228	24.383	2.34982e+07	11	3	52.2	7.6		63.5	0.235174	635			DDA for preferred ion	[M-H]-1	647767	2.34982e+07	349607	1.63012e+07	36.276	0.54	25.165	0.028	0.015	0.694	5.18	-0.89	4.65	-5.18	-6.07	-0.53	0.7	8.4		6.2
3-hydroxy-8-((E)-10-hydroxy-10-methylpentenyl)-2,4-dimethyltetrahydropyranone	C13 H22 O4	-0.15	242.152	287.15	10.825	1.71724e+07	10	1			59.8		0.151772	627			DDA for preferred ion	[M+FA-H]-1	366793	1.35393e+07	68569.8	1.71724e+07	36.913	0.187	46.818	0.027	0.005	1.268	5.21	-2.42	5.55	-5.21	-7.63	0.34	0.3	8.4		8.9
4-Amino-N'-(2,4-dimethoxybenzylidene)-1,2,5-oxadiazole-3-carbohydrazonamide	C12 H14 N6 O3	1.15	290.113	289.106	13.455	1.34806e+07	3	0					0.113073	390			DDA for preferred ion	[M-H]-1	356326	1.34806e+07	234159	1.21606e+07	37.832	0.657	34.128	0.026	0.017	0.902	5.24	-0.61	5.09	-5.24	-5.85	-0.15	1.4	8.4		1.3
N-Carbamimidoyl-1-oxoethanaminium	C3 H8 N3 O	-0.98	102.067	101.059	2.871	5.18176e+06	1	0					0.0666369	653			DDA for other ion	[M-H]-1	99668.1	3.97714e+06	54658.7	5.18176e+06	39.904	0.548	51.99	0.025	0.014	1.303	5.32	-0.87	5.7	-5.32	-6.19	0.38	0	4.2		3.7
Usimine A	C24 H25 N O10	-0.66	487.148	486.14	10.915	4.47568e+06	7	0					0.147524	303			No MS2	[M-H]-1	55120.5	2.20062e+06	129976	4.47568e+06	39.924	2.358	81.198	0.025	0.059	2.034	5.32	1.24	6.34	-5.32	-4.08	1.02		2.6		3.2
Ethyl 4-{[6-(dimethylamino)-6-oxohexanoyl]amino}butanoate	C14 H26 N2 O4	-0.33	286.189	285.182	11.684	2.65019e+06	4	0					0.189161	661			No MS2	[M-H]-1	64957.2	2.65019e+06	63643.1	928070	40.799	0.98	14.287	0.025	0.024	0.35	5.35	-0.03	3.84	-5.35	-5.38	-1.51		3.2		0.7
N-(3-hydroxy-pentanoyl)-homoserine lactone	C9 H15 N O4	-1.37	201.1	200.092	2.178	3.07852e+07	8	0					0.0998327	496			DDA for preferred ion	[M-H]-1	707208	3.07852e+07	156414	1.27996e+07	43.531	0.221	18.099	0.023	0.005	0.416	5.44	-2.18	4.18	-5.44	-7.62	-1.27		4.6		5.1	0.3
Bis(4-hydroxyphenyl)methane	C13 H12 O2	-3.85	200.083	199.076	28.189	4.55002e+07	34	1	94.4	9.7		58.9	0.0829602	415			DDA for preferred ion	[M-H]-1	956678	4.24579e+07	2.64251e+06	4.55002e+07	44.381	2.762	47.561	0.023	0.062	1.072	5.47	1.47	5.57	-5.47	-4.01	0.1	0.7	9.5		9.5
3,4-dimethyl-5-carboxyethyl-2-furanacrylic acid	C12 H14 O5	-2.24	238.084	239.091	14.434	3.18691e+07	24	0					0.0835895	351			No MS2	[M+H]+1	703935	3.18691e+07	959521	2.34846e+07	45.273	1.363	33.362	0.022	0.03	0.737	5.5	0.45	5.06	-5.5	-5.05	-0.44		4		1.3
Harzianoic acid A	C14 H20 O5	-0.46	268.131	267.124	13.464	1.76025e+08	4	2			55.9		0.130949	488			DDA for preferred ion	[M-H]-1	3.48817e+06	1.58974e+08	503728	1.76025e+08	45.575	0.144	50.464	0.022	0.003	1.107	5.51	-2.79	5.66	-5.51	-8.3	0.15	1	9.5		9.5
(+/-)-6-Hydroxy-3-oxo-alpha-ionone	C13 H18 O3	-2.02	222.125	267.123	13.571	1.76025e+08	27	0					0.125146	563			No MS2	[M+FA-H]-1	3.48817e+06	1.58974e+08	505734	1.76025e+08	45.575	0.145	50.464	0.022	0.003	1.107	5.51	-2.79	5.66	-5.51	-8.3	0.15	3.7	1.3		1.3
Poronitin A	C20 H23 N O6	-0.4	373.152	372.145	15.151	2.7068e+06	13	0					0.152388	408			No MS2	[M-H]-1	58248.9	2.7068e+06	94483.5	2.02179e+06	46.47	1.622	34.709	0.022	0.035	0.747	5.54	0.7	5.12	-5.54	-4.84	-0.42		4.8		1
{[2-(3,4-Dihydro-1(2H)-quinolinyl)-2-oxoethyl]sulfanyl}acetic acid	C13 H15 N O3 S	-1.75	265.077	266.084	28.999	2.88127e+07	24	0					0.0767993	290			No MS2	[M+H]+1	610611	2.88127e+07	3.60023e+06	1.55756e+07	47.187	5.896	25.508	0.021	0.125	0.541	5.56	2.56	4.67	-5.56	-3	-0.89		1.3		4
1-Oleoylglycerophosphocholine	C26 H52 N O7 P	-1.42	521.347	522.355	38.414	3.663e+08	5	0					0.347399	666	0	100	DDA for preferred ion	[M+H]+1	7.47745e+06	3.663e+08	6.31881e+07	2.93717e+07	48.987	8.45	3.928	0.02	0.173	0.08	5.61	3.08	1.97	-5.61	-2.54	-3.64	1	4	1.3	1.3
Phthalic Acid, Bis-Propyl Ester	C14 H18 O4	-1.78	250.12	233.117	13.419	3.75028e+07	30	0					0.120064	480			No MS2	[M+H-H2O]+1	762014	3.75028e+07	5.0455e+06	3.5727e+07	49.215	6.621	46.885	0.02	0.135	0.953	5.62	2.73	5.55	-5.62	-2.89	-0.07		5.1		1.3
Coralcuparene	C14 H16 O3	-1.3	232.11	233.117	13.458	3.75028e+07	42	0					0.109643	472	0	0	DDA for other ion	[M+H]+1	758780	3.75028e+07	5.02408e+06	3.5727e+07	49.425	6.621	47.085	0.02	0.134	0.953	5.63	2.73	5.56	-5.63	-2.9	-0.07		1.3		4
1_5-Anhydro-D-mannitol	C6 H12 O5	-4.04	164.068	223.082	28.274	7.8517e+06	85	0					0.0678106	413			No MS2	[M-H+HAc]-1	152435	7.77128e+06	2.37835e+06	7.8517e+06	50.981	15.602	51.508	0.02	0.306	1.01	5.67	3.96	5.69	-5.67	-1.71	0.01	0.3	7.5		3.2
4,7,8-trimethoxyfuro[2,3-b]quinoline	C14 H13 N O4	-1.53	259.084	260.091	15.375	5.17581e+07	54	1	64.6	43.3		47.7	0.0840625	324	0	0	DDA for preferred ion	[M+H]+1	825169	4.22126e+07	5.46198e+06	5.17581e+07	51.156	6.619	62.724	0.02	0.129	1.226	5.68	2.73	5.97	-5.68	-2.95	0.29	0.7	5.7		1.3
Capryloylglycine	C10 H19 N O3	-3.09	201.136	200.128	9.441	9.3998e+07	21	1	78.6	8.9		46.8	0.135871	676			DDA for preferred ion	[M-H]-1	1.67125e+06	9.3998e+07	748538	8.47011e+07	56.244	0.448	50.681	0.018	0.008	0.901	5.81	-1.16	5.66	-5.81	-6.97	-0.15	0.7	8.4		8.4
Izuminoside A	C19 H18 N2 O7	-0.15	386.111	385.104	10.002	4.21059e+06	5	0					0.111342	288			No MS2	[M-H]-1	68898.2	4.21059e+06	223744	3.72291e+06	61.113	3.247	54.035	0.016	0.053	0.884	5.93	1.7	5.76	-5.93	-4.23	-0.18		1		3.7
1,1'-[(2,5-Dimethyl-1,4-phenylene)bis(methylene)]bis(3,5-dimethyl-1H-pyrazole)	C20 H26 N4	-4.61	322.214	321.207	26.124	9.79148e+07	11	2			52.4		0.214263	665			DDA for preferred ion	[M-H]-1	1.12917e+06	7.01642e+07	304368	9.79148e+07	62.138	0.27	86.714	0.016	0.004	1.396	5.96	-1.89	6.44	-5.96	-7.85	0.48		9.5		9.5
Lavendiol	C13 H20 O3	-2.29	224.141	223.133	15.487	2.15838e+07	12	0					0.14073	628			DDA for preferred ion	[M-H]-1	347036	2.15838e+07	156819	2.15807e+07	62.195	0.452	62.186	0.016	0.007	1	5.96	-1.15	5.96	-5.96	-7.1	0	0.3	7.3		8.4
Capryloylglycine	C10 H19 N O3	-3.55	201.136	200.129	11.011	8.93901e+07	21	1	75.5	8.8		45.9	0.135779	675			DDA for preferred ion	[M-H]-1	1.41967e+06	8.93901e+07	960639	7.97338e+07	62.966	0.677	56.164	0.016	0.011	0.892	5.98	-0.56	5.81	-5.98	-6.54	-0.16	0.7	8.4		8.4	0.7
(R)-Lactaldehyde	C3 H6 O2	4.68	74.0371	116.071	44.648	2.67274e+07	18	0					0.0371257	501			No MS2	[M+ACN+H]+1	421312	2.67274e+07	634718	3.08013e+06	63.438	1.507	7.311	0.016	0.024	0.115	5.99	0.59	2.87	-5.99	-5.4	-3.12	5.8	1.3		7
4-Hydroxy-5-isopropyl-2-methylbenzenesulfonic acid	C10 H14 O4 S	-0.99	230.061	231.068	8.073	3.58033e+07	4	0					0.0610522	265			No MS2	[M+H]+1	515985	3.35408e+07	569307	3.58033e+07	65.003	1.103	69.388	0.015	0.017	1.067	6.02	0.14	6.12	-6.02	-5.88	0.09		6.2		1.3
2,4,6-undecatrienal	C11 H16 O	-3.57	164.12	223.133	13.465	1.56752e+08	43	0					0.11953	728			DDA for other ion	[M-H+HAc]-1	2.10937e+06	1.39139e+08	388286	1.56752e+08	65.962	0.184	74.312	0.015	0.003	1.127	6.04	-2.44	6.22	-6.04	-8.49	0.17	1	9.5		9.5
JWH 018 2-hydroxyindole metabolite	C24 H23 N O2	-168056	297.148	356.162	15.182	2.9827e+07	38	4	58.9	7.9		61.6	0.147724	497			DDA for other ion	[M-H+HAc]-1	67113.6	4.68569e+06	2.9827e+07	2.53843e+06	69.817	444.425	37.823	0.014	6.366	0.542	6.13	8.8	5.24	-6.13	2.67	-0.88			7.3	1
LY255283	C19 H28 N4 O3	2.26	360.217	359.21	24.676	627258	6	0					0.216954	602			No MS2	[M-H]-1	8795.74	627258	235670	301343	71.314	26.794	34.26	0.014	0.376	0.48	6.16	4.74	5.1	-6.16	-1.41	-1.06		0.7		0.3	7.1
5-[(1E,3E,5E,7E)-2,6-Dimethyl-8-(2,6,6-trimethyl-1-cyclohexen-1-yl)-1,3,5,7-octatetraen-1-yl]-2H-tetrazole	C20 H28 N4	-4.49	324.23	323.223	25.304	1.85281e+07	11	0					0.229942	709			DDA for preferred ion	[M-H]-1	251129	1.85281e+07	109106	1.42067e+07	73.779	0.434	56.571	0.014	0.006	0.767	6.21	-1.2	5.82	-6.21	-7.41	-0.38		8.9		8.4
(2E)-3-[4-(Methylsulfonyl)phenyl]acrylic acid	C10 H10 O4 S	-1.95	226.03	225.022	7.813	5.24341e+06	10	2			59.6		0.0295392	131			DDA for preferred ion	[M-H]-1	58136.3	4.42936e+06	158873	5.24341e+06	76.189	2.733	90.192	0.013	0.036	1.184	6.25	1.45	6.49	-6.25	-4.8	0.24		4.8		1
PE(19:1(9Z)/0:0)	C24 H48 N O7 P	-1.65	493.316	494.323	34.916	4.90755e+07	2	2			56.3		0.316026	641	0	100	DDA for preferred ion	[M+H]+1	632540	4.90755e+07	1.59479e+06	2.75282e+06	77.585	2.521	4.352	0.013	0.032	0.056	6.28	1.33	2.12	-6.28	-4.94	-4.16		6.2	0.7	1
Cyclo-[isoleucyl-prolyl-leucyl-alanyl]	C20 H34 N4 O4	-4.03	394.256	439.255	28.356	1.19443e+07	2	0					0.256418	650			DDA for other ion	[M+FA-H]-1	145571	1.13063e+07	2.23952e+06	1.19443e+07	77.668	15.384	82.051	0.013	0.198	1.056	6.28	3.94	6.36	-6.28	-2.34	0.08	0.3	8.4		8.9
disuccinimido pentamethylenedicarbonate	C15 H18 N2 O10	3.65	386.098	385.09	2.205	8.33913e+06	3	0					0.0975553	253			No MS2	[M-H]-1	105864	8.33913e+06	54835.8	5.00453e+06	78.772	0.518	47.273	0.013	0.007	0.6	6.3	-0.95	5.56	-6.3	-7.25	-0.74		5.3		3.2
3-(2-naphthyl)-5-(trifluoromethyl)-1H-pyrazole	C14 H9 F3 N2	-12.74	262.068	243.051	1.552	1.7119e+08	3	1	55.9	7.8		59	0.0684439	261			DDA for preferred ion	[M-H-H2O]-1	1.36509e+06	1.09954e+08	429473	1.7119e+08	80.547	0.315	125.406	0.012	0.004	1.557	6.33	-1.67	6.97	-6.33	-8	0.64	0.7	1.3		7.3
11343172	C11 H21 N O3	-2.2	215.152	214.144	13.756	7.59272e+07	12	0					0.151671	705			No MS2	[M-H]-1	842804	7.04727e+07	466592	7.59272e+07	83.617	0.554	90.089	0.012	0.007	1.077	6.39	-0.85	6.49	-6.39	-7.24	0.11					3.4
1,1'-(3,3',5,5',6,6',7,7'-Octahydro-1H,1'H-2,2'-spirobi[s-indacene]-4,4'-diyl)diethanol	C27 H32 O2	-3.52	388.239	387.232	28.439	5.19008e+06	4	0					0.238865	615			No MS2	[M-H]-1	57724.5	5.19008e+06	1.74993e+06	2.43703e+06	89.911	30.315	42.218	0.011	0.337	0.47	6.49	4.92	5.4	-6.49	-1.57	-1.09		7.5		3.2
Capryloylglycine	C10 H19 N O3	-3.67	201.136	200.128	10.458	6.23403e+07	21	1	68.1	8.4		45	0.135756	675			DDA for preferred ion	[M-H]-1	689798	6.23403e+07	389817	5.7314e+07	90.375	0.565	83.088	0.011	0.006	0.919	6.5	-0.82	6.38	-6.5	-7.32	-0.12	0.7	7.3		1.3
N-Hydroxy-2-acetamidofluorene	C15 H13 N O2	-1.45	239.094	238.087	28.969	7.00804e+06	63	0					0.0942822	394			No MS2	[M-H]-1	75470	7.00804e+06	1.28346e+06	5.62433e+06	92.859	17.006	74.524	0.011	0.183	0.803	6.54	4.09	6.22	-6.54	-2.45	-0.32		1		6.4
Indolmycin	C14 H15 N3 O2	-0.79	257.116	256.109	7.05	6.38935e+06	55	0					0.116224	452			No MS2	[M-H]-1	68246.4	6.38935e+06	183273	4.71861e+06	93.622	2.685	69.141	0.011	0.029	0.739	6.55	1.43	6.11	-6.55	-5.12	-0.44		5.9		1
(-)-trans-Carveol	C10 H16 O	0.73	152.12	153.127	16.664	4.91552e+07	101	0					0.120226	790			No MS2	[M+H]+1	509559	4.91552e+07	389750	429646	96.466	0.765	0.843	0.01	0.008	0.009	6.59	-0.39	-0.25	-6.59	-6.98	-6.84		1.3			7.2
1,1-Dioxidotetrahydro-3-thiophenyl (4-methylphenoxy)acetate	C13 H16 O5 S	-0.03	284.072	283.065	10.916	1.06256e+07	4	0					0.0718359	253			No MS2	[M-H]-1	76071.3	7.48377e+06	48977.2	1.06256e+07	98.378	0.644	139.68	0.01	0.007	1.42	6.62	-0.64	7.13	-6.62	-7.26	0.51	0	6.4		7
[Similar to: 9-Nitrooleate; ΔMass: 150.0442 Da]	C19 H40 N7 O5 P	4.77	477.285	476.278	34.819	2.91017e+07	3	7			65.4		0.28513	597			DDA for preferred ion	[M-H]-1	292479	2.91017e+07	604235	1.49149e+07	99.5	2.066	50.995	0.01	0.021	0.513	6.64	1.05	5.67	-6.64	-5.59	-0.96	0.3	9.5	0.7	7.3
2-hydroxyethyl-3-methyl-1,4-naphthoquinone	C13 H12 O3	-2.69	216.078	215.071	20.464	1.14064e+07	38	0					0.0780637	361			No MS2	[M-H]-1	114636	1.14064e+07	250880	9.26231e+06	99.501	2.188	80.797	0.01	0.022	0.812	6.64	1.13	6.34	-6.64	-5.51	-0.3		8.4		7
11343172	C11 H21 N O3	-2.75	215.152	214.144	13.362	3.15115e+08	12	0					0.151552	704			DDA for preferred ion	[M-H]-1	3.1053e+06	3.15115e+08	2.43951e+06	2.95838e+08	101.476	0.786	95.269	0.01	0.008	0.939	6.67	-0.35	6.57	-6.67	-7.01	-0.09	1	8.4	1	8.4
Methyl 5-(1,2-dihydroxyethyl)pentopyranoside	C8 H16 O7	-2.47	224.089	223.082	28.374	7.8517e+06	1	0					0.0890485	397			No MS2	[M-H]-1	76379.5	7.77128e+06	2.16209e+06	7.8517e+06	101.746	28.307	102.798	0.01	0.278	1.01	6.67	4.82	6.68	-6.67	-1.85	0.01		1		7
Estriol	C18 H24 O3	-0.15	288.173	287.165	35.751	1.13846e+07	37	3	87.6	9.4		66.9	0.1725	599			DDA for preferred ion	[M-H]-1	106161	1.13846e+07	103038	8.73456e+06	107.239	0.971	82.277	0.009	0.009	0.767	6.74	-0.04	6.36	-6.74	-6.79	-0.38		9.5		8.6
5-amino-1-(4-chlorobenzyl)-1H-1,2,3-triazole-4-carboxamide	C10 H10 Cl N5 O	15.15	251.061	252.068	31.231	5.98871e+07	18	1	52.3	7.6		7.6	0.0611919	244	0	0	DDA for preferred ion	[M+H]+1	544513	5.98871e+07	598530	3.74355e+07	109.983	1.099	68.75	0.009	0.01	0.625	6.78	0.14	6.1	-6.78	-6.64	-0.68		6.7		6.2
Pulicatin C	C11 H11 N O2 S	-1.37	221.051	222.058	7.968	6.35952e+07	35	0					0.0507458	230	0	0	DDA for preferred ion	[M+H]+1	561683	6.35952e+07	610670	5.09259e+07	113.223	1.087	90.667	0.009	0.01	0.801	6.82	0.12	6.5	-6.82	-6.7	-0.32		7.3		6.2
SKF-97,541	C4 H12 N O2 P	-3.13	137.06	138.067	13.749	7.15997e+07	1	0					0.0601367	439	0	0	DDA for preferred ion	[M+H]+1	608899	7.06676e+07	2.24307e+06	7.15997e+07	116.058	3.684	117.589	0.009	0.032	1.013	6.86	1.88	6.88	-6.86	-4.98	0.02		1.3		6.7
Asperunguisin B	C32 H44 O4	-0.48	492.324	491.316	38.664	2.03158e+07	0	0					0.323723	658			DDA for preferred ion	[M-H]-1	130813	1.5398e+07	116519	2.03158e+07	117.71	0.891	155.304	0.008	0.008	1.319	6.88	-0.17	7.28	-6.88	-7.05	0.4		9.5		6.7
2-Isopropylmalic acid	C7 H12 O5	-340903	116.046	175.06	2.843	5.02362e+08	0	1	62.2	44.8		80.7	0.0462782	399			DDA for other ion	[M-H+HAc]-1	3.64971e+06	4.45498e+08	209959	5.02362e+08	122.064	0.058	137.644	0.008	0	1.128	6.93	-4.12	7.1	-6.93	-11.05	0.17	1	9.5	0.3	9.5	0.3
Erinacerin I	C18 H23 N O6	-0.47	349.152	348.145	14.49	1.07133e+07	22	0					0.152372	436			No MS2	[M-H]-1	86401.6	1.07133e+07	68865.8	9.47149e+06	123.994	0.797	109.622	0.008	0.006	0.884	6.95	-0.33	6.78	-6.95	-7.28	-0.18		8.4		8
Bractein	C21 H20 O12	-0.23	464.095	463.088	13.862	9.90291e+06	27	0					0.0953707	205			No MS2	[M-H]-1	68838.2	9.90291e+06	104674	4.96516e+06	143.858	1.521	72.128	0.007	0.011	0.501	7.17	0.6	6.17	-7.17	-6.56	-1		6.4		7.5
(2Z,5Z)-2,5-Bis[ethoxy(hydroxy)methylene]-3,4(2H,5H)-furandione	C10 H12 O7	-1.56	244.058	243.051	1.252	9.41646e+07	1	0					0.0579214	237			DDA for preferred ion	[M-H]-1	518684	8.13108e+07	530377	9.41646e+07	156.764	1.023	181.545	0.006	0.007	1.158	7.29	0.03	7.5	-7.29	-7.26	0.21		2.9		7.8
4-(Nitroamino)-N-phenyl-3,6-dihydro-1,3,5-triazine-1(2H)-carboxamide	C10 H12 N6 O3	0.64	264.097	263.09	10.417	1.11828e+07	4	0					0.0972578	368			No MS2	[M-H]-1	65309.4	1.11828e+07	49907.1	1.10823e+07	171.228	0.764	169.689	0.006	0.004	0.991	7.42	-0.39	7.41	-7.42	-7.81	-0.01		7.3		5.1
2-butyl-5-hydroxymethylIMIDAZOLE	C8 H14 N2 O	-5.4	154.11	213.124	7.222	1.29366e+07	11	0					0.109781	712			No MS2	[M-H+HAc]-1	55281.3	1.1401e+07	103108	1.29366e+07	206.237	1.865	234.014	0.005	0.009	1.135	7.69	0.9	7.87	-7.69	-6.79	0.18		7.8	0	1.3
4-methylaeruginoic acid	C11 H11 N O3 S	-1.78	237.046	238.053	8.961	1.24315e+08	18	0					0.0455427	192	0	0	DDA for preferred ion	[M+H]+1	576348	1.24315e+08	611283	8.52958e+07	215.695	1.061	147.994	0.005	0.005	0.686	7.75	0.08	7.21	-7.75	-7.67	-0.54		8.9		8.4
2-amino-8-oxo-9,10-epoxy-decanoic acid	C10 H17 N O4	-1.93	215.115	214.108	3.674	1.29374e+08	16	0					0.115343	536			DDA for preferred ion	[M-H]-1	347290	1.29374e+08	1.1158e+06	9.13905e+07	372.525	3.213	263.153	0.003	0.009	0.706	8.54	1.68	8.04	-8.54	-6.86	-0.5	0.3	7.3	0.7	7.8
L-(-)-Malic acid	C4 H6 O5	-10.1	134.02	133.013	1.237	1.30599e+09	0	3	72.6	46.5		47.6	0.0201694	150			DDA for preferred ion	[M-H]-1	2.3693e+06	1.15073e+09	1.69113e+07	1.30599e+09	485.682	7.138	551.215	0.002	0.015	1.135	8.92	2.84	9.11	-8.92	-6.09	0.18	1	8.9	1.3	8.9	0
11-(3-acetoxy-1-propynyl)-1alpha,25-dihydroxy-9,11-didehydrovitamin D3 / 11-(3-acetoxy-1-propynyl)-1alpha,25-dihydroxy-9,11-didehydrocholecalciferol	C32 H46 O5	-0.92	510.334	509.327	36.989	3.83006e+07	1	0					0.334057	655			DDA for preferred ion	[M-H]-1	28709.8	3.12124e+07	62710.2	3.83006e+07	1087.17	2.184	1334.06	0.001	0.002	1.227	10.09	1.13	10.38	-10.09	-8.96	0.3	0	8.4	0	8.9
