# Supplementary material for: Tryptophan-centered metabolic alterations coincides with lipid-mediated fungal response to cold stress
Source: Heliyon. 2023 Jan 21;9(2):e13066. doi: 10.1016/j.heliyon.2023.e13066 (PMC9898655; doi:10.1016/j.heliyon.2023.e13066)
Supplement: Multimedia component 3 [file mmc3.xlsx]

## Sheet: Sheet1
Name	Formula	Structure	Annot. DeltaMass [ppm]	Calc. MW	m/z	RT [min]	Area (Max.)	# ChemSpider Results	# mzCloud Results	mzCloud Best Match	mzCloud Best Match Confidence	mzCloud Best Sim. Match	mzCloud Best Tree Match	Mass Defect: Standard MD	Mass Defect: Relative MD	Class Coverage: Omeprazole Compound Class	Class Coverage: Phosphatidylcholine Compound Class	MS2	Reference Ion	Group Area: NRPS-37	Group Area: WT-37	Group Area: NRPS-50	Group Area: WT-50	Ratio: (B) / (A)	Ratio: (C) / (A)	Ratio: (D) / (A)	Ratio: (A) / (B)	Ratio: (C) / (B)	Ratio: (D) / (B)	Log2 Fold Change: (B) / (A)	Log2 Fold Change: (C) / (A)	Log2 Fold Change: (D) / (A)	Log2 Fold Change: (A) / (B)	Log2 Fold Change: (C) / (B)	Log2 Fold Change: (D) / (B)	Peak Rating: I37-1.raw (F1)	Peak Rating: I45-1.raw (F2)	Peak Rating: y37-1.raw (F4)	Peak Rating: y45-1.raw (F5)	Peak Rating: M2.raw (F3)
Mycolipanolic acid	C26 H52 O3		-1.78	412.391	411.384	40.42	4.72655e+06	2	0					0.390913	948			No MS2	[M-H]-1	4.72655e+06	38041.8	3.68987e+06	39614.1	0.008	0.781	0.008	124.246	96.995	1.041	-6.96	-0.36	-6.9	6.96	6.6	0.06	5.3		1	0
3-(2’-acetoxy-3’- oxo-4’-methylpentyl)-indole	C16 H19 N O3		-1.03	273.136	272.129	26.862	1.24167e+07	81	0					0.136213	499			No MS2	[M-H]-1	1.24167e+07	184366	2.82719e+06	4.11544e+06	0.015	0.228	0.331	67.348	15.335	22.322	-6.07	-2.13	-1.59	6.07	3.94	4.48	6.7	0.3		1
28:2(9Z,21Z)	C28 H52 O2		-2.11	420.396	421.403	38.604	5.82708e+07	4	0					0.395845	942	0	0	DDA for preferred ion	[M+H]+1	5.82708e+07	1.04328e+06	4.0309e+07	579530	0.018	0.692	0.01	55.854	38.637	0.555	-5.8	-0.53	-6.65	5.8	5.27	-0.85	8.9		6.7
Palmitoleic Acid	C16 H30 O2		86473.5	276.208	277.216	29.616	1.7664e+08	32	1	67.7	67.3		67.3	0.208274	754	0	0	DDA for preferred ion	[M+H]+1	1.7664e+08	4.96206e+06	1.04982e+08	3.80464e+07	0.028	0.594	0.215	35.598	21.157	7.667	-5.15	-0.75	-2.21	5.15	4.4	2.94	4	1	1.3		1
Vulvic acid	C12 H24 O2		-0.96	200.177	259.191	30.808	4.32811e+07	11	0					0.177437	886			No MS2	[M-H+HAc]-1	4.32811e+07	1.74497e+06	2.05594e+07	2.15893e+06	0.04	0.475	0.05	24.803	11.782	1.237	-4.63	-1.07	-4.33	4.63	3.56	0.31			5.1
ethyl 9,9-dimethoxynonanoate	C13 H26 O4		-2.11	246.183	245.175	27.613	1.64394e+06	7	0					0.18259	742			No MS2	[M-H]-1	1.3614e+06	56563.6	1.64394e+06	79751	0.042	1.208	0.059	24.069	29.064	1.41	-4.59	0.27	-4.09	4.59	4.86	0.5			7.2	0
Chaetoindolin A	C16 H19 N O3		-0.79	273.136	272.129	17.389	3.84536e+07	81	0					0.136276	499			DDA for preferred ion	[M-H]-1	3.84536e+07	2.16088e+06	3.97845e+06	1.05403e+07	0.056	0.103	0.274	17.795	1.841	4.878	-4.15	-3.27	-1.87	4.15	0.88	2.29	9.5	3.7	5.9	3.7
(11E,15Z)-9,10,13-trihydroxyoctadeca-11,15-dienoic acid	C18 H32 O5		-0.54	310.214	309.207	30.026	1.78389e+08	19	2	82.9	77.3		77.3	0.213828	689	0	0	DDA for preferred ion	[M-H]-1	1.78389e+08	1.25771e+07	9.28614e+07	1.92752e+07	0.071	0.521	0.108	14.184	7.383	1.533	-3.83	-0.94	-3.21	3.83	2.88	0.62	7.3	2.9	1.3	4.6
Tetranor-12R-HETE	C16 H26 O3		-0.67	248.177	249.184	20.247	8.73195e+07	11	3	81	75.9		75.9	0.177034	713	0	0	DDA for preferred ion	[M+H]+1	8.73195e+07	6.60768e+06	2.46295e+07	9.23962e+06	0.076	0.282	0.106	13.215	3.727	1.398	-3.72	-1.83	-3.24	3.72	1.9	0.48	5.7		1.3
Acetyl-N-formyl-5-methoxykynurenamine	C13 H16 N2 O4		-1.48	264.111	248.091	1.213	9.44845e+08	35	0					0.110616	419			No MS2	[M+H-NH3]+1	9.44845e+08	7.50505e+07	5.59829e+07	7.23862e+07	0.079	0.059	0.077	12.589	0.746	0.964	-3.65	-4.08	-3.71	3.65	-0.42	-0.05	1.3	1.3	1.3	7.3
Cladosporester C	C14 H24 O6		-0.01	288.157	287.15	14.469	6.4302e+06	20	0					0.157285	546			No MS2	[M-H]-1	6.4302e+06	707111	669398	1.66137e+06	0.11	0.104	0.258	9.094	0.947	2.35	-3.18	-3.26	-1.95	3.18	-0.08	1.23	6.4	0.7	1.7	1.7
12-oxo-14,18-dihydroxy-9Z,13E,15Z-octadecatrienoic acid	C18 H28 O5		-0.84	324.193	323.186	21.213	1.4355e+07	2	0					0.1934	597			DDA for other ion	[M-H]-1	1.4355e+07	1.98666e+06	8.4926e+06	2.64035e+06	0.138	0.592	0.184	7.226	4.275	1.329	-2.85	-0.76	-2.44	2.85	2.1	0.41	6.7		4.2
Ambrettolic acid	C16 H30 O3		-0.86	270.219	269.212	36.319	1.57961e+07	12	0					0.219262	811			DDA for preferred ion	[M-H]-1	1.57961e+07	2.38389e+06	1.24884e+07	4.76116e+06	0.151	0.791	0.301	6.626	5.239	1.997	-2.73	-0.34	-1.73	2.73	2.39	1	7.8	5.9	7.8	7
2-Hydroxycinnamic acid	C9 H8 O3		-109790	146.037	147.044	6.06	4.57776e+08	13	1	50.7	41.1		46.3	0.0365924	251	0	0	DDA for preferred ion	[M+H]+1	4.57776e+08	8.68962e+07	1.38637e+08	1.0537e+08	0.19	0.303	0.23	5.268	1.595	1.213	-2.4	-1.72	-2.12	2.4	0.67	0.28	1.3	1.3	1.3	5.1
2,3-Dihydro-1-benzofuran-2-carboxylic acid	C9 H8 O3		-2.23	164.047	147.044	6.059	4.57776e+08	49	4	99.7	10		10	0.0469776	286			DDA for preferred ion	[M+H-H2O]+1	4.57776e+08	8.68962e+07	1.38637e+08	1.0537e+08	0.19	0.303	0.23	5.268	1.595	1.213	-2.4	-1.72	-2.12	2.4	0.67	0.28	8.4	9.5	5.7	1.3
4-Acetamidobenzoic acid	C9 H9 N O3		-2.49	179.058	178.05	1.163	8.45687e+07	43	3	86	50.3		50.7	0.0577979	323			DDA for preferred ion	[M-H]-1	8.45687e+07	1.88577e+07	1.21857e+07	2.01575e+07	0.223	0.144	0.238	4.485	0.646	1.069	-2.16	-2.79	-2.07	2.16	-0.63	0.1	7.3	6.2	6.7	6.7
Juniperic acid	C16 H32 O3		-0.46	272.235	271.228	36.858	2.81291e+07	13	1			53.6		0.235019	863			DDA for preferred ion	[M-H]-1	2.81291e+07	5.87504e+06	2.3602e+07	1.83262e+07	0.209	0.839	0.652	4.788	4.017	3.119	-2.26	-0.25	-0.62	2.26	2.01	1.64	8.4	8	8.9	8.9	3.2
Indole-3-acetic acid	C10 H9 N O2		-1.58	175.063	176.07	9.634	5.66228e+08	78	2	99.4	10		83.5	0.0630511	360	0	0	DDA for preferred ion	[M+H]+1	5.66228e+08	1.52672e+08	1.22722e+08	2.09762e+08	0.27	0.217	0.37	3.709	0.804	1.374	-1.89	-2.21	-1.43	1.89	-0.32	0.46	1.3	1.3	1.3	6.2	1
Isoquinoline	C9 H7 N		-0.78	129.058	130.065	9.648	8.68292e+08	8	4	61.5	42.8		46.1	0.0577491	447	0	0	DDA for preferred ion	[M+H]+1	8.68292e+08	2.52972e+08	1.38616e+08	3.31288e+08	0.291	0.16	0.382	3.432	0.548	1.31	-1.78	-2.65	-1.39	1.78	-0.87	0.39	8.4	7.3	7.8	7.8
3-Methyloxindole	C9 H9 N O		-1.2	147.068	148.076	9.812	1.13398e+08	59	0					0.0682368	464			No MS2	[M+H]+1	1.13398e+08	3.74897e+07	1.00005e+08	6.13969e+07	0.331	0.882	0.541	3.025	2.668	1.638	-1.6	-0.18	-0.89	1.6	1.42	0.71	4	1.8	3.5	1.3
Norfenefrine	C8 H11 N O2		-0.77	153.079	136.076	7.326	5.3602e+08	55	1	59.3	64.8		64.8	0.0788607	515	7.14	0	DDA for preferred ion	[M+H-H2O]+1	5.3602e+08	2.10512e+08	2.50624e+08	2.40143e+08	0.393	0.468	0.448	2.546	1.191	1.141	-1.35	-1.1	-1.16	1.35	0.25	0.19	8.4
Tetradecanedioic acid	C14 H26 O4		-1.39	258.183	257.175	28.532	1.24645e+07	12	2	87.7	9.4	70.5	9.6	0.18275	708			DDA for preferred ion	[M-H]-1	1.24645e+07	5.39658e+06	2.30358e+06	2.11277e+06	0.433	0.185	0.17	2.31	0.427	0.392	-1.21	-2.44	-2.56	1.21	-1.23	-1.35	7.8	7		4.2
Uridine	C9 H12 N2 O6		-1.35	244.069	243.062	1.18	2.26006e+08	14	1	70.9	65		78.7	0.0692066	284			DDA for preferred ion	[M-H]-1	2.26006e+08	1.00353e+08	1.24292e+08	8.95304e+07	0.444	0.55	0.396	2.252	1.239	0.892	-1.17	-0.86	-1.34	1.17	0.31	-0.16	1.3	1.3	8.9	1.3
2,4-pentadecadienal	C15 H26 O		-0.8	222.198	205.195	34.183	5.28652e+07	76	0					0.198188	892	0	0	DDA for other ion	[M+H-H2O]+1	5.28652e+07	2.4043e+07	2.07184e+07	2.59227e+07	0.455	0.392	0.49	2.199	0.862	1.078	-1.14	-1.35	-1.03	1.14	-0.21	0.11		1.3		5.7
11-Hydroxy-9-tridecenoic acid	C13 H24 O3		-2.33	228.172	227.165	30.37	2.27401e+07	4	0					0.172014	754			DDA for preferred ion	[M-H]-1	2.27401e+07	1.3226e+07	1.63603e+07	1.52291e+07	0.582	0.719	0.67	1.719	1.237	1.151	-0.78	-0.48	-0.58	0.78	0.31	0.2	8.9	8.4	8.4	8.4
3,6,8-dodecatrien-1-ol	C12 H20 O		-1.92	180.151	181.158	38.568	1.7365e+07	13	0					0.151068	839			No MS2	[M+H]+1	1.7365e+07	8.23137e+06	1.33972e+07	8.89213e+06	0.474	0.772	0.512	2.11	1.628	1.08	-1.08	-0.37	-0.97	1.08	0.7	0.11	4	5.3	5.1	4.2
Tryptophol	C10 H11 N O		-1.05	161.084	144.081	22.287	4.28355e+07	55	0					0.0838949	521	0	0	DDA for other ion	[M+H-H2O]+1	4.28355e+07	2.11361e+07	3.12299e+07	2.40502e+07	0.493	0.729	0.561	2.027	1.478	1.138	-1.02	-0.46	-0.83	1.02	0.56	0.19	3.5		2.4
Hypoxanthine	C5 H4 N4 O		-0.72	136.038	137.046	1.294	5.4522e+08	18	2	78.2	8.9		60.4	0.0384121	282	0	0	DDA for preferred ion	[M+H]+1	5.4522e+08	3.20699e+08	2.98962e+08	3.14371e+08	0.588	0.548	0.577	1.7	0.932	0.98	-0.77	-0.87	-0.79	0.77	-0.1	-0.03	6.2	1.3	8.4	7.3
Indole-3-ethanol	C10 H11 N O		-1.41	161.084	144.081	29.512	3.61451e+07	55	0					0.0838372	520			No MS2	[M+H-H2O]+1	3.61451e+07	1.96775e+07	3.01648e+07	2.31718e+07	0.544	0.835	0.641	1.837	1.533	1.178	-0.88	-0.26	-0.64	0.88	0.62	0.24	3.5		2.9
1-Methylguanine	C6 H7 N5 O		-0.5	165.065	166.072	1.18	2.42225e+08	17	0					0.0649773	394			No MS2	[M+H]+1	2.42225e+08	1.4812e+08	1.55092e+08	1.55535e+08	0.611	0.64	0.642	1.635	1.047	1.05	-0.71	-0.64	-0.64	0.71	0.07	0.07	7.3	6.2	1.3	8.4
4-Indolecarbaldehyde	C9 H7 N O		-1.03	145.053	146.06	8.372	1.75149e+08	42	2	96.8	78.8		78.8	0.0526146	363	0	0	DDA for preferred ion	[M+H]+1	1.75149e+08	1.12743e+08	9.37465e+07	1.21988e+08	0.644	0.535	0.696	1.554	0.832	1.082	-0.64	-0.9	-0.52	0.64	-0.27	0.11	4.6	4	2.9	5.1
trans-3-Indoleacrylic acid	C11 H9 N O2		-1.48	187.063	188.07	2.004	1.13804e+08	52	3	95.1	84.7		84.7	0.0630519	337	0	0	DDA for preferred ion	[M+H]+1	1.13804e+08	8.09353e+07	5.99887e+07	8.5867e+07	0.711	0.527	0.755	1.406	0.741	1.061	-0.49	-0.92	-0.41	0.49	-0.43	0.09	8.4	7.3	1.8	4.6
5-Hydroxyindole-3-acetic acid	C10 H9 N O3		-4.88	191.057	190.05	6.205	8.96103e+07	49	2	66.5	45.3	63	48.8	0.0573102	300			DDA for preferred ion	[M-H]-1	8.96103e+07	8.05417e+07	2.16816e+07	5.99379e+07	0.899	0.242	0.669	1.113	0.269	0.744	-0.15	-2.05	-0.58	0.15	-1.89	-0.43	8.4	1.3		1.3
Tumonoic acid F	C21 H37 N O5		-1.84	383.266	382.26	33.021	8.55626e+07	0	0					0.266467	695	0	0	DDA for preferred ion	[M-H]-1	8.55626e+07	105489	1.10124e+06	61949.6	0.001	0.013	0.001	811.102	10.439	0.587	-9.66	-6.28	-10.43	9.66	3.38	-0.77	8.9	0	1.2
N-oleoyl glutamic acid	C23 H41 N O5		-1.9	411.298	410.291	35.21	2.09122e+07	0	0					0.297694	724	0	0	DDA for preferred ion	[M-H]-1	2.09122e+07	31139.1	2.5172e+06	53353.8	0.001	0.12	0.003	671.573	80.837	1.713	-9.39	-3.05	-8.61	9.39	6.34	0.78	7.3		5.9
N''-[(3Z,17beta)-17-Hydroxyandrost-4-en-3-ylidene]carbonohydrazonic diamide	C20 H32 N4 O		-4.84	344.256	389.254	29.634	9.86824e+07	11	0					0.255944	743			DDA for other ion	[M+FA-H]-1	8.483e+07	92649	9.86824e+07	438336	0.001	1.163	0.005	915.606	1065.12	4.731	-9.84	0.22	-7.6	9.84	10.06	2.24	8.9	0	1.3	0.7
Koninginin G	C16 H30 O5		-0.61	302.209	361.223	21.788	1.26053e+08	3	0					0.209139	692			DDA for preferred ion	[M-H+HAc]-1	1.26053e+08	66259.2	2.82858e+07	634138	0.001	0.224	0.005	1902.42	426.896	9.571	-10.89	-2.16	-7.64	10.89	8.74	3.26	8.9	0	7.8
5-Acetamido-4-(dimethylamino)-N-[(1-ethyl-2-pyrrolidinyl)methyl]-2-methoxybenzamide	C19 H30 N4 O3		-4.63	362.23	361.223	20.241	1.009e+08	7	0					0.230113	635			DDA for preferred ion	[M-H]-1	1.009e+08	55513.4	1.70691e+07	354409	0.001	0.169	0.004	1817.58	307.477	6.384	-10.83	-2.56	-8.15	10.83	8.26	2.67	8.9	0	1.3	0.3
2-[2-(5-bromo-2-pyridyl)diaz-1-enyl]-5-(diethylamino)phenol	C15 H17 Br N4 O		13.23	348.063	347.056	27.345	1.72928e+08	3	1	67.7	45.5		57.8	0.0631773	182			DDA for preferred ion	[M-H]-1	5.06609e+07	53569.1	1.72928e+08	84160.9	0.001	3.413	0.002	945.712	3228.13	1.571	-9.89	1.77	-9.23	9.89	11.66	0.65	5.7		7.3
Norflurazon	C12 H9 Cl F3 N3 O		10.94	303.042	605.077	29.14	4.38999e+08	10	3	66.1	8.3		42.5	0.0419401	138	0	0	DDA for preferred ion	[2M-H]-1	2.86053e+07	60539.8	4.38999e+08	713609	0.002	15.347	0.025	472.504	7251.4	11.787	-8.88	3.94	-5.33	8.88	12.82	3.56	8.9	0	9.5	2.8
2-(2-butoxyethoxy)ethyl butanoate	C12 H24 O4		-2.44	232.167	231.16	19.116	3.83372e+07	2	0					0.166892	719			DDA for preferred ion	[M-H]-1	3.83372e+07	78361.1	2.70499e+06	2.66781e+06	0.002	0.071	0.07	489.238	34.52	34.045	-8.93	-3.83	-3.85	8.93	5.11	5.09	8.4		1	2.6
bhos#36	C26 H50 O7		-1.34	474.355	473.348	30.99	2.36995e+07	0	0					0.355018	748			DDA for preferred ion	[M-H]-1	2.36995e+07	81454.9	1.11968e+07	42772.9	0.003	0.472	0.002	290.952	137.46	0.525	-8.18	-1.08	-9.11	8.18	7.1	-0.93	7.8	0	6.2
(2-Chlorobenzylidene)malonic acid	C10 H7 Cl O4		-2.2	226.003	224.996	19.316	5.91762e+07	2	0					0.00278954	12			DDA for preferred ion	[M-H]-1	2.28676e+07	59134.6	5.91762e+07	68829.8	0.003	2.588	0.003	386.704	1000.7	1.164	-8.6	1.37	-8.38	8.6	9.97	0.22	8.4		9.5
NP-014937	C25 H26 O13		-11.66	534.131	569.1	29.131	1.57438e+08	16	1	70.5	8.5		59.2	0.131112	245			DDA for preferred ion	[M+Cl]-1	1.00612e+07	36863.6	1.57438e+08	152308	0.004	15.648	0.015	272.93	4270.84	4.132	-8.09	3.97	-6.05	8.09	12.06	2.05	6.4		8.9
N-oleoyl proline	C23 H41 N O3		-1.2	379.308	378.301	37.832	4.61919e+06	0	0					0.308188	813			No MS2	[M-H]-1	4.61919e+06	20277.5	2.44955e+06	81137.4	0.004	0.53	0.018	227.799	120.801	4.001	-7.83	-0.92	-5.83	7.83	6.92	2	5.9		4.2
Ipurolic acid	C14 H28 O4		-1.01	260.199	259.191	29.36	2.70932e+07	2	0					0.198495	763			DDA for preferred ion	[M-H]-1	2.70932e+07	98852.2	7.0219e+06	119252	0.004	0.259	0.004	274.078	71.034	1.206	-8.1	-1.95	-7.83	8.1	6.15	0.27	6.2		2.1
2-(2-butoxyethoxy)ethyl butanoate	C12 H24 O4		-1.76	232.167	231.16	21.668	9.06343e+07	2	0					0.167051	720			No MS2	[M-H]-1	9.06343e+07	347824	9.82303e+06	2.47455e+06	0.004	0.108	0.027	260.575	28.241	7.114	-8.03	-3.21	-5.19	8.03	4.82	2.83		0.3	4.8	1
2,15,16-trihydroxy palmitic acid	C16 H32 O5		-0.64	304.225	303.217	23.417	1.2918e+07	1	0					0.22478	739			No MS2	[M-H]-1	1.2918e+07	50234.4	4.06222e+06	100136	0.004	0.314	0.008	257.153	80.865	1.993	-8.01	-1.67	-7.01	8.01	6.34	1	7.8		4.2
12-oxo-ETE	C20 H30 O3		-1.96	318.219	319.226	37.392	8.30332e+07	66	0					0.218871	688	0	0	DDA for preferred ion	[M+H]+1	8.30332e+07	306366	8.13315e+07	467874	0.004	0.98	0.006	271.026	265.472	1.527	-8.08	-0.03	-7.47	8.08	8.05	0.61	8.4		8.4
1-O-(2R-methoxy-4Z-docosenyl)-sn-glycerol	C26 H52 O4		-2.31	428.386	427.378	38.655	1.30303e+07	1	0					0.385573	900			DDA for preferred ion	[M-H]-1	1.30303e+07	56008.5	4.18772e+06	53804.8	0.004	0.321	0.004	232.648	74.769	0.961	-7.86	-1.64	-7.92	7.86	6.22	-0.06	8.4		1		0
(15Z)-9,12,13-Trihydroxy-15-octadecenoic acid	C18 H34 O5		-0.46	330.24	329.233	29.518	1.4776e+08	7	1	52.6	58.7		58.7	0.240473	728			DDA for preferred ion	[M-H]-1	1.4776e+08	634539	8.69376e+07	2.0845e+07	0.004	0.588	0.141	232.862	137.009	32.851	-7.86	-0.77	-2.83	7.86	7.1	5.04	8.4	0.7	7.8	7.8	5.9
trans-2-Dodecenoylcarnitine	C19 H35 N O4		-1.97	341.256	340.249	29.837	2.57181e+07	1	0					0.255935	750	0	0	DDA for preferred ion	[M-H]-1	2.57181e+07	121709	2.62463e+06	694006	0.005	0.102	0.027	211.308	21.565	5.702	-7.72	-3.29	-5.21	7.72	4.43	2.51	6.7	0	5.3	0.7
Semiplenamide B	C25 H45 N O3		-2.01	407.339	408.346	38.417	7.48375e+07	0	0					0.339125	833	0	0	DDA for preferred ion	[M+H]+1	7.48375e+07	365084	1.56899e+07	4.85859e+06	0.005	0.21	0.065	204.987	42.976	13.308	-7.68	-2.25	-3.95	7.68	5.43	3.73	9.5	0.3	1.3	1
NP-014937	C25 H26 O13		-11.52	534.131	569.101	32.065	7.36166e+07	16	1	67.3	8.4		58.9	0.131186	246			DDA for preferred ion	[M+Cl]-1	7.38289e+06	38582.4	7.36166e+07	40318.3	0.005	9.971	0.005	191.354	1908.04	1.045	-7.58	3.32	-7.52	7.58	10.9	0.06	6.4		8.9
Koninginin G	C16 H30 O5		-0.79	302.209	301.202	20.255	4.54482e+07	3	0					0.209087	692			DDA for preferred ion	[M-H]-1	4.54482e+07	220576	1.6914e+07	2.4262e+06	0.005	0.372	0.053	206.043	76.681	10.999	-7.69	-1.43	-4.23	7.69	6.26	3.46	7.3	0.3	7.8
Ginkgetin	C32 H22 O10		-1.12	566.121	601.09	26.563	1.13817e+07	3	0					0.120661	213			No MS2	[M+Cl]-1	1.13817e+07	57203.9	2.61721e+06	122629	0.005	0.23	0.011	198.967	45.752	2.144	-7.64	-2.12	-6.54	7.64	5.52	1.1	5.1
Elevafuranone	C23 H42 O3		-3.23	366.312	408.346	38.4	7.48375e+07	1	0					0.312211	852			No MS2	[M+ACN+H]+1	7.48375e+07	365084	1.56899e+07	4.85859e+06	0.005	0.21	0.065	204.987	42.976	13.308	-7.68	-2.25	-3.95	7.68	5.43	3.73	1.3	0.3	6.7	1
diisooctyl sebacate	C26 H50 O4		-0.72	426.371	425.363	37.892	8.70056e+06	5	0					0.370604	869			No MS2	[M-H]-1	6.11691e+06	28295.1	8.70056e+06	43115.5	0.005	1.422	0.007	216.182	307.493	1.524	-7.76	0.51	-7.15	7.76	8.26	0.61	5.3		5.9
7-oxolithocholic acid	C24 H38 O4		-1.85	390.276	373.273	38.416	6.65101e+07	25	0					0.276288	708	0	0	DDA for other ion	[M+H-H2O]+1	6.65101e+07	346852	2.86014e+07	4.13153e+06	0.005	0.43	0.062	191.753	82.46	11.911	-7.58	-1.22	-4.01	7.58	6.37	3.57	8.9		1.3	1
6-Deoxy-8,17-dihydroxyerythronolide B	C21 H38 O8		-0.81	418.256	417.249	32.909	1.03652e+07	1	0					0.256331	613			No MS2	[M-H]-1	1.03652e+07	54116.4	644705	167271	0.005	0.062	0.016	191.535	11.913	3.091	-7.58	-4.01	-5.95	7.58	3.57	1.63	5.3	0	0.7	0.3
2-(2-butoxyethoxy)ethyl butanoate	C12 H24 O4		-2.74	232.167	231.16	21.359	9.20703e+07	2	0					0.166823	719			DDA for preferred ion	[M-H]-1	9.20703e+07	471899	1.03364e+07	2.57424e+06	0.005	0.112	0.028	195.106	21.904	5.455	-7.61	-3.16	-5.16	7.61	4.45	2.45	7.8
1-O-alpha-D-glucopyranosyl-1,2-eicosandiol	C26 H52 O7		-0.8	476.371	475.364	28.844	1.54215e+07	0	0					0.370922	779			DDA for preferred ion	[M-H]-1	8.07559e+06	39326.8	1.54215e+07	97160.5	0.005	1.91	0.012	205.346	392.137	2.471	-7.68	0.93	-6.38	7.68	8.62	1.3	5.3		1.8
6a,13a-Didehydropachyrrhizone	C20 H12 O7		0.2	364.058	363.051	24.04	8.63799e+06	5	0					0.058375	160			No MS2	[M-H]-1	8.63799e+06	52278.7	3.35442e+06	56236.9	0.006	0.388	0.007	165.229	64.164	1.076	-7.37	-1.36	-7.26	7.37	6	0.11	7.5		3.2
5,7,3',6'-Tetrahydroxy-6,8,2'-trimethoxyflavone	C18 H16 O9		-0.92	376.079	375.072	12.215	1.47897e+07	2	0					0.0790845	210			No MS2	[M-H]-1	1.47897e+07	86569.2	2.09258e+06	98016.6	0.006	0.141	0.007	170.843	24.172	1.132	-7.42	-2.82	-7.24	7.42	4.6	0.18	5.1		1
1-O-alpha-D-glucopyranosyl-1,2-eicosandiol	C26 H52 O7		-0.53	476.371	475.364	31.174	2.45606e+07	0	0					0.371049	779			No MS2	[M-H]-1	1.76856e+07	106252	2.45606e+07	203028	0.006	1.389	0.011	166.45	231.154	1.911	-7.38	0.47	-6.44	7.38	7.85	0.93	4		2.9	0.3
Quercetin 3-isobutyrate	C19 H16 O8		-0.66	372.084	371.077	15.221	1.07046e+07	6	0					0.0842725	226			No MS2	[M-H]-1	1.07046e+07	79501.5	514474	97271.5	0.007	0.048	0.009	134.647	6.471	1.224	-7.07	-4.38	-6.78	7.07	2.69	0.29	6.7		0.7
bhas#24	C20 H38 O7		-0.76	390.261	389.254	27.512	9.08016e+06	0	0					0.261458	670			No MS2	[M-H]-1	9.08016e+06	67110.7	8.59447e+06	102037	0.007	0.947	0.011	135.301	128.064	1.52	-7.08	-0.08	-6.48	7.08	7	0.6	3.7		1
26:2(9Z,19Z)	C26 H48 O2		-2.33	392.365	393.372	37.751	1.13485e+08	2	0					0.364515	929	0	0	DDA for preferred ion	[M+H]+1	1.13485e+08	847706	1.04745e+08	1.61517e+06	0.007	0.923	0.014	133.873	123.563	1.905	-7.06	-0.12	-6.13	7.06	6.95	0.93	6.2	0.7	6.7	0.7
2-[4-(1-Benzofuran-2-ylmethyl)-1-piperazinyl]ethyl [2-(dibutylamino)ethyl]carbamate	C26 H42 N4 O3		-2.72	458.324	457.317	35.26	9.95667e+06	1	0					0.324442	708			DDA for preferred ion	[M-H]-1	9.95667e+06	73029.5	4.52947e+06	215787	0.007	0.455	0.022	136.338	62.023	2.955	-7.09	-1.14	-5.53	7.09	5.95	1.56	6.4	0	5.3	0.3
19-norcholestanol	C26 H46 O		-1.98	374.354	375.361	37.739	1.76282e+08	2	0					0.354126	946	0	0	DDA for preferred ion	[M+H]+1	1.76282e+08	1.21671e+06	1.46622e+08	2.81569e+06	0.007	0.832	0.016	144.884	120.507	2.314	-7.18	-0.27	-5.97	7.18	6.91	1.21	5.7		6.2	1
1-O-(2R-methoxy-4Z-docosenyl)-sn-glycerol	C26 H52 O4		-1.34	428.386	427.379	38.425	3.09518e+07	1	0					0.385985	901			DDA for preferred ion	[M-H]-1	1.93779e+07	131965	3.09518e+07	352957	0.007	1.597	0.018	146.841	234.546	2.675	-7.2	0.68	-5.78	7.2	7.87	1.42	6.7	0.3	5.7	0.3
1-(4-Chlorophenyl)-1-cyclohexyl-2-methyl-3-(1-piperidinyl)-1-propanol	C21 H32 Cl N O		2.35	349.218	348.211	19.227	7.34681e+06	1	0					0.218062	624			No MS2	[M-H]-1	7.34681e+06	53809.2	6.92662e+06	1.20657e+06	0.007	0.943	0.164	136.534	128.726	22.423	-7.09	-0.08	-2.61	7.09	7.01	4.49	1		1	2.3
1-(3,4-dichlorophenyl)-3-methyl-1H-pyrazol-5-ol	C10 H8 Cl2 N2 O		-15.02	241.998	240.99	9.786	2.60637e+08	1	1	96.3	9.8		72.9	-0.00226568	-9			DDA for preferred ion	[M-H]-1	2.60637e+08	1.79271e+06	1.37976e+08	1.95107e+07	0.007	0.529	0.075	145.387	76.965	10.883	-7.18	-0.92	-3.74	7.18	6.27	3.44	9.5	2.1	9.5	8.4
Scymnol	C27 H48 O6		-1.79	468.344	467.337	37.568	6.13199e+06	4	0					0.344252	735			No MS2	[M-H]-1	4.48388e+06	34173.8	6.13199e+06	45631.6	0.008	1.368	0.01	131.208	179.435	1.335	-7.04	0.45	-6.62	7.04	7.49	0.42	8		1
NP-001596	C16 H30 O4		-0.57	286.214	345.228	28.779	1.27959e+08	13	2	76.2	8.8		54.2	0.214247	749			DDA for preferred ion	[M-H+HAc]-1	1.1625e+08	931862	1.27959e+08	1.62226e+06	0.008	1.101	0.014	124.751	137.315	1.741	-6.96	0.14	-6.16	6.96	7.1	0.8	7.3		6.7
Norflurazon	C12 H9 Cl F3 N3 O		10.85	303.042	304.049	32.064	6.91389e+08	10	3	65.3	8.3		42.4	0.0419121	138	0	0	DDA for preferred ion	[M+H]+1	6.57376e+07	509235	6.91389e+08	522522	0.008	10.517	0.008	129.091	1357.7	1.026	-7.01	3.39	-6.98	7.01	10.41	0.04	6.2		8.4
LAURYL PCA	C17 H31 N O3		-1.85	297.23	298.237	35.227	7.57053e+07	1	0					0.229843	773	0	0	DDA for preferred ion	[M+H]+1	7.57053e+07	611363	3.36772e+07	5.69418e+06	0.008	0.445	0.075	123.83	55.085	9.314	-6.95	-1.17	-3.73	6.95	5.78	3.22	8.9	0.7	6.2	1
Koninginin G	C16 H30 O5		-0.74	302.209	301.202	20.859	1.84563e+07	3	0					0.209101	692			DDA for preferred ion	[M-H]-1	1.84563e+07	150950	1.1034e+07	2.75282e+06	0.008	0.598	0.149	122.267	73.097	18.237	-6.93	-0.74	-2.75	6.93	6.19	4.19	5.7	0.3		1.5
Diamyl carbonate	C11 H22 O3		-2.45	202.156	403.306	28.406	7.84669e+06	7	0					0.156398	774			DDA for other ion	[2M-H]-1	6.37426e+06	51548.2	7.84669e+06	359050	0.008	1.231	0.056	123.656	152.221	6.965	-6.95	0.3	-4.15	6.95	7.25	2.8	4.2		1
6-oxo-de-O-methyllasiodiplodin	C16 H20 O5		-1.87	292.131	293.138	13.875	1.10621e+08	17	0					0.130528	447	0	0	DDA for preferred ion	[M+H]+1	1.10621e+08	880636	2.96738e+07	1.96475e+06	0.008	0.268	0.018	125.615	33.696	2.231	-6.97	-1.9	-5.82	6.97	5.07	1.16	8.9	0.7	1.3	1
2,4-Undecadiene-8,10-diynoic acid isobutylamide	C15 H19 N O		-1.77	229.146	230.154	29.501	6.69804e+07	34	0					0.146258	638	0	0	DDA for preferred ion	[M+H]+1	6.69804e+07	544682	4.69149e+07	1.24046e+06	0.008	0.7	0.019	122.972	86.133	2.277	-6.94	-0.51	-5.75	6.94	6.43	1.19	5.7		6.2
(R)-Norcoclaurine	C16 H17 N O3		-0.84	271.121	270.113	26.237	1.5268e+07	130	0					0.120616	445			No MS2	[M-H]-1	1.5268e+07	115145	459286	2.82028e+06	0.008	0.03	0.185	132.598	3.989	24.493	-7.05	-5.05	-2.44	7.05	2	4.61	7.8	0		1
(3beta,16beta)-3-Hydroxy-16-(4-methyl-1-piperazinyl)androst-5-en-17-one	C24 H38 N2 O2		-1.94	386.293	387.3	38.828	5.46115e+07	3	0					0.292578	757	0	0	DDA for preferred ion	[M+H]+1	5.46115e+07	455863	1.74743e+07	508436	0.008	0.32	0.009	119.798	38.332	1.115	-6.9	-1.64	-6.75	6.9	5.26	0.16	7.8		5.7
(2E)-3-(3,4-Dimethoxyphenyl)-N-{4-[N''-(3-methyl-2-buten-1-yl)carbamimidamido]butyl}acrylamide	C21 H32 N4 O3		-3.99	388.246	387.239	28.905	5.04555e+06	4	0					0.245894	633			No MS2	[M-H]-1	5.04555e+06	41095.6	4.85102e+06	86505.6	0.008	0.961	0.017	122.776	118.042	2.105	-6.94	-0.06	-5.87	6.94	6.88	1.07	6.4		1
(1β,4β,4aβ,8aα)-4,8a-dimethyloctahydronaphthalene-1,4a(2H)-diol	C12 H22 O2		-4.44	198.161	197.154	23.987	6.10885e+06	43	0					0.1611	813			DDA for other ion	[M-H]-1	6.10885e+06	48215.3	357768	51314.1	0.008	0.059	0.008	126.699	7.42	1.064	-6.99	-4.09	-6.9	6.99	2.89	0.09	7
Serinolamides D	C23 H43 N O4		-1.57	397.319	396.311	35.581	4.54267e+06	0	0					0.318586	802			No MS2	[M-H]-1	4.54267e+06	40628.9	1.43672e+06	235327	0.009	0.316	0.052	111.809	35.362	5.792	-6.8	-1.66	-4.27	6.8	5.14	2.53	6.4	0	0.7	0.3
Pelargonidin	C15 H11 Cl O5		0.14	306.03	305.022	23.309	2.59925e+07	1	0					0.0295444	97			DDA for preferred ion	[M-H]-1	6.25854e+06	57511.9	2.59925e+07	59529.9	0.009	4.153	0.01	108.822	451.95	1.035	-6.77	2.05	-6.72	6.77	8.82	0.05	5.9		8.4
Pagoclone	C23 H22 Cl N3 O2		-2.99	407.139	406.132	27.02	7.25637e+06	12	0					0.138838	341			No MS2	[M-H]-1	5.35639e+06	49847.5	7.25637e+06	152309	0.009	1.355	0.028	107.455	145.571	3.055	-6.75	0.44	-5.14	6.75	7.19	1.61	4.8	0	1
Neobulgarone C/D	C32 H25 Cl O8		-1.42	572.123	573.13	30.836	1.96559e+08	1	0					0.122981	215	0	0	DDA for preferred ion	[M+H]+1	5.66229e+07	492024	1.96559e+08	477271	0.009	3.471	0.008	115.082	399.492	0.97	-6.85	1.8	-6.89	6.85	8.64	-0.04	8.4		8.4
Ethyl 4-{3-[2-(adamantan-1-yl)ethoxy]-2-hydroxypropyl}-1-piperazinecarboxylate	C22 H38 N2 O4		-1.77	394.282	393.276	35.826	6.55965e+06	4	0					0.28246	716			No MS2	[M-H]-1	6.55965e+06	56408.1	3.28134e+06	100801	0.009	0.5	0.015	116.289	58.171	1.787	-6.86	-1	-6.02	6.86	5.86	0.84	4.8		8
[Similar to: 2,2'-Methylenebis(4-methyl-6-tert-butylphenol); ΔMass: -0.0178 Da]	C15 H28 N6 O3		0.51	340.222	339.215	37.596	8.55183e+06	1	1			57.4		0.222462	654			DDA for preferred ion	[M-H]-1	8.55183e+06	73108.5	145924	372717	0.009	0.017	0.044	116.975	1.996	5.098	-6.87	-5.87	-4.52	6.87	1	2.35	4.2
9,10,13-trihydroxy-Octadecanoic acid	C18 H36 O5		-0.56	332.256	331.249	27.617	6.09155e+07	2	0					0.256088	771			DDA for preferred ion	[M-H]-1	6.09155e+07	538825	3.14435e+07	1.07008e+06	0.009	0.516	0.018	113.052	58.356	1.986	-6.82	-0.95	-5.83	6.82	5.87	0.99	8.4		6.2
6,8-Diethyl-4-methyl-3E,5E,7E,9E-dodecatetraene	C17 H28		-0.39	232.219	233.226	32.095	3.56486e+06	6	0					0.219011	943			No MS2	[M+H]+1	3.56486e+06	30901.8	214319	593878	0.009	0.06	0.167	115.361	6.935	19.218	-6.85	-4.06	-2.59	6.85	2.79	4.26	1			0.7	6.8
5-(4-Hydroxybenzylidene)-1,3-thiazolidine-2,4-dione	C10 H7 N O3 S		-1.97	221.014	220.007	7.808	1.63901e+07	3	0					0.0142293	64			DDA for preferred ion	[M-H]-1	1.63901e+07	151239	1.61135e+06	144561	0.009	0.098	0.009	108.372	10.654	0.956	-6.76	-3.35	-6.82	6.76	3.41	-0.07	6.2	0.3	2.8	0.3
2,15,16-trihydroxy palmitic acid	C16 H32 O5		-1.05	304.225	303.217	20.987	1.06952e+07	1	0					0.224653	738			No MS2	[M-H]-1	1.06952e+07	92469.6	3.14872e+06	130914	0.009	0.294	0.012	115.662	34.051	1.416	-6.85	-1.76	-6.35	6.85	5.09	0.5	6.7		1	0.3
TG(18:0(11S-acetoxy)/2:0/2:0)	C27 H48 O8		-1.11	500.334	499.327	34.824	7.22751e+06	4	0					0.334364	668			No MS2	[M-H]-1	7.22751e+06	68712.6	5.66691e+06	227207	0.01	0.784	0.031	105.185	82.473	3.307	-6.72	-0.35	-4.99	6.72	6.37	1.73	3.2	0	1	0.3
Serinolamides D	C23 H43 N O4		-1.61	397.319	396.312	35.815	4.69148e+06	0	0					0.318571	802			No MS2	[M-H]-1	4.69148e+06	49178.5	3.59561e+06	103301	0.01	0.766	0.022	95.397	73.114	2.101	-6.58	-0.38	-5.51	6.58	6.19	1.07	5.3		3.2	0
Sativic acid	C18 H36 O6		-1.36	348.251	347.243	21.733	8.90577e+06	7	0					0.250715	720			No MS2	[M-H]-1	8.90577e+06	92052.5	910589	2.51651e+06	0.01	0.102	0.283	96.747	9.892	27.338	-6.6	-3.29	-1.82	6.6	3.31	4.77	4.2			1
NP-013663	C18 H34 O5		-54539.8	312.229	313.237	29.532	1.13593e+08	36	3	81.3	76.1		76.1	0.229374	735			DDA for preferred ion	[M+H]+1	1.13593e+08	1.14689e+06	5.19908e+07	1.03645e+07	0.01	0.458	0.091	99.044	45.332	9.037	-6.63	-1.13	-3.45	6.63	5.5	3.18	6.2		5.1	1.5
Mycolipanolic acid (C26)	C26 H52 O3		-1.63	412.391	411.384	40.28	7.0922e+06	2	0					0.390974	948			DDA for preferred ion	[M-H]-1	7.0922e+06	73645.7	3.68987e+06	48092	0.01	0.52	0.007	96.302	50.103	0.653	-6.59	-0.94	-7.2	6.59	5.65	-0.61	7		1
FAHFA(16:1(9Z)1/3-O-10:0)	C26 H48 O4		-1.98	424.354	425.362	35.609	1.48062e+08	2	0					0.354418	835	0	0	DDA for preferred ion	[M+H]+1	1.13156e+08	1.12725e+06	1.48062e+08	1.62381e+06	0.01	1.308	0.014	100.382	131.348	1.441	-6.65	0.39	-6.12	6.65	7.04	0.53	1.3		7.8
bhas#32	C24 H46 O7		-0.86	446.324	445.317	23.13	5.06765e+06	0	0					0.32397	726			No MS2	[M-H]-1	5.06765e+06	49943.9	1.27966e+06	51696.3	0.01	0.253	0.01	101.467	25.622	1.035	-6.66	-1.99	-6.62	6.66	4.68	0.05	7		1.2
bhas#22	C19 H36 O7		-2.59	376.245	375.238	28.928	1.39526e+07	0	0					0.245131	652			No MS2	[M-H]-1	1.39526e+07	137327	1.12871e+07	8.7579e+06	0.01	0.809	0.628	101.601	82.192	63.774	-6.67	-0.31	-0.67	6.67	6.36	5.99	1.3	0.3	4.6	1	0
9,13-dihydroxy-10-ethoxy-11-octadecenoic acid	C20 H38 O5		0.01	358.272	357.265	32.223	5.71773e+06	7	0					0.271928	759			No MS2	[M-H]-1	5.71773e+06	55859.4	3.90917e+06	848399	0.01	0.684	0.148	102.359	69.982	15.188	-6.68	-0.55	-2.75	6.68	6.13	3.92	1		4.2	1.2	0.7
6,7-Bis(4-aminophenyl)-2,4-pteridinediamine	C18 H16 N8		-0.71	344.15	343.142	26.535	1.26487e+07	9	0					0.14955	435			No MS2	[M-H]-1	1.26487e+07	129027	3.02618e+06	162298	0.01	0.239	0.013	98.031	23.454	1.258	-6.62	-2.06	-6.28	6.62	4.55	0.33	4.6	0.3		0.3
3-(3'-hydroxydecanoyloxy)hexadecenoic acid	C26 H50 O5		-2.28	442.365	441.358	35.581	8.20193e+06	1	0					0.364817	825	0	0	DDA for other ion	[M-H]-1	5.89774e+06	58215	8.20193e+06	67367.5	0.01	1.391	0.011	101.31	140.89	1.157	-6.66	0.48	-6.45	6.66	7.14	0.21	7.5		3.7
2,4-Undecadiene-8,10-diynoic acid isobutylamide	C15 H19 N O		-1.7	229.146	230.154	22.307	8.08532e+07	34	0					0.146275	638	0	0	DDA for preferred ion	[M+H]+1	8.08532e+07	806250	4.43309e+07	2.66097e+06	0.01	0.548	0.033	100.283	54.984	3.3	-6.65	-0.87	-4.93	6.65	5.78	1.72	7.3		4.6	1
2,2'-[(4-Methyl-1,8-naphthyridine-2,7-diyl)bis(oxy)]bis(N,N-diethylethanamine)	C21 H34 N4 O2		-4.39	374.267	373.259	33.582	5.77568e+07	1	0					0.266533	712			DDA for preferred ion	[M-H]-1	4.27817e+07	443555	5.77568e+07	1.28807e+06	0.01	1.35	0.03	96.452	130.213	2.904	-6.59	0.43	-5.05	6.59	7.02	1.54	8.4		8.4	0.7
Piericidin B5	C27 H41 N O4		-0.97	443.303	442.296	36.659	2.17898e+06	4	0					0.303128	684			No MS2	[M-H]-1	2.17898e+06	22883.2	1.64332e+06	24908.4	0.011	0.754	0.011	95.222	71.813	1.088	-6.57	-0.41	-6.45	6.57	6.17	0.12	8		8.3
Norflurazon	C12 H9 Cl F3 N3 O		10.62	303.042	304.049	32.541	6.98237e+08	10	3	65.7	8.3		63.6	0.0418426	138	0	0	DDA for preferred ion	[M+H]+1	9.09479e+07	1.04172e+06	6.98237e+08	791038	0.011	7.677	0.009	87.306	670.275	0.759	-6.45	2.94	-6.85	6.45	9.39	-0.4	7.3	0.7	7.3
N-(7Z-tetradecenoyl)-homoserine lactone	C18 H31 N O3		-2.17	309.23	310.237	37.879	4.91485e+07	3	0					0.229723	743			No MS2	[M+H]+1	4.91485e+07	530124	2.98259e+07	1.12842e+06	0.011	0.607	0.023	92.711	56.262	2.129	-6.53	-0.72	-5.44	6.53	5.81	1.09	1.3	0.7	3.5	0.7
Ficulinic acid B	C28 H52 O3		-1.29	436.391	437.398	37.936	5.92406e+07	0	0					0.391083	896	0	0	DDA for preferred ion	[M+H]+1	5.92406e+07	622731	5.36989e+07	686381	0.011	0.906	0.012	95.13	86.231	1.102	-6.57	-0.14	-6.43	6.57	6.43	0.14	1.3		3.5
ascr#19	C18 H32 O6		-2.47	344.219	327.216	20.239	5.51114e+07	1	0					0.219037	636			DDA for other ion	[M+H-H2O]+1	5.51114e+07	630232	8.72048e+06	674143	0.011	0.158	0.012	87.446	13.837	1.07	-6.45	-2.66	-6.35	6.45	3.79	0.1	5.1		1	0.7
4'-Hydroxy-3,5,3'-trimethoxy-7-prenyloxyflavone	C23 H24 O7		4.81	412.154	411.147	28.291	6.25705e+06	3	0					0.154187	374			No MS2	[M-H]-1	6.25705e+06	71724.1	1.44008e+06	149574	0.011	0.23	0.024	87.238	20.078	2.085	-6.45	-2.12	-5.39	6.45	4.33	1.06	4.8	0		0.3
25:2(5Z,9Z)(24Me)	C26 H48 O2		-1.77	392.365	393.372	38.422	5.02859e+07	2	0					0.364738	930	0	0	DDA for preferred ion	[M+H]+1	4.73818e+07	521371	5.02859e+07	450355	0.011	1.061	0.01	90.879	96.449	0.864	-6.51	0.09	-6.72	6.51	6.59	-0.21	1.3	0.7	8.4
2-{2-[2-(Octanoyloxy)ethoxy]ethoxy}ethyl decanoate	C24 H46 O6		-0.42	430.329	429.322	29.323	1.53403e+07	3	0					0.329257	765			No MS2	[M-H]-1	4.92039e+06	54167.6	1.53403e+07	65346.1	0.011	3.118	0.013	90.836	283.201	1.206	-6.51	1.64	-6.23	6.51	8.15	0.27	4.8		6.7
(4R)-albaflavenol	C15 H24 O		-1.91	220.182	221.19	37.832	1.81785e+07	67	0					0.182296	828			No MS2	[M+H]+1	1.47573e+07	163618	1.81785e+07	1.16955e+06	0.011	1.232	0.079	90.194	111.103	7.148	-6.49	0.3	-3.66	6.49	6.8	2.84	4	6.8	2.4	0.7	0.7
Sattazolin	C15 H19 N O2		-1.89	245.141	246.148	13.756	4.64181e+07	44	0					0.141115	576	0	0	DDA for preferred ion	[M+H]+1	4.64181e+07	558603	6.51952e+06	600720	0.012	0.14	0.013	83.097	11.671	1.075	-6.38	-2.83	-6.27	6.38	3.54	0.1	7.3		1
flaviolin	C10 H6 O5		-2.94	206.021	205.014	9.457	4.56231e+07	12	1			57.4		0.020918	102			DDA for preferred ion	[M-H]-1	1.06645e+07	127238	4.56231e+07	154330	0.012	4.278	0.014	83.816	358.565	1.213	-6.39	2.1	-6.11	6.39	8.49	0.28	1.3		9.5
Ficulinic acid A	C26 H48 O3		-2.07	408.36	409.367	37.897	9.6914e+07	0	0					0.359499	880	0	0	DDA for preferred ion	[M+H]+1	4.86188e+07	602416	9.6914e+07	663990	0.012	1.993	0.014	80.706	160.876	1.102	-6.33	1	-6.19	6.33	7.33	0.14	1.3		4
2-{2-[5-(Ethoxycarbonyl)-2-morpholinoanilino]-2-oxoethoxy}acetic acid	C17 H22 N2 O7		16.37	366.149	367.156	28.258	5.1435e+07	1	1	73.2	46.1		58.9	0.148695	406	0	0	DDA for preferred ion	[M+H]+1	5.1435e+07	622004	1.23603e+07	1.62521e+06	0.012	0.24	0.032	82.692	19.872	2.613	-6.37	-2.06	-4.98	6.37	4.31	1.39	6.7	0.7	6.7	0.7
1-O-(2R-methoxy-4Z-docosenyl)-sn-glycerol	C26 H52 O4		-1.92	428.386	427.379	37.745	1.71352e+08	1	0					0.385739	900			DDA for preferred ion	[M-H]-1	1.71352e+08	2.01493e+06	1.61663e+08	3.06921e+06	0.012	0.943	0.018	85.041	80.233	1.523	-6.41	-0.08	-5.8	6.41	6.33	0.61	5.1	4.2	7.3	5.3
(6E,10Z)-2'-O-methylmyxalamide D	C24 H37 N O3		-2.56	387.276	388.284	37.916	3.22973e+07	6	0					0.276354	714	0	0	DDA for preferred ion	[M+H]+1	3.22973e+07	371604	2.18102e+07	948178	0.012	0.675	0.029	86.913	58.692	2.552	-6.44	-0.57	-5.09	6.44	5.88	1.35	5.1		1.3	0.7
N-(6-Acetamido-1,3-benzothiazol-2-yl)-4-cyanobenzamide	C17 H12 N4 O2 S		-4.35	336.067	335.059	15.774	4.41123e+06	2	0					0.0666333	198			No MS2	[M-H]-1	4.31462e+06	54856.4	4.41123e+06	63373.7	0.013	1.022	0.015	78.653	80.414	1.155	-6.3	0.03	-6.09	6.3	6.33	0.21	1		4.2
Cortol	C21 H36 O5		-0.28	368.256	367.249	31.011	2.90846e+06	17	0					0.25617	696			No MS2	[M-H]-1	2.90846e+06	38209	1.51639e+06	154855	0.013	0.521	0.053	76.12	39.687	4.053	-6.25	-0.94	-4.23	6.25	5.31	2.02	5.3		2.8
ascr#33	C25 H46 O6		-0.17	442.329	441.322	37.007	3.04669e+06	1	0					0.329363	745			DDA for preferred ion	[M-H]-1	2.96119e+06	39070.6	3.04669e+06	59666.2	0.013	1.029	0.02	75.791	77.979	1.527	-6.24	0.04	-5.63	6.24	6.29	0.61	3.7		2.6
[Similar to: jwh-018-d11; ΔMass: 8.0405 Da]	C21 H36 N4 O		-3.98	360.287	359.28	32.482	4.98707e+06	0	1			54.6		0.287478	798			DDA for preferred ion	[M-H]-1	4.98707e+06	64482.2	3.61624e+06	77084.6	0.013	0.725	0.015	77.34	56.081	1.195	-6.27	-0.46	-6.02	6.27	5.81	0.26	3.7		2.1
85089	C16 H32 O6		-0.66	320.22	319.212	15.2	1.03413e+07	8	0					0.219677	686			DDA for preferred ion	[M-H]-1	1.03413e+07	132643	843468	1.58292e+06	0.013	0.082	0.153	77.963	6.359	11.934	-6.28	-3.62	-2.71	6.28	2.67	3.58	7.5	0.3	0.7	3.9
7-heptadecynoic acid	C17 H30 O2		-1.57	266.224	265.217	37.375	2.11328e+06	10	0					0.224163	842			DDA for preferred ion	[M-H]-1	2.11328e+06	26614.9	1.52176e+06	134070	0.013	0.72	0.063	79.402	57.177	5.037	-6.31	-0.47	-3.98	6.31	5.84	2.33	3.2		2.8	0.3
3-oxohexacosanoic acid	C26 H50 O3		-1.42	410.375	411.383	37.659	4.52234e+08	1	0					0.375414	915	0	0	DDA for preferred ion	[M+H]+1	4.52234e+08	5.68853e+06	4.08905e+08	8.79968e+06	0.013	0.904	0.019	79.499	71.882	1.547	-6.31	-0.15	-5.68	6.31	6.17	0.63	1.3	1	1.3	2.6
(5Z,9Z)-2-methoxy-hexacosadienoic acid	C27 H50 O3		-1.73	422.375	423.383	36.65	3.26761e+07	0	0					0.375263	888	0	0	DDA for preferred ion	[M+H]+1	2.72209e+07	354685	3.26761e+07	372255	0.013	1.2	0.014	76.747	92.127	1.05	-6.26	0.26	-6.19	6.26	6.53	0.07	7.3		7.8
UV6260496	C6 H9 N3		1.35	123.08	124.087	30.497	5.77273e+06	21	0					0.0798129	648			No MS2	[M+H]+1	3.61471e+06	50787.4	93927.9	5.77273e+06	0.014	0.026	1.597	71.173	1.849	113.665	-6.15	-5.27	0.68	6.15	0.89	6.83				8.6
Norflurazon	C12 H9 Cl F3 N3 O		10.84	303.042	304.049	27.945	2.95652e+08	10	3	66.1	8.3		42.5	0.0419079	138	0	0	DDA for preferred ion	[M+H]+1	8.35011e+07	1.13954e+06	2.95652e+08	778786	0.014	3.541	0.009	73.276	259.45	0.683	-6.2	1.82	-6.74	6.2	8.02	-0.55	5.7	0.7	6.7	0.7
Methyl applaniate A	C31 H44 O9		3.86	560.301	559.293	34.273	6.84333e+06	1	10			59.8		0.300696	537			DDA for preferred ion	[M-H]-1	6.84333e+06	93963.2	4.8427e+06	422163	0.014	0.708	0.062	72.83	51.538	4.493	-6.19	-0.5	-4.02	6.19	5.69	2.17	7	0	7	0.3
5-Chloro-6,8-dihydroxy-1-methoxy-3-methyanthraquinone	C16 H11 Cl O5		-0.87	318.029	317.022	25.617	6.54925e+07	1	0					0.0292228	92			DDA for preferred ion	[M-H]-1	6.48712e+07	910625	6.54925e+07	3.10767e+06	0.014	1.01	0.048	71.238	71.92	3.413	-6.15	0.01	-4.38	6.15	6.17	1.77	7.8	1.2	2.9	5.3
3-oxohexacosanoic acid	C26 H50 O3		-1.52	410.375	409.368	40.291	2.36448e+06	1	0					0.375372	915			No MS2	[M-H]-1	2.36448e+06	33503.1	1.2638e+06	34622.2	0.014	0.534	0.015	70.575	37.722	1.033	-6.14	-0.9	-6.09	6.14	5.24	0.05	3.2		3.9
2S-hydroxy-3-(10Z-tetradecenoyloxy)-propanoic acid	C17 H30 O5		-0.46	314.209	313.202	26.062	2.98134e+06	4	0					0.209181	666			No MS2	[M-H]-1	2.98134e+06	41051.2	237797	71381.5	0.014	0.08	0.024	72.625	5.793	1.739	-6.18	-3.65	-5.38	6.18	2.53	0.8	4.8			0
(2-Chlorobenzylidene)malonic acid	C10 H7 Cl O4		-1.89	226.003	224.996	15.178	2.52366e+07	1	0					0.00285916	13			DDA for preferred ion	[M-H]-1	4.87908e+06	66194	2.52366e+07	80989.6	0.014	5.172	0.017	73.709	381.251	1.224	-6.2	2.37	-5.91	6.2	8.57	0.29	2.6		8.9
(1S,2R,1'S,2'R)-1,1'-(1,2-Ethanediyl)bis[1-methyl-2-(3-pyridinyl)pyrrolidinium]	C22 H32 N4		-5	352.261	351.254	31.405	1.32561e+07	12	0					0.260934	741			DDA for preferred ion	[M-H]-1	2.46051e+06	33916.3	1.32561e+07	36636.9	0.014	5.388	0.015	72.547	390.847	1.08	-6.18	2.43	-6.07	6.18	8.61	0.11	4.2		3.5
LMA-P3	C14 H28 O5		-0.98	276.193	275.186	17.168	4.37671e+06	2	0					0.193403	700			No MS2	[M-H]-1	4.37671e+06	66516.1	134946	659245	0.015	0.031	0.151	65.799	2.029	9.911	-6.04	-5.02	-2.73	6.04	1.02	3.31	4.8		0.3	0.7
Hexyl fumarate	C16 H28 O4		-2.2	284.198	285.205	20.247	4.55194e+07	9	0					0.198135	697			DDA for preferred ion	[M+H]+1	4.55194e+07	704493	1.0885e+07	727825	0.015	0.239	0.016	64.613	15.451	1.033	-6.01	-2.06	-5.97	6.01	3.95	0.05	5.7		1.8
Guanine	C5 H5 N5 O		-0.82	151.049	152.057	8.777	6.96723e+07	17	1	89.1	9.5		54.7	0.0492858	326	7.14	0	DDA for preferred ion	[M+H]+1	6.96723e+07	1.03001e+06	5.41421e+07	2.62363e+06	0.015	0.777	0.038	67.643	52.565	2.547	-6.08	-0.36	-4.73	6.08	5.72	1.35	7.8	0.7	7.8	1
BU-4601 C	C19 H31 N O3		-1.34	321.23	320.223	34.978	1.87354e+06	15	0					0.229964	716			No MS2	[M-H]-1	1.87354e+06	28403.8	1.3957e+06	129210	0.015	0.745	0.069	65.961	49.138	4.549	-6.04	-0.42	-3.86	6.04	5.62	2.19	3.7		3.4	0.3
[Similar to: 2,4,6-Trihydroxyacetophenone; ΔMass: -0.0148 Da]	C4 H8 O7		2.84	168.027	167.02	1.184	1.9319e+08	2	3			61.3		0.0274792	164			DDA for preferred ion	[M-H]-1	1.9319e+08	2.83627e+06	3.75076e+06	2.43194e+07	0.015	0.019	0.126	68.114	1.322	8.574	-6.09	-5.69	-2.99	6.09	0.4	3.1	8.4	1	1	8.4
9-hydroxy-hexadecan-1,16-dioic acid	C16 H30 O5		-0.85	302.209	301.202	22.707	2.18692e+07	3	0					0.209068	692			DDA for preferred ion	[M-H]-1	2.18692e+07	327748	3.90228e+06	1.36545e+06	0.015	0.178	0.062	66.726	11.906	4.166	-6.06	-2.49	-4	6.06	3.57	2.06	7.3	0.3	1	1.7
6-deoxoteasterone	C28 H50 O3		-1.82	434.375	435.383	35.666	9.10821e+07	5	0					0.375206	864	0	0	DDA for preferred ion	[M+H]+1	8.8101e+07	1.33383e+06	9.10821e+07	5.70928e+06	0.015	1.034	0.065	66.051	68.286	4.28	-6.05	0.05	-3.95	6.05	6.09	2.1	6.7		8.4	4.8
5-[5-hydroxy-3-(hydroxymethyl)pentyl]-8a-(hydroxymethyl)-5,6-dimethyl-3,4,4a,5,6,7,8,8a-octahydronaphthalene-1-carboxylic acid	C20 H34 O5		50840.2	372.25	355.247	29.038	3.4169e+07	4	4	58	64.4		64.4	0.250294	672			DDA for other ion	[M+H-H2O]+1	3.4169e+07	529368	1.52834e+07	517063	0.015	0.447	0.015	64.547	28.871	0.977	-6.01	-1.16	-6.05	6.01	4.85	-0.03	7.8		1.3
5-[5-hydroxy-3-(hydroxymethyl)pentyl]-8a-(hydroxymethyl)-5,6-dimethyl-3,4,4a,5,6,7,8,8a-octahydronaphthalene-1-carboxylic acid	C20 H34 O5		50840.4	372.25	355.247	29.662	3.52668e+07	4	4	56.9	45.7		46.2	0.250352	673			DDA for other ion	[M+H-H2O]+1	3.52668e+07	545102	2.55648e+07	766227	0.015	0.725	0.022	64.698	46.899	1.406	-6.02	-0.46	-5.52	6.02	5.55	0.49	5.1		1.3
2,2'-[(4-Methyl-1,8-naphthyridine-2,7-diyl)bis(oxy)]bis(N,N-diethylethanamine)	C21 H34 N4 O2		-5.19	374.266	373.259	28.862	1.968e+07	1	0					0.266233	711			DDA for preferred ion	[M-H]-1	1.8857e+07	283616	1.968e+07	5.487e+06	0.015	1.044	0.291	66.488	69.39	19.347	-6.06	0.06	-1.78	6.06	6.12	4.27	6.7	0.3	1.3	1
2,2'-(1,4-Piperazinediyl)bis[N-(2,2,6,6-tetramethyl-4-piperidinyl)acetamide]	C26 H50 N6 O2		-1.09	478.399	479.406	39.315	4.16206e+07	1	0					0.399004	834	0	0	DDA for preferred ion	[M+H]+1	4.16206e+07	640574	2.44272e+07	643254	0.015	0.587	0.015	64.974	38.133	1.004	-6.02	-0.77	-6.02	6.02	5.25	0.01	2.4		4
1,2,3,4-Tetrahydro-2-quinoxalinecarboxamide	C9 H11 N3 O		0.34	177.09	418.197	1.168	1.07516e+08	17	0					0.0902719	510	0	0	DDA for preferred ion	[2M+ACN+Na]+1	1.07516e+08	1.55992e+06	7.65793e+07	1.38014e+06	0.015	0.712	0.013	68.924	49.092	0.885	-6.11	-0.49	-6.28	6.11	5.62	-0.18	8.4	0.7	1.3
Pestalpolyol E	C22 H38 O4		-1.85	366.276	365.269	38.212	5.86247e+06	1	0					0.276333	754			No MS2	[M-H]-1	5.86247e+06	96256.5	46149.9	195536	0.016	0.008	0.033	60.905	0.479	2.031	-5.93	-6.99	-4.91	5.93	-1.06	1.02	7.5	0	0	3
NP-020292	C12 H12 N2 O3		94723.2	254.069	255.076	17.156	4.15929e+07	25	3	77.4	48.6		48.6	0.0686171	270	0	0	DDA for preferred ion	[M+H]+1	4.15929e+07	662752	1.55574e+07	673629	0.016	0.374	0.016	62.758	23.474	1.016	-5.97	-1.42	-5.95	5.97	4.55	0.02	6.2		3.5
Not named	C27 H52 O8		-0.96	504.366	503.358	32.996	4.58605e+06	0	0					0.365736	725			No MS2	[M-H]-1	4.58605e+06	72848.1	574803	79678.2	0.016	0.125	0.017	62.954	7.89	1.094	-5.98	-3	-5.85	5.98	2.98	0.13	3.2		0.7
N-oleoyl proline	C23 H41 N O3		-1.97	379.308	380.315	37.605	1.88019e+07	0	0					0.307896	812			No MS2	[M+H]+1	1.88019e+07	291772	1.11708e+07	471331	0.016	0.594	0.025	64.44	38.286	1.615	-6.01	-0.75	-5.32	6.01	5.26	0.69	4		3.5	0.7
bhos#36	C26 H50 O7		-1.33	474.355	473.348	28.317	7.73042e+06	0	0					0.355024	748			No MS2	[M-H]-1	6.62138e+06	106139	7.73042e+06	689933	0.016	1.167	0.104	62.384	72.833	6.5	-5.96	0.22	-3.26	5.96	6.19	2.7	2.6		1
7-Chloro-norlichexanthone	C14 H9 Cl O5		-0.17	292.014	291.007	26.31	1.29118e+08	6	1			51.6		0.0138025	47			DDA for preferred ion	[M-H]-1	4.9954e+07	812647	1.29118e+08	925041	0.016	2.585	0.019	61.471	158.886	1.138	-5.94	1.37	-5.75	5.94	7.31	0.19	8.4	0.7	6.2	0.7
22-keto-26-Hexacosanolide	C26 H48 O3		-1.44	408.36	409.367	37.062	3.22789e+07	0	0					0.359758	881			DDA for preferred ion	[M+H]+1	3.12321e+07	509576	3.22789e+07	614596	0.016	1.034	0.02	61.29	63.345	1.206	-5.94	0.05	-5.67	5.94	5.99	0.27	4		1.8
(12Z)-9,10,11-trihydroxyoctadec-12-enoic acid	C18 H34 O5		-54539.8	312.229	313.237	17.813	3.65615e+07	36	3	70.6	68.4		68.9	0.229357	735			DDA for preferred ion	[M+H]+1	3.65615e+07	571218	1.10798e+06	9.22158e+06	0.016	0.03	0.252	64.006	1.94	16.144	-6	-5.04	-1.99	6	0.96	4.01	6.2		0.7	1
Versicoumarin C	C16 H20 O4		-1.46	276.136	277.143	27.871	1.5689e+08	20	0					0.135755	492	0	0	DDA for preferred ion	[M+H]+1	1.53238e+08	2.65202e+06	1.5689e+08	7.7466e+06	0.017	1.024	0.051	57.782	59.159	2.921	-5.85	0.03	-4.31	5.85	5.89	1.55	1.3	1	6.7	1.5
NP-001596	C16 H30 O4		-62929.2	268.203	269.21	28.554	1.16363e+08	7	1	83.5	77.7		77.7	0.203177	758			DDA for preferred ion	[M+H]+1	1.16363e+08	1.99047e+06	1.96909e+07	3.21606e+06	0.017	0.169	0.028	58.46	9.893	1.616	-5.87	-2.56	-5.18	5.87	3.31	0.69	4.6	1	1.3	1
Methyl 1,2,2,6,6-pentamethyl-4-piperidyl sebacate	C21 H39 N O4		-1.75	369.287	370.294	33.897	2.99417e+07	2	0					0.287261	778	0	0	DDA for preferred ion	[M+H]+1	2.99417e+07	507241	2.19831e+07	549417	0.017	0.734	0.018	59.029	43.339	1.083	-5.88	-0.45	-5.77	5.88	5.44	0.12	6.2		5.1	0.7
Gallicynoic acid E	C18 H30 O5		-1.92	326.209	327.216	27.162	3.41641e+07	1	0					0.208696	640			No MS2	[M+H]+1	3.41641e+07	568833	6.51406e+06	611585	0.017	0.191	0.018	60.06	11.452	1.075	-5.91	-2.39	-5.8	5.91	3.52	0.1	4
Diethyl 4,4'-(1,4-phenylene)bis(6-methyl-2-oxo-1,2,3,4-tetrahydro-5-pyrimidinecarboxylate)	C22 H26 N4 O6		1.93	442.186	441.179	28.288	5.56932e+07	10	0					0.186088	421			No MS2	[M-H]-1	7.12151e+06	118283	5.56932e+07	894511	0.017	7.82	0.126	60.207	470.845	7.562	-5.91	2.97	-2.99	5.91	8.88	2.92	8	0	4.6	0.7
Decylubiquinol	C19 H32 O4		-1.79	324.229	383.243	37.946	1.33611e+06	8	0					0.229477	708			No MS2	[M-H+HAc]-1	1.33611e+06	22719.5	997115	219886	0.017	0.746	0.165	58.809	43.888	9.678	-5.88	-0.42	-2.6	5.88	5.46	3.27	7.7	0	4.5	0.3
Cyanidin	C15 H11 Cl O6		-0.61	322.024	321.017	15.095	3.89169e+06	6	0					0.0242176	75			DDA for preferred ion	[M-H]-1	3.37368e+06	57422.4	3.89169e+06	629653	0.017	1.154	0.187	58.752	67.773	10.965	-5.88	0.21	-2.42	5.88	6.08	3.45	2.6		5.9	1.2
Amphimic acid A	C28 H50 O2		-1.86	418.38	419.388	37.139	2.37259e+08	8	0					0.3803	909	0	0	DDA for preferred ion	[M+H]+1	1.94741e+08	3.32974e+06	2.37259e+08	3.21408e+06	0.017	1.218	0.017	58.485	71.254	0.965	-5.87	0.28	-5.92	5.87	6.15	-0.05	9.5	2.6	8.9	7.5
[(2S,3R,4R)-2-Ethoxy-3-(3-hydroxypropyl)-4-isopropyl-3,4-dihydro-2H-pyran-6-yl](4-morpholinyl)methanone	C18 H31 N O5		-1.82	341.22	340.212	33.768	4.23945e+06	4	0					0.219604	644			No MS2	[M-H]-1	4.23945e+06	71601.1	100899	203825	0.017	0.024	0.048	59.209	1.409	2.847	-5.89	-5.39	-4.38	5.89	0.49	1.51	3.2			6.8
2-Hydroxy-24-keto-octacosanolide	C28 H52 O4		-1.7	452.386	453.393	35.675	1.64933e+08	0	0					0.38579	853	0	0	DDA for preferred ion	[M+H]+1	1.64933e+08	2.79083e+06	1.63142e+08	1.20775e+07	0.017	0.989	0.073	59.098	58.456	4.328	-5.89	-0.02	-3.77	5.89	5.87	2.11	1.3	3.7	8.4	5.1
2-(Diethylamino)ethyl 1-(2-cyclohexylethyl)cyclohexanecarboxylate	C21 H39 N O2		-2.1	337.297	338.305	38.034	1.88157e+07	1	0					0.297372	882			DDA for preferred ion	[M+H]+1	1.88157e+07	326018	1.64774e+07	1.15918e+06	0.017	0.876	0.062	57.714	50.541	3.556	-5.85	-0.19	-4.02	5.85	5.66	1.83	6.7		2.9	0.7
13-tetradecanolide	C14 H26 O2		-2.12	226.193	453.393	35.656	1.64933e+08	35	0					0.1928	852	0	0	DDA for other ion	[2M+H]+1	1.64933e+08	2.79083e+06	1.63142e+08	1.20775e+07	0.017	0.989	0.073	59.098	58.456	4.328	-5.89	-0.02	-3.77	5.89	5.87	2.11	8.9	1	1.3	1.3
(Z,Z,Z)-11,14,17-Eicosatrienyl 4-methylvalerate	C26 H46 O2		-2.09	390.349	391.356	36.102	4.69628e+08	0	0					0.348966	894	0	0	DDA for preferred ion	[M+H]+1	3.5811e+08	5.95629e+06	4.69628e+08	1.21544e+07	0.017	1.311	0.034	60.123	78.846	2.041	-5.91	0.39	-4.88	5.91	6.3	1.03	8.9	1	9.5	1.3
(5ξ,9ξ,16ξ)-17-Hydroxykauran-19-oic acid	C20 H32 O3		53167.5	337.261	336.254	36.75	2.42668e+07	3	1	53.3	63		65.6	0.261246	775	0	0	DDA for preferred ion	[M-H]-1	2.42668e+07	402003	1.84135e+07	432197	0.017	0.759	0.018	60.365	45.804	1.075	-5.92	-0.4	-5.81	5.92	5.52	0.1	6.7	2.5	7.8	2.5
(3R),(5R)-5- hydroxy-de-O-methyllasiodiplodin	C16 H22 O5		-1.92	294.146	277.143	27.936	1.5689e+08	6	4			64.9		0.14616	497	0	0	DDA for preferred ion	[M+H-H2O]+1	1.53238e+08	2.65202e+06	1.5689e+08	7.7466e+06	0.017	1.024	0.051	57.782	59.159	2.921	-5.85	0.03	-4.31	5.85	5.89	1.55	9.5	1	1.3	1
N-(2,5-Dimethylphenyl)-N~2~-(4-fluorophenyl)-N~2~-(phenylsulfonyl)glycinamide	C22 H21 F N2 O3 S		-4.61	412.124	411.117	26.903	2.598e+06	17	0					0.123793	300			No MS2	[M-H]-1	2.598e+06	46278.3	1.7742e+06	150559	0.018	0.683	0.058	56.139	38.338	3.253	-5.81	-0.55	-4.11	5.81	5.26	1.7	4.8
Ficulinic acid A	C26 H48 O3		-1.96	408.36	409.367	36.109	5.53017e+08	0	0					0.359544	880	0	0	DDA for preferred ion	[M+H]+1	4.35708e+08	7.70702e+06	5.53017e+08	1.46411e+07	0.018	1.269	0.034	56.534	71.755	1.9	-5.82	0.34	-4.9	5.82	6.17	0.93	8.9	5.9	8.9	4.6
Allyl (2R,4S)-2-(2-{(2-hydroxyethyl)[(4-methoxyphenyl)sulfonyl]amino}ethoxy)-4-isopropyl-3,4-dihydro-2H-pyran-6-carboxylate	C23 H33 N O8 S		-3.13	483.191	482.184	33	1.18715e+06	10	0					0.191176	396			No MS2	[M-H]-1	1.18715e+06	21315.3	35189.3	23132.4	0.018	0.03	0.019	55.695	1.651	1.085	-5.8	-5.08	-5.68	5.8	0.72	0.12	4.5
8,8-dimethyl-2H,8H-pyrano[3,2-g]chromen-2-one	C14 H12 O3		-2.16	228.078	227.071	21.087	4.15463e+07	54	4	62.8	46.8		65.5	0.0781506	343	0	0	DDA for preferred ion	[M-H]-1	4.15463e+07	733276	1.98905e+06	1.09558e+06	0.018	0.048	0.026	56.659	2.713	1.494	-5.82	-4.38	-5.24	5.82	1.44	0.58	6.2	0.7	2.6	2.3
3-chloro-6,8-dihydroxy-8-α-lapachone	C15 H13 Cl O5		0.23	308.045	307.038	17.192	9.941e+06	2	0					0.0452234	147			No MS2	[M-H]-1	3.49066e+06	63265.3	9.941e+06	79074.6	0.018	2.848	0.023	55.175	157.132	1.25	-5.79	1.51	-5.46	5.79	7.3	0.32	8		7.5	0
3-[(3aS,6R,6aS,9aR,10aS,10bR)-6a,9a-Dichloro-6-(2-hydroxyphenyl)-1,3,7,9-tetraoxo-8-(pentafluorophenyl)-3,3a,4,6,6a,7,8,9,9a,10,10a,10b-dodecahydroisoindolo[5,6-e]isoindol-2(1H)-yl]propanoic acid	C29 H19 Cl2 F5 N2 O7		-0.88	672.048	671.041	30.834	871071	6	0					0.0483533	72			No MS2	[M-H]-1	216155	3835.18	871071	3722.92	0.018	4.03	0.017	56.361	227.127	0.971	-5.82	2.01	-5.86	5.82	7.83	-0.04			5
13(S)-HpOTrE	C18 H30 O4		-58058.5	292.204	291.197	27.875	6.27558e+07	21	3	83.8	49.6		71.7	0.203833	698			DDA for preferred ion	[M-H]-1	3.01125e+07	529074	6.27558e+07	752446	0.018	2.084	0.025	56.915	118.614	1.422	-5.83	1.06	-5.32	5.83	6.89	0.51	8.9		7.8
Sphingofungin B	C20 H39 N O6		-2.38	389.277	390.284	32.879	2.65884e+07	1	0					0.276812	711			DDA for preferred ion	[M+H]+1	2.65884e+07	492786	902848	494382	0.019	0.034	0.019	53.955	1.832	1.003	-5.75	-4.88	-5.75	5.75	0.87	0	6.2		0.7
Lophanol	C28 H50 O		-2	402.385	403.393	38.61	8.05392e+07	6	0					0.385363	958	0	0	DDA for preferred ion	[M+H]+1	8.05392e+07	1.54377e+06	5.52071e+07	803292	0.019	0.685	0.01	52.17	35.761	0.52	-5.71	-0.54	-6.65	5.71	5.16	-0.94	7.3	0.7	7.8
Ficulinic acid B	C28 H52 O3		-1.59	436.391	437.398	37.142	3.05857e+08	0	0					0.390953	896	0	0	DDA for preferred ion	[M+H]+1	2.51092e+08	4.73985e+06	3.05857e+08	4.69832e+06	0.019	1.218	0.019	52.975	64.529	0.991	-5.73	0.28	-5.74	5.73	6.01	-0.01	8.4	1	8.9	1
3',4'-Methylenedioxy- [ 2",3":7,8 ] furanoflavanone	C18 H12 O5		-0.46	308.068	307.061	32.597	2.88888e+06	5	0					0.0683329	222			No MS2	[M-H]-1	2.88888e+06	56160.9	1.52755e+06	67137	0.019	0.529	0.023	51.439	27.2	1.195	-5.68	-0.92	-5.43	5.68	4.77	0.26	5.9		3.4
27-Norcholestanehexol	C26 H46 O6		-2.01	454.329	455.336	35.679	6.69694e+07	1	0					0.328528	723	0	0	DDA for preferred ion	[M+H]+1	6.69694e+07	1.26872e+06	3.65871e+07	1.8276e+06	0.019	0.546	0.027	52.785	28.838	1.441	-5.72	-0.87	-5.2	5.72	4.85	0.53	8.4		6.7
17-(5-Hydroxy-5-methyl-2-hexanyl)-10,13-dimethylhexadecahydro-1H-cyclopenta[a]phenanthrene-3,7,12-triol	C26 H46 O4		-1.95	422.339	423.346	33.228	4.25269e+07	2	0					0.338788	802			DDA for preferred ion	[M+H]+1	2.66643e+07	495828	4.25269e+07	489060	0.019	1.595	0.018	53.777	85.77	0.986	-5.75	0.67	-5.77	5.75	6.42	-0.02	4		5.1
11-keto-Octacosanoic acid	C28 H54 O3		-1.09	438.407	439.414	38.592	2.55706e+08	1	0					0.406816	928			No MS2	[M+H]+1	2.55706e+08	4.74673e+06	1.69132e+08	3.04466e+06	0.019	0.661	0.012	53.87	35.631	0.641	-5.75	-0.6	-6.39	5.75	5.16	-0.64	1.3	5.3	1.3	1
Terrestrol F	C14 H13 Cl O5		-0.92	296.045	295.038	25.442	2.8192e+06	2	10			90.3		0.0448786	152			DDA for preferred ion	[M-H]-1	2.8192e+06	57608.6	925669	1.56579e+06	0.02	0.328	0.555	48.937	16.068	27.18	-5.61	-1.61	-0.85	5.61	4.01	4.76	4.8		0.7	3.4
Norflurazon	C12 H9 Cl F3 N3 O		10.36	303.042	304.049	26.568	2.66598e+07	10	3	65	8.3		45.3	0.0417651	138	0	0	DDA for preferred ion	[M+H]+1	2.66598e+07	533854	4.16415e+06	545861	0.02	0.156	0.02	49.938	7.8	1.022	-5.64	-2.68	-5.61	5.64	2.96	0.03	5.7
Methoxsalen	C12 H8 O4		-3.85	216.041	215.034	12.849	7.05676e+06	22	0					0.0414258	192			No MS2	[M-H]-1	6.70005e+06	132288	7.05676e+06	205976	0.02	1.053	0.031	50.648	53.344	1.557	-5.66	0.07	-5.02	5.66	5.74	0.64	6.4		1
LMFA12000378	C18 H26 O		-2.05	258.198	259.205	28.288	5.11437e+07	10	2			57.8		0.197837	766	0	0	DDA for preferred ion	[M+H]+1	5.11437e+07	1.04079e+06	1.85467e+07	1.62076e+06	0.02	0.363	0.032	49.139	17.82	1.557	-5.62	-1.46	-4.98	5.62	4.16	0.64	5.7	0.7	1.3	0.7
cis-Zeatin	C10 H13 N5 O		-1.6	219.112	218.104	8.785	1.22028e+08	14	0					0.111659	510	0	0	DDA for preferred ion	[M-H]-1	1.22028e+08	2.43712e+06	1.06566e+08	4.41432e+06	0.02	0.873	0.036	50.071	43.726	1.811	-5.65	-0.2	-4.79	5.65	5.45	0.86	9.5	4.8	9.5	7
Azelaicacid	C9 H16 O4		-1.31	188.105	171.101	29.922	7.30374e+07	21	0					0.104613	556			No MS2	[M+H-H2O]+1	7.30374e+07	1.47267e+06	2.26449e+07	5.3882e+06	0.02	0.31	0.074	49.595	15.377	3.659	-5.63	-1.69	-3.76	5.63	3.94	1.87	1.3	0.7	2.9	1
5-Nitro-N-[4-([1,3]oxazolo[4,5-b]pyridin-2-yl)phenyl]-2-furamide	C17 H10 N4 O5		-2.36	350.064	331.047	12.819	8.00867e+06	20	0					0.0642941	184			No MS2	[M-H-H2O]-1	8.00867e+06	163372	7.74515e+06	1.19043e+06	0.02	0.967	0.149	49.021	47.408	7.287	-5.62	-0.05	-2.75	5.62	5.57	2.87	1	0.3	4.8	2.8
5-[5-hydroxy-3-(hydroxymethyl)pentyl]-8a-(hydroxymethyl)-5,6-dimethyl-3,4,4a,5,6,7,8,8a-octahydronaphthalene-1-carboxylic acid	C20 H34 O5		-2.26	354.24	355.247	32.87	2.74558e+07	35	6	62.6	65.8		65.8	0.239824	677			DDA for preferred ion	[M+H]+1	2.74558e+07	542664	1.384e+07	544421	0.02	0.504	0.02	50.594	25.504	1.003	-5.66	-0.99	-5.66	5.66	4.67	0	2.9
15-(3,4-dimethyl-5-pentylfuran-2-yl)-pentadecanoic acid	C26 H46 O3		-2.56	406.344	407.351	35.586	5.95625e+07	1	0					0.343653	846			No MS2	[M+H]+1	4.44068e+07	886254	5.95625e+07	1.27666e+06	0.02	1.341	0.029	50.106	67.207	1.441	-5.65	0.42	-5.12	5.65	6.07	0.53	4.6		6.2
(1β,4β,4aβ,8aα)-4,8a-dimethyloctahydronaphthalene-1,4a(2H)-diol	C12 H22 O2		-4.3	198.161	197.154	25.324	2.3513e+06	43	0					0.161128	813			DDA for other ion	[M-H]-1	2.3513e+06	46953.2	1.46482e+06	84746.1	0.02	0.623	0.036	50.077	31.197	1.805	-5.65	-0.68	-4.79	5.65	4.96	0.85	2.6		3.9
Pterin	C6 H5 N5 O		-1.1	163.049	164.057	8.777	9.61072e+07	5	0					0.0492297	302	0	0	DDA for preferred ion	[M+H]+1	9.61072e+07	1.97499e+06	7.53922e+07	3.30175e+06	0.021	0.784	0.034	48.662	38.174	1.672	-5.6	-0.35	-4.86	5.6	5.25	0.74	7.8	1	7.3	1
N-[(4'-{(2R,4R,6S)-4-(1,4-Dioxa-8-azaspiro[4.5]dec-8-ylmethyl)-6-[4-(hydroxymethyl)phenyl]-1,3-dioxan-2-yl}-3-biphenylyl)methyl]-N'-hydroxyhexanediamide	C38 H47 N3 O8		4.9	673.34	672.332	26.941	5.36557e+06	19	0					0.339613	504			No MS2	[M-H]-1	1.26886e+06	27086.7	5.36557e+06	88122.2	0.021	4.229	0.069	46.844	198.089	3.253	-5.55	2.08	-3.85	5.55	7.63	1.7	0.7		3.2
Laingolide	C21 H37 N O3		-1.17	351.277	350.27	36.603	930398	1	0					0.276931	788			No MS2	[M-H]-1	930398	19806.5	776946	31446	0.021	0.835	0.034	46.974	39.227	1.588	-5.55	-0.26	-4.89	5.55	5.29	0.67	5.5		0.7
Isopropyl 1-(4-amino-1,2,5-oxadiazol-3-yl)-5-[(dibutylamino)methyl]-1H-1,2,3-triazole-4-carboxylate	C17 H29 N7 O3		-0.64	379.233	378.226	35.886	1.94773e+06	1	0					0.232944	614			No MS2	[M-H]-1	1.94773e+06	40426.5	1.56195e+06	41242.1	0.021	0.802	0.021	48.18	38.637	1.02	-5.59	-0.32	-5.56	5.59	5.27	0.03	5.3		5
CH 223191	C19 H19 N5 O		-4.61	333.157	332.15	23.93	6.55642e+06	26	0					0.157423	473			No MS2	[M-H]-1	6.55642e+06	137994	279717	361042	0.021	0.043	0.055	47.512	2.027	2.616	-5.57	-4.55	-4.18	5.57	1.02	1.39	6.4	0.3		0.3
6-(4-Methoxyphenyl)imidazo[2,1-b][1,3]thiazole	C12 H10 N2 O S		-1.37	230.051	229.044	16.92	2.19905e+06	18	0					0.0510694	222			No MS2	[M-H]-1	2.19905e+06	47069.9	1.59767e+06	60548.6	0.021	0.727	0.028	46.719	33.942	1.286	-5.55	-0.46	-5.18	5.55	5.09	0.36	1		3.9
6,10-Dimethyl-5(E),9-undecadien-2-one	C13 H22 O		-2.62	194.167	389.34	34.284	2.63052e+08	9	0					0.166556	858	0	0	DDA for other ion	[2M+H]+1	2.63052e+08	5.50005e+06	2.13745e+08	2.02544e+07	0.021	0.813	0.077	47.827	38.862	3.683	-5.58	-0.3	-3.7	5.58	5.28	1.88	8.9	1	1.3	1.3
3-Oxoestr-4-en-17-yl 3-phenylpropanoate	C27 H34 O3		-0.17	406.251	439.284	37.877	1.33511e+07	5	0					0.250728	617			No MS2	[M+H+MeOH]+1	1.33511e+07	276312	2.52303e+06	540012	0.021	0.189	0.04	48.319	9.131	1.954	-5.59	-2.4	-4.63	5.59	3.19	0.97	1.3		3.2
25-dihydroxy-19-nor-3-epivitamin D3 / 25-dihydroxy-19-nor-3-epicholecalciferol	C26 H44 O2		-1.84	388.333	389.341	34.301	2.63052e+08	5	0					0.333417	859	0	0	DDA for preferred ion	[M+H]+1	2.63052e+08	5.50005e+06	2.13745e+08	2.02544e+07	0.021	0.813	0.077	47.827	38.862	3.683	-5.58	-0.3	-3.7	5.58	5.28	1.88	1.3	1	8.9	1.3
2,2'-[(2,2,4,4-Tetramethyl-1,3-cyclobutanediylidene)di(2Z)-1-hydrazinyl-2-ylidene]bis(N,N,N-trimethyl-2-oxoethanaminium)	C18 H36 N6 O2		4.95	368.292	369.299	28.939	2.47125e+07	8	0					0.291796	792			No MS2	[M+H]+1	2.47125e+07	528046	3.05827e+06	515771	0.021	0.124	0.021	46.8	5.792	0.977	-5.55	-3.01	-5.58	5.55	2.53	-0.03	3.5
11-Hydroxy-9-tridecenoic acid	C13 H24 O3		-2.77	228.172	227.165	34.901	3.8097e+06	4	0					0.171912	753			No MS2	[M-H]-1	3.8097e+06	80221.1	3.15155e+06	109880	0.021	0.827	0.029	47.49	39.286	1.37	-5.57	-0.27	-5.12	5.57	5.3	0.45	5.9	0	4.2	0	0.3
10Z,13Z-nonadecadienoic acid	C19 H34 O2		-0.65	294.256	293.248	36.038	2.09893e+06	12	8			86.5		0.25569	869			DDA for preferred ion	[M-H]-1	2.09893e+06	43559.8	578146	77496.3	0.021	0.275	0.037	48.185	13.272	1.779	-5.59	-1.86	-4.76	5.59	3.73	0.83	5.3		0.7	0
1-(4-Benzyl-1-piperazinyl)-3-[(2-isopropyl-5-methylcyclohexyl)oxy]-2-propanol	C24 H40 N2 O2		-2.52	388.308	389.315	39.663	2.67706e+07	4	0					0.308001	793	0	0	DDA for preferred ion	[M+H]+1	2.67706e+07	563221	6.83892e+06	629336	0.021	0.255	0.024	47.531	12.143	1.117	-5.57	-1.97	-5.41	5.57	3.6	0.16	5.7		2.6
(+/-)-?-ochratoxin	C11 H9 Cl O5		-0.72	256.014	255.006	14.26	3.00744e+06	2	0					0.0136668	53			No MS2	[M-H]-1	2.89292e+06	59882.5	3.00744e+06	2.13091e+06	0.021	1.04	0.737	48.31	50.222	35.585	-5.59	0.06	-0.44	5.59	5.65	5.15	5.9		4.2	3.7
Norflurazon	C12 H9 Cl F3 N3 O		10.58	303.042	304.049	34.808	2.02088e+08	10	3	65.3	8.3		42.4	0.0418318	138	0	0	DDA for preferred ion	[M+H]+1	4.00368e+07	885581	2.02088e+08	550691	0.022	5.048	0.014	45.21	228.198	0.622	-5.5	2.34	-6.18	5.5	7.83	-0.69	8.4	0.7	9.5	0.7
N-tetradecanoyl-homoserine lactone	C18 H33 N O3		-2.23	311.245	312.253	35.865	7.59034e+07	2	0					0.24535	788	0	0	DDA for preferred ion	[M+H]+1	7.59034e+07	1.6367e+06	5.80726e+07	7.52301e+06	0.022	0.765	0.099	46.376	35.482	4.596	-5.54	-0.39	-3.33	5.54	5.15	2.2	8.4	0.7	6.7	1	0.7
Methoxyacetyl fentanyl	C22 H28 N2 O2		18.96	352.222	353.229	29.508	2.42854e+07	0	7	99.1	10		10	0.221758	630	0	0	DDA for preferred ion	[M+H]+1	2.42854e+07	545442	1.30046e+07	1.6777e+06	0.022	0.535	0.069	44.524	23.842	3.076	-5.48	-0.9	-3.86	5.48	4.58	1.62	4		1.3	0.7
Maritimetin	C15 H10 O6		0.56	286.048	331.047	12.844	8.00867e+06	46	0					0.0478974	167			No MS2	[M+FA-H]-1	8.00867e+06	174547	7.74515e+06	1.19043e+06	0.022	0.967	0.149	45.883	44.373	6.82	-5.52	-0.05	-2.75	5.52	5.47	2.77	5.9		1	0.7
LMA-P3	C14 H28 O5		-0.98	276.193	275.186	16.806	2.45341e+06	2	0					0.193403	700			No MS2	[M-H]-1	2.45341e+06	53763.7	102709	366916	0.022	0.042	0.15	45.633	1.91	6.825	-5.51	-4.58	-2.74	5.51	0.93	2.77	6.4		0	0.3
Laingolide	C21 H37 N O3		-1.55	351.277	350.27	36.991	1.6724e+07	1	0					0.2768	788	0	0	DDA for preferred ion	[M-H]-1	1.08077e+07	240115	1.6724e+07	362604	0.022	1.547	0.034	45.011	69.65	1.51	-5.49	0.63	-4.9	5.49	6.12	0.59	6.7	3.6	7.8	3
Hydroxycyanobacterin	C22 H23 Cl O5		3.55	402.125	401.118	28.292	1.36108e+06	6	0					0.12483	310			No MS2	[M-H]-1	1.24882e+06	27104.1	1.36108e+06	51826.5	0.022	1.09	0.042	46.075	50.217	1.912	-5.53	0.12	-4.59	5.53	5.65	0.94	3.4
[Similar to: NP-022531; ΔMass: 3.8048 Da]	C10 H12 Cl N8 O P		-1.43	326.056	325.048	15.629	6.39933e+06	20	5			60.1		0.055556	170			DDA for preferred ion	[M-H]-1	4.20181e+06	91988	2.17391e+06	6.39933e+06	0.022	0.517	1.523	45.678	23.633	69.567	-5.51	-0.95	0.61	5.51	4.56	6.12	3.2		1	4.8
9-Oxononanoicacid	C9 H16 O3		-1.22	172.11	173.117	22.587	3.13254e+07	20	0					0.109735	638	0	0	DDA for other ion	[M+H]+1	3.13254e+07	704031	1.21432e+07	1.00707e+06	0.022	0.388	0.032	44.494	17.248	1.43	-5.48	-1.37	-4.96	5.48	4.11	0.52	2.9	0.7	1.3	2.8
9,10,13-trihydroxy-Octadecanoic acid	C18 H36 O5		-1.12	332.256	331.249	28.405	1.78909e+07	2	0					0.255903	770			DDA for preferred ion	[M-H]-1	1.63091e+07	363510	1.78909e+07	1.39234e+06	0.022	1.097	0.085	44.866	49.217	3.83	-5.49	0.13	-3.55	5.49	5.62	1.94	6.2		1.3
6-(2-Chlorophenyl)-2,6-dihydroxy-4-oxo-2,5-hexadienoic acid	C12 H9 Cl O5		0.34	268.014	267.007	14.069	1.84979e+07	5	0					0.0139414	52			DDA for preferred ion	[M-H]-1	3.54801e+06	78487.2	1.84979e+07	81464.2	0.022	5.214	0.023	45.205	235.68	1.038	-5.5	2.38	-5.44	5.5	7.88	0.05	5.9		7.3
5-Chloro-w-hydroxyemodin	C15 H9 Cl O6		-0.23	320.009	319.001	17.873	2.06499e+07	1	0					0.00869061	27			DDA for preferred ion	[M-H]-1	2.58185e+06	57439.8	2.06499e+07	64118.9	0.022	7.998	0.025	44.949	359.506	1.116	-5.49	3	-5.33	5.49	8.49	0.16	5.3	0	8.4	0
5-(3-Chloro-4-hydroxy-5-methoxybenzylidene)-2,2-dimethyl-1,3-dioxane-4,6-dione	C14 H13 Cl O6		-0.96	312.04	311.033	12.746	7.53195e+07	1	0					0.0397651	127			DDA for preferred ion	[M-H]-1	5.70719e+07	1.28078e+06	2.07751e+07	7.53195e+07	0.022	0.364	1.32	44.56	16.221	58.807	-5.48	-1.46	0.4	5.48	4.02	5.88	9.5	0.7	1.3	9.5
2-[5-(4-phenyl-1,3-thiazol-2-yl)-2-thienyl]pyridine	C18 H12 N2 S2		1.29	320.045	321.052	15.951	4.74791e+08	2	1	72.8	8.6		9.1	0.0446036	139	0	0	DDA for preferred ion	[M+H]+1	4.08453e+08	8.97447e+06	4.74791e+08	2.60809e+07	0.022	1.162	0.064	45.513	52.905	2.906	-5.51	0.22	-3.97	5.51	5.73	1.54	9.5	2.6	9.5	6.2
2,6-Di-tert-butylphenol	C14 H22 O		-1.57	206.167	207.174	37.861	3.20178e+07	28	0					0.166741	809			No MS2	[M+H]+1	3.20178e+07	694261	2.75673e+07	2.50666e+06	0.022	0.861	0.078	46.118	39.707	3.611	-5.53	-0.22	-3.68	5.53	5.31	1.85	6.2	0.7	4.6	1
1794967	C16 H31 N O3		-0.51	285.23	284.223	35.021	2.484e+06	3	0					0.230249	807			No MS2	[M-H]-1	1.50744e+06	33602.5	2.484e+06	41191.3	0.022	1.648	0.027	44.861	73.923	1.226	-5.49	0.72	-5.19	5.49	6.21	0.29	3.9	0	4.2	0	0.3
1-(3-Chlorobenzyl)-4-(3-pentanyl)piperazine	C16 H25 Cl N2		0.47	280.171	279.163	38.659	2.18738e+06	1	0					0.170759	609			DDA for preferred ion	[M-H]-1	2.18738e+06	49070	1.89031e+06	47139.3	0.022	0.864	0.022	44.577	38.523	0.961	-5.48	-0.21	-5.54	5.48	5.27	-0.06	8		1
Norflurazon	C12 H9 Cl F3 N3 O		10.71	303.042	304.049	27.336	1.73599e+08	10	3	66	8.3		42.5	0.041871	138	0	0	DDA for preferred ion	[M+H]+1	3.26361e+07	760810	1.73599e+08	774602	0.023	5.319	0.024	42.897	228.177	1.018	-5.42	2.41	-5.4	5.42	7.83	0.03	2.9		7.3
Norflurazon	C12 H9 Cl F3 N3 O		10.83	303.042	304.049	31.304	1.5094e+08	10	3	66.4	8.3		42.5	0.0419066	138	0	0	DDA for preferred ion	[M+H]+1	2.17625e+07	505637	1.5094e+08	5.23494e+06	0.023	6.936	0.241	43.04	298.513	10.353	-5.43	2.79	-2.06	5.43	8.22	3.37	5.7		6.7	2.1
Nonane-4_6-dione	C9 H16 O2		-2.72	156.115	371.244	33.798	4.44466e+06	41	0					0.114606	734			No MS2	[2M-H+HAc]-1	3.92637e+06	90552.2	4.44466e+06	429959	0.023	1.132	0.11	43.36	49.084	4.748	-5.44	0.18	-3.19	5.44	5.62	2.25	1		5.3		0.3
N',N''-2,3-Butanediylidenedi(1-azepanecarbothiohydrazide)	C18 H32 N6 S2		-2.5	396.212	395.205	21.049	2.70191e+06	2	0					0.211997	535			No MS2	[M-H]-1	2.70191e+06	62910.9	1.33115e+06	253617	0.023	0.493	0.094	42.948	21.159	4.031	-5.42	-1.02	-3.41	5.42	4.4	2.01	3.7	0	1.7
FAHFA(16:1(9Z)1/3-O-10:0)	C26 H48 O4		-2.22	424.354	425.362	34.294	8.35397e+08	2	0					0.354319	835	0	0	DDA for preferred ion	[M+H]+1	8.35397e+08	1.94208e+07	6.89522e+08	6.5433e+07	0.023	0.825	0.078	43.016	35.504	3.369	-5.43	-0.28	-3.67	5.43	5.15	1.75	8.9	8.4	8.9	8.9
BE-52211 B	C23 H33 N O2		-1.89	355.25	388.284	38.361	1.97847e+07	7	0					0.250456	705			No MS2	[M+H+MeOH]+1	1.70196e+07	393865	1.97847e+07	2.66158e+06	0.023	1.162	0.156	43.212	50.232	6.758	-5.43	0.22	-2.68	5.43	5.65	2.76	1.3		4.6	1
Azelaicacid	C9 H16 O4		-1.44	188.105	189.112	26.955	2.08818e+07	21	0					0.104589	556			No MS2	[M+H]+1	2.03629e+07	473497	2.08818e+07	640529	0.023	1.025	0.031	43.005	44.101	1.353	-5.43	0.04	-4.99	5.43	5.46	0.44	5.7		4	0.7
[FA(20:4)]17R_18S-epoxy-5Z_8Z_11Z_14Z-eicosatetraenoicacid	C20 H30 O3		-1.81	318.219	319.226	37.784	2.4654e+07	66	0					0.21892	688			No MS2	[M+H]+1	1.77212e+07	401547	2.4654e+07	564073	0.023	1.391	0.032	44.132	61.398	1.405	-5.46	0.48	-4.97	5.46	5.94	0.49	1.3		5.1
5-Methoxy-1H-benzotriazole-6-carboxamide	C8 H8 N4 O2		2.7	192.065	191.058	13.751	5.58556e+06	14	1			51.6		0.0652448	340			DDA for preferred ion	[M-H]-1	5.58556e+06	127797	1.22269e+06	147668	0.023	0.219	0.026	43.706	9.567	1.155	-5.45	-2.19	-5.24	5.45	3.26	0.21	4.8		0.7
22S-hydroxycampesterol	C28 H48 O2		-2.03	416.365	417.372	35.657	4.83148e+07	16	0					0.364586	876	0	0	DDA for preferred ion	[M+H]+1	4.82195e+07	1.09177e+06	4.83148e+07	3.45399e+06	0.023	1.002	0.072	44.166	44.254	3.164	-5.46	0	-3.8	5.46	5.47	1.66	1.3		7.3	1
15-(3,4-dimethyl-5-pentylfuran-2-yl)-pentadecanoic acid	C26 H46 O3		-2.01	406.344	407.351	34.294	4.57774e+08	1	0					0.343877	846	0	0	DDA for preferred ion	[M+H]+1	4.57774e+08	1.06009e+07	3.79605e+08	3.54012e+07	0.023	0.829	0.077	43.183	35.809	3.339	-5.43	-0.27	-3.69	5.43	5.16	1.74	8.9	4.8	8.9	8.4
YM-47515 degradation product	C16 H28 O4		-2.4	284.198	285.205	21.791	3.20357e+07	9	2			57.7		0.198076	697	0	0	DDA for preferred ion	[M+H]+1	3.20357e+07	765805	6.07188e+06	770074	0.024	0.19	0.024	41.833	7.929	1.006	-5.39	-2.4	-5.38	5.39	2.99	0.01	4.6		1
Trolox	C14 H18 O4		-2.01	250.12	249.113	21.845	1.37094e+07	30	2	64.2	65.9		66.6	0.120007	480			DDA for preferred ion	[M-H]-1	1.37094e+07	329819	172421	758829	0.024	0.013	0.055	41.566	0.523	2.301	-5.38	-6.31	-4.18	5.38	-0.94	1.2	7.8	0.3	0.3
PPG Acrylate n5	C18 H34 O7		60682.7	384.212	385.219	20.267	2.21306e+07	2	3	98.4	9.9		9.9	0.211565	551	0	0	DDA for preferred ion	[M+H]+1	2.21306e+07	525648	2.07531e+06	543247	0.024	0.094	0.025	42.102	3.948	1.033	-5.4	-3.41	-5.35	5.4	1.98	0.05	4		1
N-(1,3-benzodioxol-5-yl)-7-chloroquinolin-4-amine	C16 H11 Cl N2 O2		-10.81	298.048	297.04	37.847	1.61462e+06	16	1	50.7	7.5		43.2	0.0476819	160			DDA for preferred ion	[M-H]-1	1.61462e+06	39345.9	1.54644e+06	55671.8	0.024	0.958	0.034	41.036	39.304	1.415	-5.36	-0.06	-4.86	5.36	5.3	0.5	2.3	0	0.7
Furanoid acid - F6	C22 H38 O3		-2.64	350.281	351.288	28.936	1.66974e+07	1	0					0.281169	803	0	0	DDA for other ion	[M+H]+1	1.66974e+07	402646	2.32441e+06	393287	0.024	0.139	0.024	41.469	5.773	0.977	-5.37	-2.84	-5.41	5.37	2.53	-0.03	4
CJ-13,568	C20 H25 N O2		-2.07	311.188	312.195	31.276	2.17795e+07	42	0					0.187883	604	0	0	DDA for preferred ion	[M+H]+1	2.17795e+07	533430	583126	525162	0.024	0.027	0.024	40.829	1.093	0.985	-5.35	-5.22	-5.37	5.35	0.13	-0.02	5.1
ascr#24	C20 H38 O6		-1.58	374.266	373.259	22.389	3.42804e+06	0	0					0.266249	711			No MS2	[M-H]-1	3.42804e+06	83213.3	491630	374095	0.024	0.143	0.109	41.196	5.908	4.496	-5.36	-2.8	-3.2	5.36	2.56	2.17	3.2		0.7	0.3
7-Methoxy-5,6:3',4'-bis (methylenedioxy) flavone	C18 H12 O7		-0.72	340.058	339.051	18.31	2.85555e+06	8	0					0.0580579	171			No MS2	[M-H]-1	2.85555e+06	68537.4	699693	75830.6	0.024	0.245	0.027	41.664	10.209	1.106	-5.38	-2.03	-5.23	5.38	3.35	0.15	3.7
4-(5-cyano-1H-1,2,3-triazol-4-yl)phenyl 4-chlorobenzoate	C16 H9 Cl N4 O2		-4.83	324.04	323.033	16.068	1.88555e+06	3	0					0.0398389	123			No MS2	[M-H]-1	1.32789e+06	32441.3	1.88555e+06	35383.3	0.024	1.42	0.027	40.932	58.122	1.091	-5.36	0.51	-5.23	5.36	5.86	0.13	0.7		4.2
Nonane-4_6-dione	C9 H16 O2		-1.86	156.115	335.219	37.886	1.65278e+07	41	2			66.7		0.114739	735	0	0	DDA for other ion	[2M+Na]+1	1.65278e+07	405277	1.32864e+07	683941	0.025	0.804	0.041	40.781	32.783	1.688	-5.35	-0.31	-4.59	5.35	5.03	0.75	3.5		5.7	0.7
butalbital	C11 H16 N2 O3		-1.5	224.116	223.108	1.19	1.73228e+07	25	0					0.115755	516			No MS2	[M-H]-1	1.42597e+07	355637	1.73228e+07	438992	0.025	1.215	0.031	40.096	48.709	1.234	-5.33	0.28	-5.02	5.33	5.61	0.3	8.9		8.4
[FAhydroxy(20:3)]11_12-dihydroxy-5Z_8Z_14Z-eicosatrienoicacid	C20 H34 O4		-2.1	338.245	339.252	28.819	2.68759e+07	25	0					0.244998	724			No MS2	[M+H]+1	2.68759e+07	672596	5.46833e+06	5.24519e+06	0.025	0.203	0.195	39.958	8.13	7.798	-5.32	-2.3	-2.36	5.32	3.02	2.96	4.6			1.5
[4-(2,6-Diamino-9H-purin-9-yl)-1-phenylbutyl]phosphonic acid	C15 H19 N6 O3 P		-1.27	362.125	361.118	21.326	2.39833e+06	6	0					0.125166	346			DDA for preferred ion	[M-H]-1	2.39833e+06	60214.4	124920	63084.3	0.025	0.052	0.026	39.83	2.075	1.048	-5.32	-4.26	-5.25	5.32	1.05	0.07	3.2
7-oxo-11E-Tetradecenoic acid	C14 H24 O3		-2.08	240.172	241.179	34.29	1.61257e+07	6	0					0.172046	716			No MS2	[M+H]+1	1.61257e+07	407564	1.38021e+07	1.22333e+06	0.025	0.856	0.076	39.566	33.865	3.002	-5.31	-0.22	-3.72	5.31	5.08	1.59	4		4	0.7
7-Chloro-norlichexanthone	C14 H9 Cl O5		-0.36	292.014	291.006	25.625	8.77558e+06	6	0					0.0137464	47			No MS2	[M-H]-1	6.39966e+06	161258	8.77558e+06	97837.3	0.025	1.371	0.015	39.686	54.419	0.607	-5.31	0.46	-6.03	5.31	5.77	-0.72	7.5	0.3	1	0
5-hydroxy-7-(4-hydroxydec-2(3)- enoyl) botrylactone	C24 H40 O7		-0.31	440.277	439.27	37.838	1.00955e+06	3	0					0.277269	630			No MS2	[M-H]-1	1.00955e+06	25257.2	153472	38486.4	0.025	0.152	0.038	39.971	6.076	1.524	-5.32	-2.72	-4.71	5.32	2.6	0.61	3.4		0.3
2-Dodecyl-1,3-propanedithiol	C15 H32 S2		-4.57	276.193	275.186	19.333	2.08169e+06	2	0					0.193281	700			No MS2	[M-H]-1	2.08169e+06	52368.3	69660	88745.5	0.025	0.033	0.043	39.751	1.33	1.695	-5.31	-4.9	-4.55	5.31	0.41	0.76	3.2			0
1-O-(2R-methoxy-4Z-eicosenyl)-sn-glycerol	C24 H48 O4		-0.95	400.355	399.348	36.725	1.58345e+06	0	0					0.35488	886			No MS2	[M-H]-1	1.00925e+06	25403.9	1.58345e+06	27763.7	0.025	1.569	0.028	39.728	62.331	1.093	-5.31	0.65	-5.18	5.31	5.96	0.13	4.5		2.8		0.3
1,4,7-Triethyl-1,4,7-triphosphonane	C12 H27 P3		3.2	264.133	263.126	25.31	1.55848e+06	1	0					0.133406	505			No MS2	[M-H]-1	1.55848e+06	39535.1	1.25517e+06	44535.3	0.025	0.805	0.029	39.42	31.748	1.126	-5.3	-0.31	-5.13	5.3	4.99	0.17	3.4		0.7
(7E)-7-ethyl-4,10-dihydroxy-7-undecene-3,6-dione	C13 H22 O4		-1.37	242.151	241.144	25.325	1.69265e+07	10	0					0.151477	626			DDA for preferred ion	[M-H]-1	1.43901e+07	363608	1.69265e+07	545459	0.025	1.176	0.038	39.576	46.551	1.5	-5.31	0.23	-4.72	5.31	5.54	0.59	7.8	0.3	7.8	0.7
Xerulinic acid	C18 H12 O4		-0.2	292.074	291.066	34.649	9.93704e+06	13	0					0.0734993	252			DDA for preferred ion	[M-H]-1	9.93704e+06	253530	4.84229e+06	56458.5	0.026	0.487	0.006	39.195	19.099	0.223	-5.29	-1.04	-7.46	5.29	4.26	-2.17	8	2.5	4.8	0
NP-008563	C16 H28 O4		-63375.2	266.188	267.195	20.248	2.01049e+08	15	1	71.3	68.8		68.8	0.187602	705	0	0	DDA for preferred ion	[M+H]+1	2.01049e+08	5.14314e+06	5.01898e+07	8.79735e+06	0.026	0.25	0.044	39.091	9.759	1.711	-5.29	-2	-4.51	5.29	3.29	0.77	6.2		4
N-oleoyl threonine	C22 H41 N O4		-2.34	383.303	384.31	26.939	2.86493e+07	1	0					0.30266	790			No MS2	[M+H]+1	1.98343e+07	507660	2.86493e+07	569993	0.026	1.444	0.029	39.07	56.434	1.123	-5.29	0.53	-5.12	5.29	5.82	0.17	4.6		1.3
N,N-Bis(6-methyl-5-hepten-2-yl)formamide	C17 H31 N O		-0.89	265.24	264.233	35.322	2.91375e+06	4	0					0.240329	906			No MS2	[M-H]-1	2.91375e+06	74884.7	1.45964e+06	400697	0.026	0.501	0.138	38.91	19.492	5.351	-5.28	-1	-2.86	5.28	4.28	2.42	7	0	3.4	1.4
N,N'-Bis[3-(benzylamino)propyl]-1,7-heptanediamine	C27 H44 N4		-4.74	424.355	425.362	38.426	2.41828e+07	3	0					0.354587	836			No MS2	[M+H]+1	1.50217e+07	391754	2.41828e+07	454768	0.026	1.61	0.03	38.345	61.73	1.161	-5.26	0.69	-5.05	5.26	5.95	0.22	4.6		4
Agamanone	C18 H16 O8		0	360.085	359.077	14.288	5.50434e+06	40	0					0.0845168	235			No MS2	[M-H]-1	5.50434e+06	144581	4.59773e+06	114706	0.026	0.835	0.021	38.071	31.8	0.793	-5.25	-0.26	-5.58	5.25	4.99	-0.33	5.3	0.3	2.6
5-Methyl-N-(5-methyl-1,3,4-thiadiazol-2-yl)-4-(4-morpholinyl)thieno[2,3-d]pyrimidine-6-carboxamide	C15 H16 N6 O2 S2		4.39	376.079	375.072	7.962	5.08008e+06	1	0					0.0792676	211			No MS2	[M-H]-1	5.08008e+06	131655	349816	148778	0.026	0.069	0.029	38.586	2.657	1.13	-5.27	-3.86	-5.09	5.27	1.41	0.18	3.7		0.3
3-(2'-acetoxy-3'-oxo-4’-methylhexyl)-indole	C17 H21 N O3		-1.83	287.152	288.159	25.332	5.32993e+07	60	0					0.151617	528	0	0	DDA for preferred ion	[M+H]+1	5.32993e+07	1.37074e+06	3.13212e+07	1.82352e+07	0.026	0.588	0.342	38.884	22.85	13.303	-5.28	-0.77	-1.55	5.28	4.51	3.73	6.2	0.7	4.6	3.5
2-{2-[1-(4-Nitrophenyl)ethylidene]hydrazino}-4,6-diphenylpyrimidine	C24 H19 N5 O2		1.88	409.155	408.147	28.319	981749	3	0					0.154646	378			No MS2	[M-H]-1	733731	18788.9	981749	37382.5	0.026	1.338	0.051	39.051	52.251	1.99	-5.29	0.42	-4.29	5.29	5.71	0.99	4.5
16-Hydroxyhexadecanoic acid	C16 H32 O3		-1.36	272.235	271.228	37.705	1.06585e+08	13	1	87.6	9.4		64.8	0.234775	862			DDA for preferred ion	[M-H]-1	1.06585e+08	2.80985e+06	2.73362e+07	1.46537e+07	0.026	0.256	0.137	37.933	9.729	5.215	-5.25	-1.96	-2.86	5.25	3.28	2.38	6.7		3.5		7.2
(1R,4S,4aS,8aS)-1-(Hydroxymethyl)-2,5,5,8a-tetramethyl-1,4,4a,5,6,7,8,8a-octahydro-1,4-naphthalenediol	C15 H26 O3		-2.13	254.188	255.195	34.293	1.8e+07	9	0					0.187652	738			No MS2	[M+H]+1	1.8e+07	466794	1.50923e+07	1.33739e+06	0.026	0.838	0.074	38.561	32.332	2.865	-5.27	-0.25	-3.75	5.27	5.01	1.52	5.7		5.7	0.7
Phialophoriol	C14 H14 O5		-0.88	262.084	261.077	19.091	2.7201e+06	26	0					0.083892	320			No MS2	[M-H]-1	2.7201e+06	74799.6	1.20351e+06	617030	0.027	0.442	0.227	36.365	16.09	8.249	-5.18	-1.18	-2.14	5.18	4.01	3.04	4.2	0	2.3	0.7
N-(3-oxo-hexadecanoyl)-homoserine lactone	C20 H35 N O4		-1.22	353.256	352.249	29.784	2.33491e+06	5	0					0.256178	725			No MS2	[M-H]-1	2.33491e+06	62608.6	377790	77016.4	0.027	0.162	0.033	37.294	6.034	1.23	-5.22	-2.63	-4.92	5.22	2.59	0.3	4.2
Alternariol	C14 H10 O5		-1.68	258.052	259.06	12.606	2.0837e+07	29	0					0.0523907	203			No MS2	[M+H]+1	2.0837e+07	555038	1.02231e+07	569000	0.027	0.491	0.027	37.542	18.419	1.025	-5.23	-1.03	-5.19	5.23	4.2	0.04	5.1		2.6
(2R,9R)-(+)-microdiplodiasone	C14 H14 O6		-1.31	278.079	279.086	8.833	3.95663e+07	14	0					0.0786741	283			DDA for preferred ion	[M+H]+1	3.95663e+07	1.07254e+06	1.30875e+07	9.11474e+06	0.027	0.331	0.23	36.89	12.202	8.498	-5.21	-1.6	-2.12	5.21	3.61	3.09	4.6	0.7	2.9
PGH2-EA	C23 H39 N O4		-1.61	393.287	394.295	33.708	1.59752e+07	1	0					0.287274	730			No MS2	[M+H]+1	1.59752e+07	441214	1.25214e+07	1.20733e+06	0.028	0.784	0.076	36.207	28.379	2.736	-5.18	-0.35	-3.73	5.18	4.83	1.45	4.6		6.7
NP-013663	C18 H34 O5		-54540.3	312.229	313.236	28.998	7.34738e+07	36	3	82	76.6		76.6	0.229194	734			DDA for preferred ion	[M+H]+1	7.34738e+07	2.08478e+06	3.04488e+07	6.7818e+06	0.028	0.414	0.092	35.243	14.605	3.253	-5.14	-1.27	-3.44	5.14	3.87	1.7	7.3		1.3	3.7
Not named	C26 H50 O8		0	490.351	489.343	27.736	6.48147e+06	0	0					0.35057	715			No MS2	[M-H]-1	6.48147e+06	182742	4.22444e+06	92698.1	0.028	0.652	0.014	35.468	23.117	0.507	-5.15	-0.62	-6.13	5.15	4.53	-0.98	3.7	0.3	5.3	0
N6-Formyl-roquefortin C	C23 H23 N5 O3		-4.18	417.178	416.171	25.744	1.01205e+07	18	0					0.178346	428			No MS2	[M-H]-1	1.01205e+07	279647	4.83118e+06	335474	0.028	0.477	0.033	36.19	17.276	1.2	-5.18	-1.07	-4.91	5.18	4.11	0.26	7	0.3	5.3	0.3
ethyl tumonoate A	C21 H37 N O4		-2.19	367.271	366.264	33.947	1.49418e+06	8	0					0.271455	739			No MS2	[M-H]-1	1.49418e+06	41711.9	458765	42141.3	0.028	0.307	0.028	35.821	10.998	1.01	-5.16	-1.7	-5.15	5.16	3.46	0.01	3.9		0.7
Delorazepam	C15 H10 Cl2 N2 O		-10.34	304.014	303.007	31.479	3.63807e+07	1	1	68.4	8.4		8.6	0.0138759	46			DDA for preferred ion	[M-H]-1	1.26448e+07	360234	3.63807e+07	423416	0.028	2.877	0.033	35.101	100.992	1.175	-5.13	1.52	-4.9	5.13	6.66	0.23	7.3	0.3	8.4	0.9
4-Hydroxy-7-methoxy-N,N,N-trimethyl-3,5,9-trioxa-4-phosphapentacosan-1-aminium 4-oxide	C25 H55 N O6 P		-2.23	496.376	497.383	36.805	9.97519e+06	1	0					0.375593	757			No MS2	[M+H]+1	9.85857e+06	279055	9.97519e+06	365665	0.028	1.012	0.037	35.328	35.746	1.31	-5.14	0.02	-4.75	5.14	5.16	0.39	2.6		2.6
3-Hydroxy-4-methoxy-5-(sulfooxy)benzoic acid	C8 H8 O8 S		1.78	263.994	262.987	3.569	3.24073e+06	1	0					-0.00554274	-21			No MS2	[M-H]-1	3.24073e+06	90174.1	59270.6	204557	0.028	0.018	0.063	35.939	0.657	2.268	-5.17	-5.77	-3.99	5.17	-0.61	1.18	4.2			0.3
2-Octaprenyl-3-methyl-5-hydroxy-6-methoxy-1_4-benzoquinone	C48 H72 O4		3.21	712.545	711.538	34.218	593488	3	0					-0.454649	-638			No MS2	[M-H]-1	593488	16348.2	293661	18316.6	0.028	0.495	0.031	36.303	17.963	1.12	-5.18	-1.02	-5.02	5.18	4.17	0.16	4.5		0.3
2-chloroemodic acid	C15 H7 Cl O7		-0.38	333.988	332.981	25.462	1.69485e+07	2	0					-0.0120952	-36			No MS2	[M-H]-1	1.69485e+07	468820	821540	4.29088e+06	0.028	0.048	0.253	36.151	1.752	9.153	-5.18	-4.37	-1.98	5.18	0.81	3.19	5.7	0.7		3.2
Piperonyl-butoxide	C19 H30 O5		-0.9	338.209	337.202	27.685	4.49539e+06	21	0					0.209019	618			No MS2	[M-H]-1	4.49539e+06	128519	707834	90195.9	0.029	0.157	0.02	34.978	5.508	0.702	-5.13	-2.67	-5.64	5.13	2.46	-0.51	4.8	0.3		0
4,4'-[2,4,8,10-Tetraoxaspiro[5.5]undecane-3,9-diylbis(methylene)]dimorpholine	C17 H30 N2 O6		3.57	358.212	357.204	34.852	2.48105e+06	1	0					0.211664	591			No MS2	[M-H]-1	1.40036e+06	40181.2	2.48105e+06	50133.4	0.029	1.772	0.036	34.851	61.747	1.248	-5.12	0.83	-4.8	5.12	5.95	0.32	1.7		6.4
3-(3'-hydroxydecanoyloxy)tetradenenoic acid	C24 H46 O5		-0.62	414.334	413.327	37.553	6.76677e+06	1	0					0.334266	807			No MS2	[M-H]-1	4.51363e+06	130372	6.76677e+06	225103	0.029	1.499	0.05	34.621	51.903	1.727	-5.11	0.58	-4.33	5.11	5.7	0.79	4.8	0.3	3.2	0.3
2-morpholino-1-phenyl-1-ethanol	C12 H17 N O2		-86956	189.115	190.122	8.991	7.75394e+07	33	3	74	70.8		70.8	0.115093	609	0	0	DDA for preferred ion	[M+H]+1	7.75394e+07	2.25392e+06	3.70846e+07	1.75594e+06	0.029	0.478	0.023	34.402	16.453	0.779	-5.1	-1.06	-5.46	5.1	4.04	-0.36	8.4		6.7	1
2-amino-4,6-dimethylpyrimidinium	C6 H10 N3		-0.1	124.087	123.08	9.287	5.05215e+06	1	0					0.0874603	705			No MS2	[M-H]-1	5.05215e+06	146263	1.73247e+06	694417	0.029	0.343	0.137	34.542	11.845	4.748	-5.11	-1.54	-2.86	5.11	3.57	2.25	5.3		2.8
10-Hydroxycarbazepine	C15 H14 N2 O2		-0.93	254.105	253.098	20.828	2.19908e+06	86	0					0.105291	414			No MS2	[M-H]-1	2.19908e+06	64868.9	1.95372e+06	70395.5	0.029	0.888	0.032	33.9	30.118	1.085	-5.08	-0.17	-4.97	5.08	4.91	0.12	3.2		4.2
(7E)-7-ethyl-4,10-dihydroxy-7-undecene-3,6-dione	C13 H22 O4		-1.94	242.151	241.144	23.976	3.07482e+07	10	0					0.15134	625			DDA for preferred ion	[M-H]-1	3.07482e+07	885298	1.53207e+06	1.3526e+06	0.029	0.05	0.044	34.732	1.731	1.528	-5.12	-4.33	-4.51	5.12	0.79	0.61	8.9	0.7	0.7
N-oleoyl asparagine	C22 H40 N2 O4		-1.17	396.298	395.291	36.772	3.38236e+06	2	0					0.298344	753			No MS2	[M-H]-1	3.38236e+06	100496	1.51809e+06	114820	0.03	0.449	0.034	33.657	15.106	1.143	-5.07	-1.16	-4.88	5.07	3.92	0.19	7.5	0	2.3	0
N-linolenoyl glutamic acid	C23 H37 N O5		-1.59	407.267	408.274	33.154	1.71103e+07	5	0					0.266524	654	0	0	DDA for preferred ion	[M+H]+1	1.71103e+07	517138	563117	510078	0.03	0.033	0.03	33.087	1.089	0.986	-5.05	-4.93	-5.07	5.05	0.12	-0.02	5.7
27-Nor-cholestane-pentol	C26 H46 O5		-0.78	438.334	437.327	36.897	1.91824e+06	1	0					0.334181	762			No MS2	[M-H]-1	1.85138e+06	55949	1.91824e+06	141949	0.03	1.036	0.077	33.09	34.286	2.537	-5.05	0.05	-3.71	5.05	5.1	1.34	1		3.2	0.3
2-Isopropyl-5-methylcyclohexyl 2-(16,18-dioxo-17-azapentacyclo[6.6.5.0~2,7~.0~9,14~.0~15,19~]nonadeca-2,4,6,9,11,13-hexaen-17-yl)-3-methylbutanoate	C33 H39 N O4		-0.77	513.288	512.28	34.309	8.40077e+06	2	0					0.287514	560			No MS2	[M-H]-1	8.40077e+06	255641	6.5555e+06	832741	0.03	0.78	0.099	32.862	25.643	3.257	-5.04	-0.36	-3.33	5.04	4.68	1.7	5.9	0.3	5.9	1.2
Ustusol A	C15 H24 O4		-0.6	268.167	267.16	27.531	4.86256e+07	11	0					0.167297	624			DDA for preferred ion	[M-H]-1	4.86256e+07	1.5299e+06	7.51162e+06	4.38209e+06	0.031	0.154	0.09	31.783	4.91	2.864	-4.99	-2.69	-3.47	4.99	2.3	1.52	7.8	0.7	2.6
N6-Formyl-roquefortin C	C23 H23 N5 O3		-4.28	417.178	416.171	26.57	3.15206e+07	6	0					0.178305	427			DDA for preferred ion	[M-H]-1	3.15206e+07	967711	8.30269e+06	1.24599e+06	0.031	0.263	0.04	32.572	8.58	1.288	-5.03	-1.92	-4.66	5.03	3.1	0.36	5.7	2.3	1.5	1.7
N-oleoyl glutamic acid	C23 H41 N O5		-2.07	411.298	412.305	36.289	6.73056e+06	0	0					0.297623	724			No MS2	[M+H]+1	6.73056e+06	206682	557869	219083	0.031	0.083	0.033	32.565	2.699	1.06	-5.03	-3.59	-4.94	5.03	1.43	0.08	5.3		0.7
LTB4 dimethyl amide	C22 H37 N O3		-2.06	363.277	364.284	38.489	1.48538e+07	3	0					0.276596	761			No MS2	[M+H]+1	1.13846e+07	347361	1.48538e+07	1.55772e+06	0.031	1.305	0.137	32.774	42.762	4.484	-5.03	0.38	-2.87	5.03	5.42	2.16	5.7		3.5	2.3
Dimethyl 1-(4-methylbenzyl)-4-[4-(trifluoromethoxy)phenyl]-1,4-dihydro-3,5-pyridinedicarboxylate	C24 H22 F3 N O5		2.5	461.146	460.139	20.224	1.39682e+06	22	0					0.146162	317			No MS2	[M-H]-1	1.39682e+06	43483.9	244438	46711.7	0.031	0.175	0.033	32.123	5.621	1.074	-5.01	-2.51	-4.9	5.01	2.49	0.1	2.3		0.3
Anandamide (22:6, n-3)	C24 H37 N O2		-1.91	371.282	372.289	39.238	4.63799e+07	4	0					0.281718	759	0	0	DDA for preferred ion	[M+H]+1	1.77001e+07	548804	4.63799e+07	567881	0.031	2.62	0.032	32.252	84.511	1.035	-5.01	1.39	-4.96	5.01	6.4	0.05	5.1		6.7
all-trans-7-hydroxyhexadeca-2,4,8,10-tetraenoic acid	C16 H24 O3		-0.23	264.172	263.165	24.779	2.8698e+07	12	4			65		0.172484	653			DDA for preferred ion	[M-H]-1	1.09315e+07	334590	2.8698e+07	874774	0.031	2.625	0.08	32.671	85.771	2.614	-5.03	1.39	-3.64	5.03	6.42	1.39	8.4	0.3	7.8	2.8
4-oxo-2E-nonenoic acid	C9 H14 O3		-2.07	170.094	171.101	30.086	7.30374e+07	25	1			57.5		0.0939416	552	0	0	DDA for preferred ion	[M+H]+1	7.30374e+07	2.23756e+06	2.26449e+07	5.3882e+06	0.031	0.31	0.074	32.642	10.12	2.408	-5.03	-1.69	-3.76	5.03	3.34	1.27	5.7	7.5	1.3	1
2-(2-butoxyethoxy)ethyl butanoate	C12 H24 O4		-2.22	232.167	231.16	17.12	2.40528e+06	2	0					0.166945	719			No MS2	[M-H]-1	2.40528e+06	74743.9	79590.7	82289.5	0.031	0.033	0.034	32.18	1.065	1.101	-5.01	-4.92	-4.87	5.01	0.09	0.14	4.2
10Z,12E-hexadecadienoic acid	C16 H28 O2		-1.65	252.209	253.216	29.492	1.90859e+07	34	0					0.208513	827	0	0	DDA for preferred ion	[M+H]+1	1.90859e+07	583052	7.56768e+06	3.56587e+06	0.031	0.397	0.187	32.734	12.979	6.116	-5.03	-1.33	-2.42	5.03	3.7	2.61	3.5		1	1
1-(2-Methoxycyclohexyl)-4-(2,4,5-trimethoxybenzyl)piperazine	C21 H34 N2 O4		0.14	378.252	379.259	37.808	7.47276e+06	2	0					0.251909	666			No MS2	[M+H]+1	7.47276e+06	230431	5.32858e+06	1.4699e+06	0.031	0.713	0.197	32.43	23.124	6.379	-5.02	-0.49	-2.35	5.02	4.53	2.67	1		1	4.5
Neobulgarone C/D	C32 H25 Cl O8		-0.32	572.124	571.116	31.859	4.11975e+06	1	0					0.12361	216			No MS2	[M-H]-1	1.15821e+06	37632.8	4.11975e+06	41390.8	0.032	3.557	0.036	30.777	109.472	1.1	-4.94	1.83	-4.81	4.94	6.77	0.14			7
Koninginin G	C16 H30 O5		-1.4	302.209	301.202	19.237	4.38663e+07	3	0					0.208902	691			DDA for preferred ion	[M-H]-1	4.36232e+07	1.40747e+06	4.38663e+07	8.96911e+06	0.032	1.006	0.206	30.994	31.167	6.372	-4.95	0.01	-2.28	4.95	4.96	2.67	8.4	2.3	8.4	7
Arachidonoylmorpholine	C24 H39 N O2		-2.2	373.297	374.305	40.167	3.13051e+07	1	0					0.297258	796	0	0	DDA for preferred ion	[M+H]+1	1.70942e+07	542048	3.13051e+07	611193	0.032	1.831	0.036	31.536	57.753	1.128	-4.98	0.87	-4.81	4.98	5.85	0.17	4.6		5.1
6-Chloroapigenin	C15 H9 Cl O5		-0.26	304.014	303.006	32.609	1.00153e+07	1	0					0.0137706	45			No MS2	[M-H]-1	4.80947e+06	152091	1.00153e+07	887740	0.032	2.082	0.185	31.622	65.85	5.837	-4.98	1.06	-2.44	4.98	6.04	2.55	4.2	0.3	4.8	2.3
NP-013663	C18 H34 O5		51555.9	347.266	348.274	22.568	3.73292e+07	1	1	62.3	43		43	0.266464	767			DDA for preferred ion	[M+H]+1	3.73292e+07	1.24446e+06	1.0578e+07	2.78356e+06	0.033	0.283	0.075	29.996	8.5	2.237	-4.91	-1.82	-3.75	4.91	3.09	1.16	2.4		1	1
[Similar to: NP-021116; ΔMass: 38.0850 Da]	C17 H36 N2 O9		1.41	412.243	413.25	29.029	1.43673e+07	0	1			78.5		0.242662	589	0	0	DDA for preferred ion	[M+H]+1	1.43673e+07	467371	1.03988e+07	456507	0.033	0.724	0.032	30.741	22.25	0.977	-4.94	-0.47	-4.98	4.94	4.48	-0.03	5.7		1
3-[4-(2-Chloro-benzyl)-piperazin-1-ylmethyl]-1H-indole	C20 H22 Cl N3		-1.69	339.15	340.157	25.13	4.05949e+08	1	0					0.149652	441	0	0	DDA for preferred ion	[M+H]+1	3.92921e+07	1.2921e+06	4.05949e+08	1.17772e+07	0.033	10.332	0.3	30.41	314.178	9.115	-4.93	3.37	-1.74	4.93	8.3	3.19	6.2	0.7		2.9
2-[1-(2H-1,3-benzodioxol-5-yl)propan-2-yl]-6-methoxy-4-(prop-2-en-1-yl)phenol	C20 H22 O4		67411.1	348.138	349.145	25.912	2.49384e+07	1	1	53.9	7.7		39.4	0.138047	397			DDA for preferred ion	[M+H]+1	2.49384e+07	822781	9.96157e+06	2.29943e+06	0.033	0.399	0.092	30.31	12.107	2.795	-4.92	-1.32	-3.44	4.92	3.6	1.48	5.1	0.7	1	1
(15Z)-9,12,13-Trihydroxy-15-octadecenoic acid	C18 H34 O5		-0.06	330.241	329.233	25.128	8.78563e+07	8	1	86.5	71.9		71.9	0.240604	729			DDA for preferred ion	[M-H]-1	3.20916e+07	1.06952e+06	8.78563e+07	4.41182e+06	0.033	2.738	0.137	30.005	82.145	4.125	-4.91	1.45	-2.86	4.91	6.36	2.04	5.7	0.7	7.8
S-Acetyldihydrolipoamide	C10 H19 N O2 S2		-0.33	249.086	250.093	37.297	7.33767e+06	18	0					0.0856388	344			No MS2	[M+H]+1	7.33767e+06	252387	283103	255201	0.034	0.039	0.035	29.073	1.122	1.011	-4.86	-4.7	-4.85	4.86	0.17	0.02	3.7
N-(3-oxo-11Z-octadecenoyl)-homoserine lactone	C22 H37 N O4		-1.94	379.272	397.305	36.767	9.64179e+06	0	0					0.271524	716	0	0	DDA for preferred ion	[M+NH4]+1	9.64179e+06	327771	4.46558e+06	429501	0.034	0.463	0.045	29.416	13.624	1.31	-4.88	-1.11	-4.49	4.88	3.77	0.39	4.2		1
LMFA08020334	C18 H33 N O4		-2	327.24	310.237	33.872	2.70548e+07	4	0					0.240303	734			DDA for preferred ion	[M+H-H2O]+1	2.70548e+07	917589	4.69305e+06	4.3722e+06	0.034	0.173	0.162	29.485	5.115	4.765	-4.88	-2.53	-2.63	4.88	2.35	2.25	5.7	2.8	1	1.5
Cortolone	C21 H34 O5		-1.36	366.24	365.233	30.222	1.91491e+06	8	0					0.240126	656			No MS2	[M-H]-1	1.91491e+06	65220.1	371362	48351.2	0.034	0.194	0.025	29.361	5.694	0.741	-4.88	-2.37	-5.31	4.88	2.51	-0.43	4.8		0.3
4-(3-Methylbut-2-enyl)-L-tryptophan	C16 H20 N2 O2		0.23	272.153	271.145	11.49	4.00717e+06	74	0					0.15254	560			No MS2	[M-H]-1	1.85623e+06	64015	4.00717e+06	65752.3	0.034	2.159	0.035	28.997	62.597	1.027	-4.86	1.11	-4.82	4.86	5.97	0.04	4.8		8
12,13-dihydroxy-11-methoxy-9-octadecenoic acid	C19 H36 O5		-0.91	344.256	345.263	22.869	3.30202e+07	8	0					0.255959	744			DDA for preferred ion	[M+H]+1	2.50561e+07	855771	3.30202e+07	982583	0.034	1.318	0.039	29.279	38.585	1.148	-4.87	0.4	-4.67	4.87	5.27	0.2	4.6		4	1.7
Ponganone V	C22 H22 O6		4.45	382.143	365.14	30.014	2.59763e+07	24	0					0.143339	375			No MS2	[M+H-H2O]+1	2.59763e+07	920918	8.65316e+06	1.47857e+06	0.035	0.333	0.057	28.207	9.396	1.606	-4.82	-1.59	-4.13	4.82	3.23	0.68	4	0.7	1	0.7
Isochamaejasmin	C30 H22 O10		-0.4	542.121	541.114	21.582	3.31458e+06	4	0					0.121082	223			No MS2	[M-H]-1	3.31458e+06	116246	2.81333e+06	54582.5	0.035	0.849	0.016	28.513	24.202	0.47	-4.83	-0.24	-5.92	4.83	4.6	-1.09	4.8		4.8
Hypnum acid methyl ester	C23 H18 O9		-0.41	438.095	437.088	19.11	2.56814e+06	1	0					0.0949032	217			No MS2	[M-H]-1	1.80759e+06	63137	2.56814e+06	73199.7	0.035	1.421	0.04	28.63	40.676	1.159	-4.84	0.51	-4.63	4.84	5.35	0.21	2.6		4.8
ascr#24	C20 H38 O6		-0.75	374.267	373.259	32.045	1.08936e+07	1	0					0.26656	712			No MS2	[M-H]-1	8.80247e+06	309442	1.08936e+07	546559	0.035	1.238	0.062	28.446	35.204	1.766	-4.83	0.31	-4.01	4.83	5.14	0.82	5.3		5.7
ascr#17	C17 H30 O6		0.37	330.204	329.197	33.992	1.32621e+07	2	0					0.204362	619			No MS2	[M-H]-1	6.35289e+06	225401	1.32621e+07	722572	0.035	2.088	0.114	28.185	58.838	3.206	-4.82	1.06	-3.14	4.82	5.88	1.68	1	0.3	1.3	0.7	6.8
[FAoxo(4:0)]11-oxo-5Z_9_12E_14E-prostatetraenoicacid	C20 H28 O3		-1.62	316.203	317.211	36.757	1.0544e+07	69	0					0.203333	643			No MS2	[M+H]+1	8.07277e+06	279706	1.0544e+07	366518	0.035	1.306	0.045	28.862	37.697	1.31	-4.85	0.39	-4.46	4.85	5.24	0.39	5.3		6.4
4-[[bis(2-hydroxyethyl)amino]methyl]-2,6-ditert-butylphenol	C19 H33 N O3		-1.88	323.245	324.253	36.113	4.26065e+07	6	0					0.245436	759	0	0	DDA for preferred ion	[M+H]+1	3.50612e+07	1.23246e+06	4.26065e+07	1.68793e+06	0.035	1.215	0.048	28.448	34.57	1.37	-4.83	0.28	-4.38	4.83	5.11	0.45	5.7		6.2	0.7
N1-(2,6-dichlorobenzoyl)indoline-1-carboxamide	C16 H12 Cl2 N2 O2		-10.23	334.024	333.017	16.311	1.42818e+09	1	1	52.6	7.6		43.4	0.0241649	72			DDA for preferred ion	[M-H]-1	1.24507e+08	4.5364e+06	1.42818e+09	1.18389e+07	0.036	11.471	0.095	27.446	314.827	2.61	-4.78	3.52	-3.39	4.78	8.3	1.38	9.5	6.4	9.5	8.4
Linoleyl hydroxamic acid	C18 H33 N O2		-1.45	295.251	296.258	37.862	8.72545e+06	2	0					0.250702	849	0	0	DDA for preferred ion	[M+H]+1	8.16914e+06	297656	8.72545e+06	307118	0.036	1.068	0.038	27.445	29.314	1.032	-4.78	0.1	-4.73	4.78	4.87	0.05	4.8	0.3	5.3
Oxazepam	C15 H11 Cl N2 O2		-11.33	286.048	345.061	14.57	1.28354e+07	39	8	94	59.8	78.6	67	0.0476657	167			DDA for preferred ion	[M-H+HAc]-1	1.28354e+07	476021	1.13556e+07	190861	0.037	0.885	0.015	26.964	23.855	0.401	-4.75	-0.18	-6.07	4.75	4.58	-1.32	5.7		3.5
N-Cyclohexyl-1-[(3,5-dimethyl-1H-pyrazol-4-yl)sulfonyl]-3-piperidinecarboxamide	C17 H28 N4 O3 S		-2.92	368.187	185.101	28.258	1.19595e+07	2	0					0.187137	508			No MS2	[M+2H]+2	1.19595e+07	445380	5.23792e+06	465739	0.037	0.438	0.039	26.852	11.761	1.046	-4.75	-1.19	-4.68	4.75	3.56	0.06	4
5-Chloro-6,8-dihydroxy-1-methoxy-3-methyanthraquinone	C16 H11 Cl O5		-0.63	318.029	317.022	26.579	1.49024e+08	1	0					0.0293015	92			DDA for preferred ion	[M-H]-1	5.36219e+07	1.96548e+06	1.49024e+08	8.27401e+06	0.037	2.779	0.154	27.282	75.82	4.21	-4.77	1.47	-2.7	4.77	6.24	2.07	8.4	4.8	6.7	5.9
26:4(11Z,14Z,17Z,20Z)	C26 H44 O2		-2.22	388.333	389.341	35.616	3.26392e+07	5	0					0.333268	858			No MS2	[M+H]+1	2.67617e+07	979250	3.26392e+07	1.41062e+06	0.037	1.22	0.053	27.329	33.331	1.441	-4.77	0.29	-4.25	4.77	5.06	0.53	1.3		7.3
17-phenyl-trinor-PGF2alpha isopropyl ester	C26 H38 O5		-1.94	430.271	431.278	33.916	1.04416e+07	3	0					0.271088	630			No MS2	[M+H]+1	1.04416e+07	391111	429390	393415	0.037	0.041	0.038	26.697	1.098	1.006	-4.74	-4.6	-4.73	4.74	0.13	0.01	3.7
(±)-xylaridine B	C21 H26 N2 O4		-3.39	370.188	369.181	25.911	987708	34	0					0.188002	508			No MS2	[M-H]-1	987708	36741.4	442992	75691.7	0.037	0.449	0.077	26.883	12.057	2.06	-4.75	-1.16	-3.71	4.75	3.59	1.04	2.8		0.7
PGH2-EA	C23 H39 N O4		-1.61	393.287	392.28	34.842	653251	1	0					0.287275	730			No MS2	[M-H]-1	653251	24661.1	344498	28098.9	0.038	0.527	0.043	26.489	13.969	1.139	-4.73	-0.92	-4.54	4.73	3.8	0.19	5.5		0.3
Naphthalene diisocyanate	C12 H6 N2 O2		-1.95	210.043	211.05	16.786	2.21005e+07	7	0					0.0425188	202	0	0	DDA for preferred ion	[M+H]+1	1.27097e+07	478095	2.21005e+07	479262	0.038	1.739	0.038	26.584	46.226	1.002	-4.73	0.8	-4.73	4.73	5.53	0	3.5		1.3
N-palmitoyl alanine	C19 H37 N O3		-1.54	327.277	326.27	37.825	1.36204e+06	2	0					0.276838	846			No MS2	[M-H]-1	1.02841e+06	39376.1	1.36204e+06	57120.7	0.038	1.324	0.056	26.118	34.59	1.451	-4.71	0.41	-4.17	4.71	5.11	0.54	3.4	0	0.7
Methyl 19-methyl-2-oxoformosanan-16-carboxylate	C21 H24 N2 O4		-3.71	368.172	367.165	26.912	1.65779e+07	45	3	58.4	7.9		60.1	0.17224	468			DDA for preferred ion	[M-H]-1	1.65779e+07	623239	6.0008e+06	791722	0.038	0.362	0.048	26.6	9.628	1.27	-4.73	-1.47	-4.39	4.73	3.27	0.35	7.3	3.9	1	0.7
Mesyl azide	C H3 N3 O2 S		-1.14	120.994	119.987	33.819	2.05622e+06	1	0					-0.00554075	-46			No MS2	[M-H]-1	2.05622e+06	78352.3	978820	104999	0.038	0.476	0.051	26.243	12.493	1.34	-4.71	-1.07	-4.29	4.71	3.64	0.42	5.3	0	0.7
4-(4-Methoxyphenyl)-6-(trifluoromethyl)pyrimidin-2-amine	C12 H10 F3 N3 O		12.31	269.081	270.088	33.426	8.45943e+07	28	2	75.7	55.9		55.9	0.0809076	301	0	0	DDA for preferred ion	[M+H]+1	1.97052e+07	742272	8.45943e+07	444472	0.038	4.293	0.023	26.547	113.967	0.599	-4.73	2.1	-5.47	4.73	6.83	-0.74	5.7	0.7	7.8
14-hydroxy-12-tetradecenoic acid	C14 H26 O3		-2.25	242.188	241.18	29.484	7.91902e+06	8	0					0.187651	775			No MS2	[M-H]-1	7.91902e+06	299725	1.01506e+06	710758	0.038	0.128	0.09	26.421	3.387	2.371	-4.72	-2.96	-3.48	4.72	1.76	1.25	5.9	0.3	0.7	0.7
(+/-)9-HpODE	C18 H32 O4		-1.24	312.23	311.223	28.27	5.31715e+08	36	3	88.2	50.8		69.2	0.229673	736			DDA for preferred ion	[M-H]-1	5.31715e+08	2.01541e+07	2.56599e+08	2.30593e+07	0.038	0.483	0.043	26.382	12.732	1.144	-4.72	-1.05	-4.53	4.72	3.67	0.19	9.5	8.4	7.8	8.4
Rakicidin C	C26 H42 N4 O6		-3.97	506.308	505.301	36.557	7.01929e+06	0	0					0.308425	609			No MS2	[M-H]-1	7.01929e+06	272828	565108	716820	0.039	0.081	0.102	25.728	2.071	2.627	-4.69	-3.63	-3.29	4.69	1.05	1.39	7.5	0.3	0.7	1.7
Prostaglandin E1	C20 H34 O5		-50850.9	336.227	337.234	34.146	4.41428e+07	4	7	63	65.9		65.9	0.227151	676	0	0	DDA for preferred ion	[M+H]+1	4.41428e+07	1.72292e+06	2.41932e+07	6.3838e+06	0.039	0.548	0.145	25.621	14.042	3.705	-4.68	-0.87	-2.79	4.68	3.81	1.89	1.3	0.7	1.8	1	7.5
Ipurolic acid	C14 H28 O4		-1.07	260.198	259.191	26.478	1.39732e+07	2	0					0.19848	763			DDA for preferred ion	[M-H]-1	1.39732e+07	546680	9.80972e+06	2.10635e+06	0.039	0.702	0.151	25.56	17.944	3.853	-4.68	-0.51	-2.73	4.68	4.17	1.95	7.8	2.3	7	3.2
Icosadienoicacid	C20 H36 O2		-1.78	308.271	309.278	37.829	1.33599e+07	26	0					0.270983	879			No MS2	[M+H]+1	7.35186e+06	285454	1.33599e+07	5.33491e+06	0.039	1.817	0.726	25.755	46.802	18.689	-4.69	0.86	-0.46	4.69	5.55	4.22	3.2	0.3	1.3	1
(2Z)-2-Pentyl-2-nonenal	C14 H26 O		-1.59	210.198	209.19	33.651	3.06324e+06	9	0					0.198032	942			DDA for other ion	[M-H]-1	3.06324e+06	120099	984869	91751.9	0.039	0.322	0.03	25.506	8.2	0.764	-4.67	-1.64	-5.06	4.67	3.04	-0.39	5.3		7.2
Cyclo-[phenylalanyl-prolyl-leucyl-prolyl]	C25 H34 N4 O4		-3.06	454.257	453.249	15.448	2.85116e+07	1	0					0.256615	565			DDA for preferred ion	[M-H]-1	1.24995e+06	50502.9	2.85116e+07	124150	0.04	22.81	0.099	24.75	564.554	2.458	-4.63	4.51	-3.33	4.63	9.14	1.3	2.3		8.9
9S-hydroxy-10S,11S-epoxy-12Z,15Z-octadecadienoic acid	C18 H30 O4		-1.21	310.214	309.207	26.942	6.24736e+09	20	6			54.3		0.214035	690			DDA for preferred ion	[M-H]-1	3.64286e+09	1.46554e+08	6.24736e+09	1.9144e+08	0.04	1.715	0.053	24.857	42.628	1.306	-4.64	0.78	-4.25	4.64	5.41	0.39	8.9	8.9	9.5	8.9
NP-004768	C13 H12 O6		-68206.7	246.052	245.045	15.776	4.50803e+07	13	3	88.9	9.4		72.5	0.0524902	213			DDA for preferred ion	[M-H]-1	9.67482e+06	395522	4.50803e+07	398755	0.041	4.66	0.041	24.461	113.977	1.008	-4.61	2.22	-4.6	4.61	6.83	0.01	6.4	0.3	8.9	0.3
Norflurazon	C12 H9 Cl F3 N3 O		10.55	303.042	304.049	30.832	5.92183e+07	10	2	68.2	8.4		42.8	0.0418205	138	0	0	DDA for preferred ion	[M+H]+1	1.45542e+07	603650	5.92183e+07	585551	0.041	4.069	0.04	24.11	98.1	0.97	-4.59	2.02	-4.64	4.59	6.62	-0.04	5.7		7.3
15-oxo-11Z,13E-eicosadienoic acid	C20 H34 O3		-2.23	322.25	323.257	27.493	7.82294e+06	21	0					0.250077	776			No MS2	[M+H]+1	7.82294e+06	321137	1.1866e+06	1.77588e+06	0.041	0.152	0.227	24.36	3.695	5.53	-4.61	-2.72	-2.14	4.61	1.89	2.47	4.2			2.1
11,12-dihydroxy arachidic acid	C20 H40 O4		-2.7	344.292	343.284	35.298	2.29704e+06	3	0					0.291731	847			DDA for preferred ion	[M-H]-1	2.29704e+06	93896.2	2.04281e+06	243153	0.041	0.889	0.106	24.464	21.756	2.59	-4.61	-0.17	-3.24	4.61	4.44	1.37	5.3	0	1
N-oleoyl threonine	C22 H41 N O4		-2.13	383.303	382.296	37.423	3.83526e+06	1	0					0.30274	790			No MS2	[M-H]-1	3.83526e+06	162857	1.70348e+06	174037	0.042	0.444	0.045	23.55	10.46	1.069	-4.56	-1.17	-4.46	4.56	3.39	0.1	4.2	4.7	3.4	0.3
N-oleoyl proline	C23 H41 N O3		-2.18	379.308	380.315	38.366	1.87618e+07	0	0					0.307817	812			No MS2	[M+H]+1	1.87618e+07	786818	1.09591e+07	1.29408e+06	0.042	0.584	0.069	23.845	13.928	1.645	-4.58	-0.78	-3.86	4.58	3.8	0.72	6.7		1.3	0.7
N,N'-Di(1-naphthyl)hexanediamide	C26 H24 N2 O2		-4.37	396.182	441.18	25.908	4.01225e+06	21	0					0.182048	460			No MS2	[M+FA-H]-1	4.01225e+06	168377	2.87599e+06	263299	0.042	0.717	0.066	23.829	17.081	1.564	-4.57	-0.48	-3.93	4.57	4.09	0.65	7	0.3	2.1	0.3
Frustulosin	C12 H10 O3		-1.83	202.063	203.07	27.919	1.58594e+07	41	0					0.0626239	310			No MS2	[M+H]+1	1.58594e+07	663450	1.26889e+07	730986	0.042	0.8	0.046	23.904	19.126	1.102	-4.58	-0.32	-4.44	4.58	4.26	0.14	4.6		1.3	0.7
ethyl tumonoate A	C21 H37 N O4		-1.91	367.272	366.265	36.249	7.00204e+06	8	0					0.271556	739			DDA for preferred ion	[M-H]-1	7.00204e+06	294516	3.61018e+06	388213	0.042	0.516	0.055	23.775	12.258	1.318	-4.57	-0.96	-4.17	4.57	3.62	0.4	3.7	4.7	2.1	0.3
[1,3-Bis(dicyanomethylene)-2,3-dihydro-1H-inden-2-yl](4-methoxyphenyl)methyl acetate	C25 H16 N4 O3		-4.15	420.12	419.113	25.278	3.53853e+06	1	0					0.120497	287			No MS2	[M-H]-1	3.53853e+06	147537	89814	51353.3	0.042	0.025	0.015	23.984	0.609	0.348	-4.58	-5.3	-6.11	4.58	-0.72	-1.52	5.9	0.3
N-palmitoyl glycine	C18 H35 N O3		-1.87	313.261	312.254	37.822	724930	3	0					0.261108	834			No MS2	[M-H]-1	724930	31097.9	482821	99486	0.043	0.666	0.137	23.311	15.526	3.199	-4.54	-0.59	-2.87	4.54	3.96	1.68	7.2	0	0.7	0
N-({4'-[(2S,4R,5R,6S)-4-[4-(Hydroxymethyl)phenyl]-5-methyl-6-(1-piperidinylmethyl)-1,3-dioxan-2-yl]-3-biphenylyl}methyl)benzamide	C38 H42 N2 O4		0.74	590.315	589.308	35.645	368791	6	0					0.314894	533			No MS2	[M-H]-1	368791	15779.8	271087	19788	0.043	0.735	0.054	23.371	17.179	1.254	-4.55	-0.44	-4.22	4.55	4.1	0.33	5.2		0.3
Isopropyl 9Z-hexadecenoate	C19 H36 O2		-2.18	296.271	297.278	37.746	1.33198e+07	20	2			61.2		0.270883	914	0	0	DDA for other ion	[M+H]+1	1.33198e+07	574585	1.26744e+07	4.77303e+06	0.043	0.952	0.358	23.182	22.058	8.307	-4.53	-0.07	-1.48	4.53	4.46	3.05	2.9	0.7	2.9	1
Wuhanic acid	C24 H44 O4		-1.66	396.323	397.331	31.922	1.95964e+07	1	0					0.3233	816			No MS2	[M+H]+1	1.95964e+07	864369	1.94904e+07	886922	0.044	0.995	0.045	22.671	22.549	1.026	-4.5	-0.01	-4.47	4.5	4.49	0.04	3.5		2.4
NP-014937	C25 H26 O13		-11.81	534.131	533.124	33.256	8.59812e+07	16	1	70.3	8.5		59	0.131032	245			DDA for preferred ion	[M-H]-1	1.53998e+07	681606	8.59812e+07	573257	0.044	5.583	0.037	22.593	126.145	0.841	-4.5	2.48	-4.75	4.5	6.98	-0.25	5.7		7.3
Ipurolic acid	C14 H28 O4		-1.11	260.198	259.191	30.408	3.83726e+07	2	0					0.198469	763			No MS2	[M-H]-1	3.83726e+07	1.67727e+06	1.96043e+07	1.8625e+06	0.044	0.511	0.049	22.878	11.688	1.11	-4.52	-0.97	-4.36	4.52	3.55	0.15	1.3	2.8		1
Etodolac	C17 H21 N O3		-1.9	287.152	288.159	30.035	2.2247e+07	60	0					0.151597	528			No MS2	[M+H]+1	1.49187e+07	660687	2.2247e+07	627330	0.044	1.491	0.042	22.581	33.672	0.95	-4.5	0.58	-4.57	4.5	5.07	-0.07	4		5.7
Dimethylvinphos, Z-	C10 H10 Cl3 O4 P		1.56	329.939	328.931	4.712	4.2222e+06	1	0					-0.0612563	-186			No MS2	[M-H]-1	2.15038e+06	94707.5	4.2222e+06	95393.4	0.044	1.963	0.044	22.705	44.582	1.007	-4.5	0.97	-4.49	4.5	5.48	0.01	4.2		4.8
Acetylcedrene	C17 H26 O		-1.96	246.198	247.205	26.932	2.13496e+07	5	0					0.197883	804			No MS2	[M+H]+1	2.13496e+07	934874	8.72683e+06	617789	0.044	0.409	0.029	22.837	9.335	0.661	-4.51	-1.29	-5.11	4.51	3.22	-0.6	6.2	0.7	1
4,6-O-(1-Carboxyethylidene)hexopyranose	C9 H14 O8		4.37	250.07	249.063	1.537	1.18221e+07	8	0					0.0699598	280			No MS2	[M-H]-1	1.05242e+07	467506	1.18221e+07	534552	0.044	1.123	0.051	22.511	25.288	1.143	-4.49	0.17	-4.3	4.49	4.66	0.19	4.8		6.7
2-[(E)-(3-Nitrobenzylidene)amino]benzamide	C14 H11 N3 O3		3	269.081	270.088	29.613	3.55099e+07	28	0					0.0808477	300			No MS2	[M+H]+1	1.30129e+07	572807	3.55099e+07	548178	0.044	2.729	0.042	22.718	61.993	0.957	-4.51	1.45	-4.57	4.51	5.95	-0.06	4		4.6
2'-Hydroxy-4'-methoxy-3-phenylpropiophenone	C16 H16 O3		-1.04	256.11	255.102	28.418	1.2842e+06	53	0					0.109678	428			No MS2	[M-H]-1	486247	21630.5	1.2842e+06	153095	0.044	2.641	0.315	22.48	59.37	7.078	-4.49	1.4	-1.67	4.49	5.89	2.82	6.1
Tetracosanoic acid, 15,16-dihydroxy-, methyl ester	C25 H50 O4		-0.24	414.371	413.364	37.218	958057	1	0					0.37081	895			No MS2	[M-H]-1	547409	24523.2	958057	29629.5	0.045	1.75	0.054	22.322	39.067	1.208	-4.48	0.81	-4.21	4.48	5.29	0.27	1.2		5.5
NP-001596	C16 H30 O4		-0.87	286.214	285.207	33.948	1.86134e+07	12	2	96.9	9.8		58.6	0.214159	748			DDA for preferred ion	[M-H]-1	1.86134e+07	839523	1.31454e+07	6.01086e+06	0.045	0.706	0.323	22.171	15.658	7.16	-4.47	-0.5	-1.63	4.47	3.97	2.84	7.8	0.7	6.2	1	6.1
NP-001596	C16 H30 O4		-0.32	286.214	285.207	35.447	1.08646e+07	13	2	70.6	8.5		41.9	0.214317	749			DDA for preferred ion	[M-H]-1	6.41928e+06	289084	1.08646e+07	1.71177e+06	0.045	1.693	0.267	22.206	37.583	5.921	-4.47	0.76	-1.91	4.47	5.23	2.57	4.8	0.3	8.4		0.7
Aminotriester	C22 H41 N O6		-1.52	415.293	416.3	33.626	8.26034e+06	1	0					0.292755	705			No MS2	[M+H]+1	8.26034e+06	375165	393921	365880	0.045	0.048	0.044	22.018	1.05	0.975	-4.46	-4.39	-4.5	4.46	0.07	-0.04	4.2
(5S,S)-5-methyl-3-(3-methylpentyl)furan-2(5H)-one	C11 H18 O2		-2.39	182.13	406.294	26.939	1.58667e+08	18	0					0.130244	715	0	0	DDA for other ion	[2M+ACN+H]+1	1.58667e+08	7.11042e+06	2.80031e+07	1.0081e+07	0.045	0.176	0.064	22.315	3.938	1.418	-4.48	-2.5	-3.98	4.48	1.98	0.5	4	1.5	1.3	1
Ustusol A	C15 H24 O4		-0.89	268.167	267.16	28.141	8.44141e+07	11	0					0.167221	624			DDA for preferred ion	[M-H]-1	8.44141e+07	3.87414e+06	7.22781e+06	7.23746e+06	0.046	0.086	0.086	21.789	1.866	1.868	-4.45	-3.55	-3.54	4.45	0.9	0.9	8.9	1	4.2
UNII:120GN9C472	C9 H14 O3		-1.57	170.094	171.101	28.263	3.63438e+07	25	0					0.0940265	553			No MS2	[M+H]+1	3.63438e+07	1.65617e+06	2.2351e+07	3.92974e+06	0.046	0.615	0.108	21.945	13.496	2.373	-4.46	-0.7	-3.21	4.46	3.75	1.25	2.9	0.7
N-(4-Methylphenyl)-2-({4-oxo-3-[4-oxo-4-(1-pyrrolidinyl)butyl]-3,4-dihydro-2-quinazolinyl}sulfanyl)acetamide	C25 H28 N4 O3 S		-1.98	464.187	463.18	26.567	488782	7	0					0.187293	403			No MS2	[M-H]-1	488782	22314.8	382575	34145.3	0.046	0.783	0.07	21.904	17.144	1.53	-4.45	-0.35	-3.84	4.45	4.1	0.61	6.6
hexadecandioic acid	C16 H30 O4		-0.35	286.214	285.207	33.64	7.4878e+06	12	0					0.214308	749			DDA for preferred ion	[M-H]-1	5.77916e+06	266922	7.4878e+06	1.17335e+06	0.046	1.296	0.203	21.651	28.052	4.396	-4.44	0.37	-2.3	4.44	4.81	2.14	1	0.3	7		0.7
[FAtrihydroxy(18:0)]9_10_13-trihydroxy-11-octadecenoicacid	C18 H34 O5		0.8	330.241	329.234	29.759	7.52193e+07	8	0					0.240889	729			No MS2	[M-H]-1	7.52193e+07	3.44538e+06	4.01542e+07	6.61432e+06	0.046	0.534	0.088	21.832	11.655	1.92	-4.45	-0.91	-3.51	4.45	3.54	0.94		1			4
2-Naphthol, 1-[(o-methoxyphenyl)azo]-	C17 H14 N2 O2		-3.22	278.105	279.112	29.376	5.37558e+06	92	0					0.104631	376			No MS2	[M+H]+1	4.75737e+06	216756	5.37558e+06	1.52992e+06	0.046	1.13	0.322	21.948	24.8	7.058	-4.46	0.18	-1.64	4.46	4.63	2.82	1		1	5
13(S)-HOTrE	C18 H30 O3		-1.62	294.219	295.226	29.602	2.62324e+08	29	6	86.8	80.1		80.1	0.219018	744	0	0	DDA for preferred ion	[M+H]+1	2.62324e+08	1.19452e+07	1.52687e+08	2.51942e+07	0.046	0.582	0.096	21.961	12.782	2.109	-4.46	-0.78	-3.38	4.46	3.68	1.08	6.7		6.2	1.3	1
12-oxo-PDA-Ile	C24 H39 N O4		-1.89	405.287	406.294	25.955	1.07755e+08	5	0					0.287144	708	0	0	DDA for preferred ion	[M+H]+1	1.07755e+08	4.9494e+06	2.79443e+07	9.61625e+06	0.046	0.259	0.089	21.771	5.646	1.943	-4.44	-1.95	-3.49	4.44	2.5	0.96	4.6	1	2.4	1
OPEO	C16 H26 O2		-2.25	250.193	251.2	28.562	1.46061e+08	17	2	65.6	66.6	52.6	66.9	0.192717	770	0	0	DDA for preferred ion	[M+H]+1	1.46061e+08	6.91821e+06	4.38917e+07	4.59746e+06	0.047	0.301	0.031	21.113	6.344	0.665	-4.4	-1.73	-4.99	4.4	2.67	-0.59	6.2			1
NP-008515	C15 H20 O4		-1.05	264.136	263.129	34.397	1.81303e+08	72	4	78.9	48.3		49.7	0.135882	514			DDA for preferred ion	[M-H]-1	1.42948e+08	6.72799e+06	1.81303e+08	4.17934e+06	0.047	1.268	0.029	21.247	26.948	0.621	-4.41	0.34	-5.1	4.41	4.75	-0.69	8.9	1	7.3
LMST02020095	C19 H32 O		-2.27	276.245	309.278	37.81	1.33599e+07	8	0					0.244688	886			No MS2	[M+H+MeOH]+1	7.35186e+06	346010	1.33599e+07	5.33491e+06	0.047	1.817	0.726	21.248	38.611	15.418	-4.41	0.86	-0.46	4.41	5.27	3.95	1		3.5	1
ent-9-L1-PhytoP	C18 H28 O4		0.31	308.199	307.192	24.77	7.46471e+07	13	0					0.198855	645			DDA for preferred ion	[M-H]-1	2.65958e+07	1.23861e+06	7.46471e+07	2.68632e+06	0.047	2.807	0.101	21.472	60.267	2.169	-4.42	1.49	-3.31	4.42	5.91	1.12	8.4	3.4	7.8	2.1
Berkazaphilone A	C13 H16 O3		-1.54	220.11	221.117	37.406	6.66864e+06	39	0					0.109606	498			No MS2	[M+H]+1	6.66864e+06	315585	6.25382e+06	307052	0.047	0.938	0.046	21.131	19.817	0.973	-4.4	-0.09	-4.44	4.4	4.31	-0.04	2.6		1
9,13-dihydroxy-10-ethoxy-11-octadecenoic acid	C20 H38 O5		-1.16	358.272	357.264	34.292	3.63018e+06	6	0					0.27151	758			No MS2	[M-H]-1	3.63018e+06	171393	2.24238e+06	252620	0.047	0.618	0.07	21.18	13.083	1.474	-4.4	-0.7	-3.85	4.4	3.71	0.56	6.4		1.5
3-(4-chloroanilino)-2-[(4-chlorophenyl)sulfonyl]acrylonitrile	C15 H10 Cl2 N2 O2 S		17.57	351.99	350.983	28.541	7.12275e+07	2	1	67.6	45.5		48.1	-0.00981203	-28			DDA for preferred ion	[M-H]-1	7.12275e+07	3.36403e+06	7.35189e+06	2.73901e+07	0.047	0.103	0.385	21.173	2.185	8.142	-4.4	-3.28	-1.38	4.4	1.13	3.03	8.9	6.4	1	8.9
19-Norandrostenedione	C18 H24 O2		-2	272.177	273.184	24.778	3.46348e+07	30	3	58.7	64.6		64.6	0.177086	651			DDA for preferred ion	[M+H]+1	3.46348e+07	1.64047e+06	2.56474e+07	2.61615e+06	0.047	0.741	0.076	21.113	15.634	1.595	-4.4	-0.43	-3.73	4.4	3.97	0.67	4	0.7	1.3	1
12-oxo-PDA-Ile	C24 H39 N O4		-1.55	405.287	406.295	25.138	1.80105e+07	5	0					0.287279	709			No MS2	[M+H]+1	1.80105e+07	847314	3.17468e+06	1.58521e+06	0.047	0.176	0.088	21.256	3.747	1.871	-4.41	-2.5	-3.51	4.41	1.91	0.9	2.9
(15Z)-9,12,13-Trihydroxy-15-octadecenoic acid	C18 H34 O5		-0.47	330.24	329.233	28.989	5.31429e+07	8	1	65.1	45.2		61	0.240468	728			DDA for preferred ion	[M-H]-1	5.31429e+07	2.51075e+06	4.9097e+07	1.17768e+07	0.047	0.924	0.222	21.166	19.555	4.691	-4.4	-0.11	-2.17	4.4	4.29	2.23	8.4		8.4	2.9	1
Tricholide B	C25 H43 N O4		-2.61	421.318	422.325	37.777	1.52792e+07	0	0					0.318109	755			No MS2	[M+H]+1	1.21448e+07	582064	1.02031e+06	1.52792e+07	0.048	0.084	1.258	20.865	1.753	26.25	-4.38	-3.57	0.33	4.38	0.81	4.71	1.3	7.2		1.8
Tetradecanedioicacid	C14 H26 O4		-2.34	258.183	259.19	34.292	9.28896e+06	12	0					0.182505	707			No MS2	[M+H]+1	9.28896e+06	442124	7.27712e+06	802575	0.048	0.783	0.086	21.01	16.459	1.815	-4.39	-0.35	-3.53	4.39	4.04	0.86	5.3		3.2
LTB4 dimethyl amide	C22 H37 N O3		-2.22	363.277	364.284	37.161	6.28285e+06	3	0					0.276539	761			No MS2	[M+H]+1	6.28285e+06	299866	4.92756e+06	456383	0.048	0.784	0.073	20.952	16.433	1.522	-4.39	-0.35	-3.78	4.39	4.04	0.61	3.2		5.3
Exophialin	C20 H11 N O4		-0.73	329.069	328.061	33.225	4.27232e+06	6	0					0.0685669	208			No MS2	[M-H]-1	4.27232e+06	204678	4.11389e+06	188100	0.048	0.963	0.044	20.873	20.099	0.919	-4.38	-0.05	-4.51	4.38	4.33	-0.12	4.8		8
Deca-2,4,6-triynedioic acid	C10 H6 O4		-4.09	190.026	189.019	12.003	6.17157e+07	19	4			87.5		0.0258313	136			DDA for preferred ion	[M-H]-1	1.38134e+07	657050	6.17157e+07	674514	0.048	4.468	0.049	21.023	93.928	1.027	-4.39	2.16	-4.36	4.39	6.55	0.04	1.3		7.8	0.7
1alpha,25-dihydroxy-19-norvitamin D3 / 1alpha,25-dihydroxy-19-norcholecalciferol	C26 H44 O3		-1.55	404.328	405.336	33.245	2.39553e+07	1	0					0.328419	812			No MS2	[M+H]+1	1.08258e+07	523752	2.39553e+07	516603	0.048	2.213	0.048	20.67	45.738	0.986	-4.37	1.15	-4.39	4.37	5.52	-0.02	2.9		4
11β-13,14-dihydro-15-keto Prostaglandin F2α	C20 H34 O5		-50843.2	336.23	335.223	34.86	2.22743e+07	90	20	67.9	8.4		65.7	0.229883	684			DDA for preferred ion	[M-H]-1	1.21431e+07	583600	2.22743e+07	1.21041e+06	0.048	1.834	0.1	20.807	38.167	2.074	-4.38	0.88	-3.33	4.38	5.25	1.05	7.3	0.7	8.4	0.7
1-Methyl-5-(4-nitrophenyl)-5,11-dihydro-1H-indeno[2',1':5,6]pyrido[2,3-d]pyrimidine-2,4,6(3H)-trione	C21 H14 N4 O5		-4.09	402.095	401.087	20.797	2.5001e+07	7	0					0.0947754	236			DDA for preferred ion	[M-H]-1	2.5001e+07	1.2068e+06	1.79818e+07	2.22498e+06	0.048	0.719	0.089	20.717	14.9	1.844	-4.37	-0.48	-3.49	4.37	3.9	0.88	8.9	0.7	8.4	4.8
Methyl 1,2,2,6,6-pentamethyl-4-piperidyl sebacate	C21 H39 N O4		-1.05	369.288	368.28	30.834	2.55904e+06	2	0					0.28752	779			No MS2	[M-H]-1	2.55904e+06	126045	127383	1.58534e+06	0.049	0.05	0.62	20.303	1.011	12.578	-4.34	-4.33	-0.69	4.34	0.02	3.65	5.3	0.3		0.7
Glyceryl 1-tetracosanoate	C27 H54 O4		-0.47	442.402	441.395	38.868	877126	1	0					0.402002	909			DDA for preferred ion	[M-H]-1	789499	38601.9	877126	44291.9	0.049	1.111	0.056	20.452	22.722	1.147	-4.35	0.15	-4.16	4.35	4.51	0.2	4.5		2.8
8_11_14-Eicosatrienoicacid	C20 H34 O2		-2.21	306.255	307.262	38.126	1.86231e+07	44	0					0.255203	833			No MS2	[M+H]+1	1.86231e+07	910645	1.70497e+07	1.60125e+06	0.049	0.916	0.086	20.45	18.723	1.758	-4.35	-0.13	-3.54	4.35	4.23	0.81	4.6	0.7	3.5	0.7
7-heptadecynoic acid	C17 H30 O2		-2	266.224	267.231	27.062	1.30049e+07	10	0					0.224047	842			No MS2	[M+H]+1	1.30049e+07	633653	6.00069e+06	1.98852e+06	0.049	0.461	0.153	20.524	9.47	3.138	-4.36	-1.12	-2.71	4.36	3.24	1.65	3.5			1
3-[(2-aminophenyl)thio]-1-(4-methylphenyl)-3-(3-thienyl)propan-1-one	C20 H19 N O S2		-2.77	353.09	352.083	9.944	2.58792e+06	23	0					0.0898267	254			No MS2	[M-H]-1	1.24797e+06	60633.6	2.58792e+06	108283	0.049	2.074	0.087	20.582	42.681	1.786	-4.36	1.05	-3.53	4.36	5.42	0.84	0.7	0	5.9	0
3-(dimethylamino)-1-[4-(phenylsulfonyl)phenyl]prop-2-en-1-one	C17 H17 N O3 S		-12.31	315.089	316.096	33.815	3.30222e+07	8	3	64.7	47.1		47.7	0.0890358	283	0	0	DDA for preferred ion	[M+H]+1	8.61005e+06	424924	466512	3.30222e+07	0.049	0.054	3.835	20.263	1.098	77.713	-4.34	-4.21	1.94	4.34	0.13	6.28	4.2			7.8
2-Dodecyl-1,3-propanedithiol	C15 H32 S2		-3.89	276.193	275.186	22.054	2.4042e+07	2	0					0.193469	700			No MS2	[M-H]-1	2.4042e+07	1.17845e+06	2.02113e+06	6.09534e+06	0.049	0.084	0.254	20.401	1.715	5.172	-4.35	-3.57	-1.98	4.35	0.78	2.37	1.3	1.7	1	4.2
15-{[(2S)-1-(Cyclopentylamino)-3-hydroxy-1-oxo-2-propanyl]amino}retinal	C28 H42 N2 O3		-2.73	454.318	455.325	31.808	2.10797e+07	1	0					0.318304	701	0	0	DDA for preferred ion	[M+H]+1	7.96774e+06	390339	2.10797e+07	390361	0.049	2.646	0.049	20.412	54.004	1	-4.35	1.4	-4.35	4.35	5.75	0	3.2		5.7
Sartorymensin	C23 H20 N4 O2		1.42	384.159	385.166	22.605	4.01071e+07	28	0					0.159171	414			No MS2	[M+H]+1	4.01071e+07	2.00408e+06	2.84452e+07	9.34009e+06	0.05	0.709	0.233	20.013	14.194	4.661	-4.32	-0.5	-2.1	4.32	3.83	2.22	4	1	1.3	1
nitroscanate	C13 H8 N2 O3 S		-0.36	272.025	271.018	17.442	2.10615e+06	6	0					0.0254635	94			No MS2	[M-H]-1	2.10615e+06	105761	70444.2	253398	0.05	0.033	0.12	19.914	0.666	2.396	-4.32	-4.9	-3.06	4.32	-0.59	1.26	4.8	0		0.3
N-stearoyl serine	C21 H41 N O4		-1.31	371.303	370.296	34.387	373543	2	0					0.30307	816			No MS2	[M-H]-1	364866	18389.6	373543	21602.7	0.05	1.024	0.059	19.841	20.313	1.175	-4.31	0.03	-4.08	4.31	4.34	0.23	6.8		0.3
6-Ethyl-4-methyl-3E,5E,7E-decatriene	C13 H22		-2.05	178.172	179.179	37.871	1.48334e+07	2	0					0.171785	964			No MS2	[M+H]+1	1.48334e+07	741243	1.09861e+07	2.04639e+06	0.05	0.741	0.138	20.011	14.821	2.761	-4.32	-0.43	-2.86	4.32	3.89	1.47	3.5	0.7	1.3	1
18-carboxy-19,20-dinor-leukotriene E4	C21 H31 N O7 S		-3.16	441.181	440.173	36.831	2.83503e+06	15	0					0.180727	410			No MS2	[M-H]-1	2.83503e+06	140580	2.20676e+06	583260	0.05	0.778	0.206	20.167	15.698	4.149	-4.33	-0.36	-2.28	4.33	3.97	2.05	4.8	1.4	1	0.7
12-oxo-PDA-Ile	C24 H39 N O4		-1.77	405.287	406.294	26.486	1.2373e+08	5	0					0.287191	709	0	0	DDA for preferred ion	[M+H]+1	1.2373e+08	6.16245e+06	3.51619e+07	1.28205e+07	0.05	0.284	0.104	20.078	5.706	2.08	-4.33	-1.82	-3.27	4.33	2.51	1.06	4	1	1.8	1.3
Phenolicsteroid	C18 H24 O		-2.1	256.182	257.189	26.965	8.9916e+07	11	0					0.182177	711	0	0	DDA for preferred ion	[M+H]+1	8.9916e+07	4.59152e+06	7.71463e+07	5.22256e+06	0.051	0.858	0.058	19.583	16.802	1.137	-4.29	-0.22	-4.11	4.29	4.07	0.19	8.4	5.3	5.1	1
N-demethylophiosetin	C21 H29 N O5		-1.14	375.204	374.197	33.068	8.21486e+06	13	0					0.204146	544			No MS2	[M-H]-1	8.21486e+06	417516	140598	262168	0.051	0.017	0.032	19.676	0.337	0.628	-4.3	-5.87	-4.97	4.3	-1.57	-0.67	5.9	0.3		0.3
Isochamanetin	C22 H18 O5		4.16	362.117	363.124	28.078	8.93148e+06	7	0					0.11693	323			No MS2	[M+H]+1	8.93148e+06	454283	3.03925e+06	443193	0.051	0.34	0.05	19.661	6.69	0.976	-4.3	-1.56	-4.33	4.3	2.74	-0.04	2.6		1
Cyclizidine G	C17 H29 N O3		-1.51	295.214	296.222	33.652	8.51363e+06	7	0					0.214297	726			No MS2	[M+H]+1	8.51363e+06	435301	786256	424527	0.051	0.092	0.05	19.558	1.806	0.975	-4.29	-3.44	-4.33	4.29	0.85	-0.04	3.2		0.7
2-(2-butoxyethoxy)ethyl butanoate	C12 H24 O4		-2.11	232.167	231.16	15.457	4.62482e+06	2	0					0.166969	719			No MS2	[M-H]-1	4.62482e+06	236527	1.26656e+06	871825	0.051	0.274	0.189	19.553	5.355	3.686	-4.29	-1.87	-2.41	4.29	2.42	1.88	5.3	0.3	1.2	0.7
19-Norandrostenedione	C18 H24 O2		-2.01	272.177	273.184	28.085	5.30037e+07	30	3	70.4	68.2		68.2	0.177082	651	0	0	DDA for preferred ion	[M+H]+1	5.30037e+07	2.69977e+06	2.97343e+07	8.26019e+06	0.051	0.561	0.156	19.633	11.014	3.06	-4.3	-0.83	-2.68	4.3	3.46	1.61	8.4	1	4.6	1
13-hydroxy-9-methoxy-10-oxooctadec-11-enoic acid	C19 H34 O5		-1.85	342.24	343.247	36.077	5.08799e+07	2	1			59		0.239992	701			DDA for preferred ion	[M+H]+1	5.08799e+07	2.57578e+06	3.87963e+07	5.10213e+06	0.051	0.763	0.1	19.753	15.062	1.981	-4.3	-0.39	-3.32	4.3	3.91	0.99	8.4	1	7.8	4.2
2-Amino-5-chloro-3-phenyl-3H-indol-3-ol	C14 H11 Cl N2 O		-13.74	258.052	257.045	22.491	2.8777e+07	31	4	60.8	8	93.7	43.6	0.0524451	203			DDA for preferred ion	[M-H]-1	2.8777e+07	1.48689e+06	1.40408e+07	798560	0.052	0.488	0.028	19.354	9.443	0.537	-4.27	-1.04	-5.17	4.27	3.24	-0.9	8.4	0.7	5.7	0.7
1-(Indol-3-yl)propanol3-phosphate	C11 H14 N O4 P		-3.67	255.065	254.058	32.444	5.11475e+06	9	0					0.0651074	255			No MS2	[M-H]-1	915273	47514.1	5.11475e+06	56800.2	0.052	5.588	0.062	19.263	107.647	1.195	-4.27	2.48	-4.01	4.27	6.75	0.26	0.7		5.9
SF2809-IV	C27 H24 N2 O4		-2.97	440.172	439.165	26.935	3.73013e+07	16	0					0.1723	391			DDA for preferred ion	[M-H]-1	3.3418e+07	1.779e+06	3.73013e+07	2.35769e+06	0.053	1.116	0.071	18.785	20.968	1.325	-4.23	0.16	-3.83	4.23	4.39	0.41	8.4	2.6	2.4	1
Phthalic Acid, Bis-N-Pentyl Ester	C18 H26 O4		-2.03	306.182	307.19	21.228	1.96581e+07	13	0					0.182489	596			No MS2	[M+H]+1	1.96581e+07	1.04105e+06	6.26442e+06	969353	0.053	0.319	0.049	18.883	6.017	0.931	-4.24	-1.65	-4.34	4.24	2.59	-0.1	2.9	0.7	1	0.7
Odyssic acid	C12 H12 O3		-3.1	204.078	203.071	11.019	4.07582e+06	56	0					0.0780109	382			No MS2	[M-H]-1	3.49296e+06	185443	2.91334e+06	4.07582e+06	0.053	0.834	1.167	18.836	15.71	21.979	-4.24	-0.26	0.22	4.24	3.97	4.46	2.6	0.3	3.2
Curvularide A	C18 H35 N O5		-1.36	345.251	346.258	33.201	1.18276e+07	2	0					0.251055	727			No MS2	[M+H]+1	8.47258e+06	451422	1.18276e+07	9.14488e+06	0.053	1.396	1.079	18.769	26.201	20.258	-4.23	0.48	0.11	4.23	4.71	4.34			4	1
Bicyclohexyliden-2-one	C12 H18 O		-2.09	178.135	179.143	37.85	4.01388e+07	31	0					0.135393	760			No MS2	[M+H]+1	4.01388e+07	2.11858e+06	3.29045e+07	4.97281e+06	0.053	0.82	0.124	18.946	15.531	2.347	-4.24	-0.29	-3.01	4.24	3.96	1.23	5.1	1	4.6	1
Aphanorphine	C13 H17 N O		-1.5	203.131	204.138	9.327	1.19133e+07	48	0					0.130709	643			No MS2	[M+H]+1	1.19133e+07	633220	5.03262e+06	1.85426e+06	0.053	0.422	0.156	18.814	7.948	2.928	-4.23	-1.24	-2.68	4.23	2.99	1.55	4.6		1
6,2'4'-Trihydroxy-2-phenylbenzofuran	C14 H10 O4		-1.7	242.058	243.065	11.924	1.35496e+07	40	0					0.0574969	238			No MS2	[M+H]+1	1.35496e+07	715208	795109	760770	0.053	0.059	0.056	18.945	1.112	1.064	-4.24	-4.09	-4.15	4.24	0.15	0.09	2.9
Semicochliodinol B	C27 H22 N2 O4		-3.59	438.156	437.149	24.769	1.66707e+06	12	0					0.156386	357			No MS2	[M-H]-1	658170	35533.6	1.66707e+06	38305.3	0.054	2.533	0.058	18.522	46.915	1.078	-4.21	1.34	-4.1	4.21	5.55	0.11	0.7		3.4
Epitestosterone	C19 H28 O2		-0.53	288.209	287.202	33.825	7.81963e+06	41	0					0.208776	724			No MS2	[M-H]-1	5.80028e+06	315826	7.81963e+06	436972	0.054	1.348	0.075	18.365	24.759	1.384	-4.2	0.43	-3.73	4.2	4.63	0.47	7.5	0.3	7	0.7
9S-hydroxy-10S,11S-epoxy-12Z,15Z-octadecadienoic acid	C18 H30 O4		-0.43	310.214	309.207	28.604	9.6359e+07	20	6			54.1		0.214277	691			DDA for preferred ion	[M-H]-1	6.2196e+07	3.3805e+06	9.6359e+07	4.82456e+06	0.054	1.549	0.078	18.398	28.504	1.427	-4.2	0.63	-3.69	4.2	4.83	0.51	7.3	1		1	0.7
12-oxo Phytodienoic Acid	C18 H28 O3		-61638.8	274.193	275.2	26.952	9.29647e+08	19	4	93.9	83.7		83.7	0.192737	703	0	0	DDA for preferred ion	[M+H]+1	9.29647e+08	4.98616e+07	8.95519e+08	5.64945e+07	0.054	0.963	0.061	18.645	17.96	1.133	-4.22	-0.05	-4.04	4.22	4.17	0.18	7.8	1.3	7.3	6.7
(2S,3S,4R)-N-{5-[(2-Aminophenyl)amino]-5-oxopentyl}-2-ethoxy-4-(9H-fluoren-1-yl)-3-(3-hydroxypropyl)-3,4-dihydro-2H-pyran-6-carboxamide	C35 H41 N3 O5		-3.8	583.302	292.658	16.163	7.439e+06	5	0					0.302402	518			No MS2	[M+2H]+2	7.439e+06	402071	6.16249e+06	459500	0.054	0.828	0.062	18.502	15.327	1.143	-4.21	-0.27	-4.02	4.21	3.94	0.19	2.1		1
NP-008563	C16 H28 O4		-63375.2	266.188	267.195	21.8	2.12431e+08	15	1	70	67.9		67.9	0.18761	705	0	0	DDA for preferred ion	[M+H]+1	2.12431e+08	1.17838e+07	4.79908e+07	1.17735e+07	0.055	0.226	0.055	18.027	4.073	0.999	-4.17	-2.15	-4.17	4.17	2.03	0	7.3		4.6
LTB4 dimethyl amide	C22 H37 N O3		-1.21	363.277	396.31	34.828	1.27424e+07	3	0					0.276903	762			No MS2	[M+H+MeOH]+1	1.27424e+07	706097	6.82575e+06	649679	0.055	0.536	0.051	18.046	9.667	0.92	-4.17	-0.9	-4.29	4.17	3.27	-0.12	1.8		3.2	0.7
Ethyl 4-{8-[5-(4-fluorophenyl)-2-pentanyl]-10-hydroxy-5,5-dimethyl-1,3,4,5-tetrahydro-2H-chromeno[4,3-c]pyridin-2-yl}butanoate	C31 H40 F N O4		-2.53	509.293	508.286	34.364	710394	1	0					0.292849	575			No MS2	[M-H]-1	350338	19394.1	710394	44980	0.055	2.028	0.128	18.064	36.629	2.319	-4.18	1.02	-2.96	4.18	5.19	1.21	5.2		0.7
30:3(5Z,9Z,23Z)	C30 H54 O2		-2.14	446.411	447.419	38.057	7.17539e+06	3	0					0.411424	922			No MS2	[M+H]+1	6.96369e+06	381336	7.17539e+06	426430	0.055	1.03	0.061	18.261	18.816	1.118	-4.19	0.04	-4.03	4.19	4.23	0.16	2.1		4.2
Lagochilin	C20 H36 O5		-1.8	356.256	357.263	33.661	1.07012e+07	7	1	54.4	63.4		63.7	0.255632	718	0	0	DDA for preferred ion	[M+H]+1	1.07012e+07	604090	8.10503e+06	587885	0.056	0.757	0.055	17.715	13.417	0.973	-4.15	-0.4	-4.19	4.15	3.75	-0.04	3.5		1.5
4-(10-Methylbis[1,2,4]triazolo[4,3-a:1',5'-c]quinazolin-3-yl)-N-(2-pyridinylmethyl)butanamide	C21 H20 N8 O		0.98	400.176	221.609	20.246	1.20436e+07	6	0					0.176398	441			No MS2	[M+ACN+2H]+2	1.20436e+07	673143	936376	695437	0.056	0.078	0.058	17.892	1.391	1.033	-4.16	-3.69	-4.11	4.16	0.48	0.05	4		0.7
2-hydroxy-6-[2-hydroxy-6-(hydroxymethyl)-4-methoxyphenoxy]-4-methylbenzoic acid	C16 H16 O7		68680.1	342.073	341.066	20.554	8.7799e+07	14	3	87	9.3		52.2	0.0733862	215	0	0	DDA for preferred ion	[M-H]-1	8.7799e+07	4.89562e+06	2.31045e+07	9.10704e+06	0.056	0.263	0.104	17.934	4.719	1.86	-4.16	-1.93	-3.27	4.16	2.24	0.9	8.4	5.9	4.6	6.4
2,4-Bis(2-phenyl-2-propanyl)phenol	C24 H26 O		17.05	330.204	329.197	28.325	1.88951e+07	2	1	52.1	7.6		40.1	0.203995	618			DDA for preferred ion	[M-H]-1	1.88951e+07	1.05952e+06	1.25227e+06	1.52217e+06	0.056	0.066	0.081	17.834	1.182	1.437	-4.16	-3.92	-3.63	4.16	0.24	0.52	8.4	1.7	0.7	3.4	0.3
Methoprene	C19 H34 O3		-1.68	310.25	311.258	28.019	4.59723e+06	8	0					0.250274	807			No MS2	[M+H]+1	4.59723e+06	263306	1.14633e+06	1.67584e+06	0.057	0.249	0.365	17.46	4.354	6.365	-4.13	-2	-1.46	4.13	2.12	2.67	1		0.7	7.2
GibberellinA14	C20 H28 O5		-2.3	348.193	349.2	32.024	6.09591e+06	15	0					0.192874	554			No MS2	[M+H]+1	6.09591e+06	348911	5.46619e+06	361108	0.057	0.897	0.059	17.471	15.666	1.035	-4.13	-0.16	-4.08	4.13	3.97	0.05	2.6		4.2		3.9
Carbazomycin A	C16 H17 N O2		-1.9	255.125	273.159	8.642	1.18652e+07	129	0					0.125445	492			No MS2	[M+NH4]+1	7.95809e+06	451849	1.18652e+07	475787	0.057	1.491	0.06	17.612	26.259	1.053	-4.14	0.58	-4.06	4.14	4.71	0.07	2.1		1.3
3E,7-Dimethyl-1,3,6-octatriene	C10 H18		-2.28	138.141	139.148	37.847	1.22729e+07	32	0					0.140535	1017			No MS2	[M+H]+1	1.22729e+07	700826	1.06519e+07	867893	0.057	0.868	0.071	17.512	15.199	1.238	-4.13	-0.2	-3.82	4.13	3.93	0.31	2.9		1.3
Type IV cyanolipid 18:3 ester	C23 H35 N O2		-2	357.266	390.3	37.849	3.97728e+07	8	0					0.266065	745			No MS2	[M+H+MeOH]+1	3.97728e+07	2.29529e+06	2.04831e+07	3.07315e+07	0.058	0.515	0.773	17.328	8.924	13.389	-4.12	-0.96	-0.37	4.12	3.16	3.74	1.3	1	1.3	5.7
Pestalpolyol E	C22 H38 O4		-0.38	366.277	365.27	32.848	2.88147e+06	1	0					0.276869	756			No MS2	[M-H]-1	776808	45089.4	2.88147e+06	47741.6	0.058	3.709	0.061	17.228	63.906	1.059	-4.11	1.89	-4.02	4.11	6	0.08	0.7		4.2
N-oleoyl glycine	C20 H37 N O3		-0.6	339.277	338.27	37.57	1.5362e+07	3	0					0.27714	817			No MS2	[M-H]-1	1.5362e+07	889734	4.88538e+06	1.0894e+06	0.058	0.318	0.071	17.266	5.491	1.224	-4.11	-1.65	-3.82	4.11	2.46	0.29		6.1	1	4.5
Methyl 3-[5-(2-oxiranyl)pentyl]undecanoate	C19 H36 O3		-0.24	312.266	311.259	36.277	3.52558e+06	5	0					0.266371	853			No MS2	[M-H]-1	3.52558e+06	204115	1.73249e+06	682800	0.058	0.491	0.194	17.273	8.488	3.345	-4.11	-1.03	-2.37	4.11	3.09	1.74	1	0.3	3.4	0.7
Gloeolactone	C18 H28 O3		-0.64	292.204	291.196	25.867	2.9497e+06	21	1			87.2		0.203657	697			DDA for preferred ion	[M-H]-1	2.3068e+06	133592	2.9497e+06	559373	0.058	1.279	0.242	17.268	22.08	4.187	-4.11	0.35	-2.04	4.11	4.46	2.07	3.7	0.3	1
Diacetoxyscirpenol	C19 H26 O7		-524589	174.08	349.168	26.95	1.13148e+08	1	3	80.1	9		67.2	0.0802247	461	0	0	DDA for other ion	[2M+H]+1	1.13148e+08	6.53184e+06	1.87158e+07	4.10735e+06	0.058	0.165	0.036	17.323	2.865	0.629	-4.11	-2.6	-4.78	4.11	1.52	-0.67	7.3	1	1.3	1
Bis(2-ethylhexyl) 2-butenedioate	C20 H36 O4		-1.82	340.261	341.268	25.396	1.01139e+07	6	0					0.260739	766			No MS2	[M+H]+1	1.01139e+07	582379	1.66349e+06	594645	0.058	0.164	0.059	17.366	2.856	1.021	-4.12	-2.6	-4.09	4.12	1.51	0.03	3.7
Pelargonidin	C15 H11 Cl O5		0.47	306.03	305.022	24.032	1.78918e+07	1	0					0.029646	97			No MS2	[M-H]-1	1.28925e+06	76602.5	1.78918e+07	83132.2	0.059	13.878	0.064	16.83	233.567	1.085	-4.07	3.79	-3.95	4.07	7.87	0.12			3.5
ethyl 9,9-dimethoxynonanoate	C13 H26 O4		-2.01	246.183	245.175	27.12	1.87055e+07	4	0					0.182615	742			No MS2	[M-H]-1	1.87055e+07	1.09498e+06	8.66472e+06	1.29569e+06	0.059	0.463	0.069	17.083	7.913	1.183	-4.09	-1.11	-3.85	4.09	2.98	0.24	6.2
Diheteropeptin	C28 H42 N4 O6		-3.62	530.309	529.301	36.12	5.35495e+07	5	0					0.308513	582			DDA for preferred ion	[M-H]-1	5.35495e+07	3.15155e+06	1.40116e+07	9.78879e+06	0.059	0.262	0.183	16.992	4.446	3.106	-4.09	-1.93	-2.45	4.09	2.15	1.64		7	4.6
Type IV cyanolipid 18:3 ester	C23 H35 N O2		-2.41	357.266	358.273	39.016	2.20638e+07	8	0					0.265917	744			No MS2	[M+H]+1	7.34265e+06	441083	2.20638e+07	455870	0.06	3.005	0.062	16.647	50.022	1.034	-4.06	1.59	-4.01	4.06	5.64	0.05	3.7		6.7
N-palmitoyl alanine	C19 H37 N O3		-2.31	327.277	328.284	32.046	8.40823e+06	2	0					0.276587	845			No MS2	[M+H]+1	8.40823e+06	507852	564478	4.1852e+06	0.06	0.067	0.498	16.556	1.112	8.241	-4.05	-3.9	-1.01	4.05	0.15	3.04	2.6			1.5
LMFA08020334	C18 H33 N O4		-1.79	327.24	328.248	29.92	6.2963e+07	4	0					0.240374	735			No MS2	[M+H]+1	6.2963e+07	3.78545e+06	1.5352e+07	3.84525e+06	0.06	0.244	0.061	16.633	4.056	1.016	-4.06	-2.04	-4.03	4.06	2.02	0.02	1.3	1	2.9	1
Linoleic Acid	C18 H32 O2		-2.13	280.24	263.236	37.856	6.62815e+08	38	4	99.5	10		10	0.239633	855			DDA for preferred ion	[M+H-H2O]+1	6.62815e+08	3.97723e+07	5.1683e+08	6.61034e+07	0.06	0.78	0.1	16.665	12.995	1.662	-4.06	-0.36	-3.33	4.06	3.7	0.73	7.3	5.7	7.3	5.7
Cryptocaryone	C17 H14 O4		-0.95	282.089	281.082	19.002	1.44564e+06	74	0					0.0889417	315			No MS2	[M-H]-1	1.44564e+06	87237.2	372153	99333.4	0.06	0.257	0.069	16.571	4.266	1.139	-4.05	-1.96	-3.86	4.05	2.09	0.19	4.5		0.3	0
Cerarvensin	C20 H18 O9		-0.93	402.095	401.087	11.988	8.88432e+06	16	0					0.0947095	236			No MS2	[M-H]-1	8.88432e+06	537112	2.7396e+06	651401	0.06	0.308	0.073	16.541	5.101	1.213	-4.05	-1.7	-3.77	4.05	2.35	0.28	2.6		1
[FAhydroxy(20:3)]11_12-dihydroxy-5Z_8Z_14Z-eicosatrienoicacid	C20 H34 O4		-1.72	338.245	337.238	35.585	7.53771e+06	25	0					0.245126	725			No MS2	[M-H]-1	6.41413e+06	387492	7.53771e+06	1.33608e+06	0.06	1.175	0.208	16.553	19.453	3.448	-4.05	0.23	-2.26	4.05	4.28	1.79	5.3	0.3	4.8	1.7
9S-hydroxy-10S,11S-epoxy-12Z,15Z-octadecadienoic acid	C18 H30 O4		-0.4	310.214	309.207	29.14	1.01465e+08	20	7			64		0.214284	691			DDA for preferred ion	[M-H]-1	4.54379e+07	2.73665e+06	1.01465e+08	5.41707e+06	0.06	2.233	0.119	16.603	37.076	1.979	-4.05	1.16	-3.07	4.05	5.21	0.99	6.2	3.2	1.3	1.5
6,7,8-Triphenyl-2,3-dihydro[1,2,4]triazolo[4,3-b]pyridazin-3-one	C23 H16 N4 O		1.47	364.133	365.14	26.924	1.96619e+08	16	1	68.1	43.9		57	0.132947	365	0	0	DDA for preferred ion	[M+H]+1	1.96619e+08	1.17932e+07	1.29056e+08	1.51371e+07	0.06	0.656	0.077	16.672	10.943	1.284	-4.06	-0.61	-3.7	4.06	3.45	0.36	6.7	3.5	1.3	4.6
2-Propenoic acid, 2-phenoxyethyl ester	C11 H12 O3		0.65	192.079	193.086	23.372	5.04477e+06	61	0					0.0787688	410			No MS2	[M+H]+1	5.04477e+06	303325	290049	340844	0.06	0.057	0.068	16.632	0.956	1.124	-4.06	-4.12	-3.89	4.06	-0.06	0.17	1		0.3		6.8
Sclerotiotide E	C23 H36 N4 O4		-3.9	432.272	431.265	33.58	1.08046e+07	2	0					0.271971	629			DDA for preferred ion	[M-H]-1	5.13233e+06	314893	1.08046e+07	721033	0.061	2.105	0.14	16.299	34.312	2.29	-4.03	1.07	-2.83	4.03	5.1	1.2	3.2	0.3	6.2	0.7
Auricolic acid	C20 H36 O3		-2.66	324.266	325.273	30.532	8.0073e+06	5	0					0.265581	819			No MS2	[M+H]+1	8.0073e+06	487392	2.41907e+06	473989	0.061	0.302	0.059	16.429	4.963	0.973	-4.04	-1.73	-4.08	4.04	2.31	-0.04	3.2		1
AUDA	C23 H40 N2 O3		8.35	392.307	393.314	38.404	1.08761e+09	2	1	65.8	43.5		43.5	0.307169	783	0	0	DDA for preferred ion	[M+H]+1	1.08761e+09	6.62405e+07	5.37178e+08	7.35699e+07	0.061	0.494	0.068	16.419	8.109	1.111	-4.04	-1.02	-3.89	4.04	3.02	0.15	4.6	5.1	5.7	4.6
9,12-hexadecadienoic acid	C16 H28 O2		-0.85	252.209	251.201	36.847	1.15893e+06	34	0					0.208717	828			No MS2	[M-H]-1	1.00267e+06	61582.6	1.15893e+06	47198	0.061	1.156	0.047	16.282	18.819	0.766	-4.03	0.21	-4.41	4.03	4.23	-0.38	7.2		3.4	0
1-(4-Chlorophenyl)-5-cyano-4-methyl-6-oxo-1,6-dihydro-3-pyridazinecarboxylic acid	C13 H8 Cl N3 O3		3.96	289.027	288.019	31.763	5.36134e+06	4	0					0.0265622	92			No MS2	[M-H]-1	708257	42969.7	5.36134e+06	49562.2	0.061	7.57	0.07	16.483	124.77	1.153	-4.04	2.92	-3.84	4.04	6.96	0.21	2.8		4.8
1-(2,4,6-Trihydroxyphenyl)-6Z,9Z,12Z,15Z-octadecatetraen-1- one	C24 H32 O4		-1.32	384.23	383.222	36.805	4.29286e+06	18	0					0.229552	597	0	0	DDA for preferred ion	[M-H]-1	4.29286e+06	260324	318391	187472	0.061	0.074	0.044	16.49	1.223	0.72	-4.04	-3.75	-4.52	4.04	0.29	-0.47	4.8	0.3	0.3	0.3
Phenazin SB	C18 H18 N2 O2		-1.77	294.136	295.144	27.945	8.60001e+06	95	4			64.9		0.136309	463	0	0	DDA for preferred ion	[M+H]+1	8.60001e+06	537308	4.7647e+06	523969	0.062	0.554	0.061	16.006	8.868	0.975	-4	-0.85	-4.04	4	3.15	-0.04	2.6		1
N-(dodecanoyl)-homoserine lactone	C16 H29 N O3		-1.42	283.214	282.207	34.551	3.75808e+06	8	0					0.214342	757	0	0	DDA for preferred ion	[M-H]-1	3.75808e+06	232398	1.98639e+06	422764	0.062	0.529	0.112	16.171	8.547	1.819	-4.02	-0.92	-3.15	4.02	3.1	0.86	4.2	0.3	7.5	0.3
9-Oxononanoicacid	C9 H16 O3		-1.26	172.11	173.117	23.432	1.1126e+07	20	0					0.109728	638			No MS2	[M+H]+1	1.1126e+07	691413	2.99761e+06	814552	0.062	0.269	0.073	16.092	4.335	1.178	-4.01	-1.89	-3.77	4.01	2.12	0.24	2.4		1	0.7
2-tridecenal	C13 H24 O		-1.12	196.183	179.179	37.121	7.63979e+06	7	0					0.182495	930			No MS2	[M+H-H2O]+1	5.35662e+06	332145	7.63979e+06	588049	0.062	1.426	0.11	16.127	23.001	1.77	-4.01	0.51	-3.19	4.01	4.52	0.82	1	0.3	2.6	0.7
1H-purine-2,6-dione, 3,7-dihydro-1,3-dimethyl-7-[2-[(2E)-2-pyrrolidinylideneamino]ethyl]-	C13 H18 N6 O2		0	290.149	289.142	27.514	4.4536e+06	5	0					0.149122	514			No MS2	[M-H]-1	4.4536e+06	277525	930522	198998	0.062	0.209	0.045	16.048	3.353	0.717	-4	-2.26	-4.48	4	1.75	-0.48	4.2
N~1~,N~1~-Diethyl-N~4~-(2-methyl-2H-[1,2,3]triazolo[4,5-f]quinolin-9-yl)-1,4-pentanediamine	C19 H28 N6		-4.88	340.236	339.229	31.211	1.35952e+06	5	0					0.235884	693			No MS2	[M-H]-1	1.35952e+06	85188.6	120466	164122	0.063	0.089	0.121	15.959	1.414	1.927	-4	-3.5	-3.05	4	0.5	0.95	2.8	0		0.3
N-oleoyl alanine	C21 H39 N O3		-1.8	353.292	352.285	37.825	1.86183e+07	2	0					0.29236	828	0	0	DDA for preferred ion	[M-H]-1	1.6276e+07	1.02524e+06	1.86183e+07	717475	0.063	1.144	0.044	15.875	18.16	0.7	-3.99	0.19	-4.5	3.99	4.18	-0.51	7.8	1.2	6.7	1.7
Gallicynoic acid A	C14 H22 O4		-2.02	254.151	255.159	31.579	1.222e+07	16	0					0.151296	595			No MS2	[M+H]+1	1.222e+07	770851	8.27351e+06	623213	0.063	0.677	0.051	15.853	10.733	0.808	-3.99	-0.56	-4.29	3.99	3.42	-0.31	3.5	6.6	1	0.7
2-Oxophytanate	C20 H38 O3		-0.76	326.282	325.275	36.827	1.02606e+07	5	0					0.281847	864			No MS2	[M-H]-1	1.02606e+07	643786	8.4229e+06	1.61477e+06	0.063	0.821	0.157	15.938	13.083	2.508	-3.99	-0.28	-2.67	3.99	3.71	1.33	7.5	2.3	5.9	3.9
2-[(4-Chlorophenyl)sulfonyl]-3-[(4,6-dimethylpyrimidin-2-yl)amino]acrylonitrile	C15 H13 Cl N4 O2 S		-14.71	348.04	347.032	27.118	3.59032e+07	5	1	78.3	68.3		68.3	0.0396558	114			DDA for preferred ion	[M-H]-1	982409	61407.2	3.59032e+07	644349	0.063	36.546	0.656	15.998	584.674	10.493	-4	5.19	-0.61	4	9.19	3.39	0.7		4.6	0.7
2,3,4,5-tetranor-thromboxane B1	C16 H28 O6		-0.79	316.188	315.181	24.599	1.77919e+06	1	0					0.188337	596			No MS2	[M-H]-1	1.77919e+06	112033	324156	138372	0.063	0.182	0.078	15.881	2.893	1.235	-3.99	-2.46	-3.68	3.99	1.53	0.3	3.2
13(S)-HOTrE	C18 H30 O3		-2.07	294.219	295.226	28.982	1.69968e+08	29	6	90	82.4		82.4	0.218886	744	0	0	DDA for preferred ion	[M+H]+1	1.69968e+08	1.0706e+07	7.71279e+07	2.041e+07	0.063	0.454	0.12	15.876	7.204	1.906	-3.99	-1.14	-3.06	3.99	2.85	0.93	5.7	1.3	4.6	1.3	1
Linoleic Acid	C18 H32 O2		-1.48	280.24	279.233	38.634	6.0071e+07	38	4	98.1	9.9		9.9	0.239816	856			DDA for preferred ion	[M-H]-1	6.0071e+07	3.81894e+06	4.33976e+07	6.27765e+06	0.064	0.722	0.105	15.73	11.364	1.644	-3.98	-0.47	-3.26	3.98	3.51	0.72	7.3	2.6			7.5
ethyl 9,9-dimethoxynonanoate	C13 H26 O4		-1.94	246.183	245.175	25.487	1.03998e+07	4	0					0.182631	742			No MS2	[M-H]-1	1.03998e+07	662168	2.48014e+06	631779	0.064	0.238	0.061	15.706	3.745	0.954	-3.97	-2.07	-4.04	3.97	1.91	-0.07	5.3		1
delta10-13-PhytoF	C18 H32 O6		-2.56	344.219	327.216	26.342	1.11597e+07	1	0					0.219008	636			No MS2	[M+H-H2O]+1	1.11597e+07	716490	9.49858e+06	778426	0.064	0.851	0.07	15.576	13.257	1.086	-3.96	-0.23	-3.84	3.96	3.73	0.12	3.5
[3-(2-Chlorophenyl)-5-methyl-1,2-oxazol-4-yl][4-(2,3-dimethylphenyl)-1-piperazinyl]methanone	C23 H24 Cl N3 O2		-1.92	409.155	408.148	28.854	357271	13	0					0.154919	379			No MS2	[M-H]-1	180300	11493.6	357271	23852.4	0.064	1.982	0.132	15.687	31.084	2.075	-3.97	0.99	-2.92	3.97	4.96	1.05	6.8
4-oxo-2E-nonenoic acid	C9 H14 O3		-1.84	170.094	171.101	26.941	9.62838e+07	25	1			60.3		0.0939807	553	0	0	DDA for preferred ion	[M+H]+1	9.62838e+07	6.13678e+06	9.4957e+07	4.88888e+06	0.064	0.986	0.051	15.69	15.473	0.797	-3.97	-0.02	-4.3	3.97	3.95	-0.33	6.2	1	1.3	1
4,2'-Dihydroxychalcone 4-glucoside	C21 H22 O8		4.2	402.133	403.14	19.226	9.07281e+06	29	0					0.133155	331			No MS2	[M+H]+1	9.07281e+06	583804	7.02283e+06	1.59894e+06	0.064	0.774	0.176	15.541	12.029	2.739	-3.96	-0.37	-2.5	3.96	3.59	1.45	2.6		2.6
2-(8-Hydroxy-4a,8-dimethyldecahydro-2-naphthalenyl)acrylic acid	C15 H24 O3		-1.7	252.172	251.165	26.936	5.03225e+07	20	2	97.6	9.9		87.4	0.172117	683			DDA for preferred ion	[M-H]-1	3.00806e+07	1.9284e+06	5.03225e+07	2.47416e+06	0.064	1.673	0.082	15.599	26.096	1.283	-3.96	0.74	-3.6	3.96	4.71	0.36	8.9	1	5.7	1
1-(1-Piperidinyl)-1-dodecanone	C17 H33 N O		-1.42	267.256	268.263	31.368	8.50878e+06	2	0					0.255835	957			No MS2	[M+H]+1	8.14424e+06	520888	8.50878e+06	1.58667e+06	0.064	1.045	0.195	15.635	16.335	3.046	-3.97	0.06	-2.36	3.97	4.03	1.61	2.6	0.7	2.1	0.7
Neobulgarone G	C32 H24 Cl2 O9		-0.41	622.079	621.072	25.499	5.01852e+06	0	0					0.0794812	128			No MS2	[M-H]-1	752315	48551.5	5.01852e+06	56986.5	0.065	6.671	0.076	15.495	103.365	1.174	-3.95	2.74	-3.72	3.95	6.69	0.23	0.7		3.2
Methyl 1,2,2,6,6-pentamethyl-4-piperidyl sebacate	C21 H39 N O4		-0.78	369.288	368.28	36.59	967699	2	0					0.28762	779			No MS2	[M-H]-1	967699	62906	532841	81379.4	0.065	0.551	0.084	15.383	8.47	1.294	-3.94	-0.86	-3.57	3.94	3.08	0.37	7.2	0	7.2	0
L-Oleandrosyl-oleandolide	C27 H46 O10		-0.69	530.309	529.301	35.879	5.74308e+07	6	0					0.308729	582			No MS2	[M-H]-1	5.74308e+07	3.72754e+06	1.44884e+07	1.15638e+07	0.065	0.252	0.201	15.407	3.887	3.102	-3.95	-1.99	-2.31	3.95	1.96	1.63	1.3	5.9		5.1
Indothiazinone	C12 H8 N2 O S		-1.97	228.035	227.028	19.389	1.19457e+07	13	0					0.0352832	155	0	0	DDA for preferred ion	[M-H]-1	1.19457e+07	782098	8.04729e+06	1.8345e+06	0.065	0.674	0.154	15.274	10.289	2.346	-3.93	-0.57	-2.7	3.93	3.36	1.23	5.7	0.7	7	4.2
Dibenzyl 1,4-butanediylbis[(3-aminopropyl)carbamate]	C26 H38 N4 O4		-4.66	470.287	529.301	35.902	5.74308e+07	2	0					0.287112	611			DDA for other ion	[M-H+HAc]-1	5.74308e+07	3.72754e+06	1.42376e+07	1.15638e+07	0.065	0.248	0.201	15.407	3.82	3.102	-3.95	-2.01	-2.31	3.95	1.93	1.63	6.2	1		1.3
Palmitoleic Acid	C16 H30 O2		86474.1	276.208	277.216	28.264	3.45568e+08	32	1	68.3	67.4		67.4	0.208429	755	0	0	DDA for preferred ion	[M+H]+1	3.45568e+08	2.28149e+07	1.35501e+08	1.81398e+07	0.066	0.392	0.052	15.147	5.939	0.795	-3.92	-1.35	-4.25	3.92	2.57	-0.33	8.4	1.3	6.7	1.3
Palmitoleic Acid	C16 H30 O2		157319	294.219	277.216	28.397	3.45568e+08	29	1	65.7	66.7		66.7	0.219052	745			DDA for other ion	[M+H-H2O]+1	3.45568e+08	2.28149e+07	1.35501e+08	1.81398e+07	0.066	0.392	0.052	15.147	5.939	0.795	-3.92	-1.35	-4.25	3.92	2.57	-0.33	1.3	1.3	1.3	3.5
methyl 9,10-epoxy-12,15-octadecadienoate	C19 H32 O3		-1.23	308.235	341.268	35.42	6.61664e+06	14	0					0.234764	762			No MS2	[M+H+MeOH]+1	6.61664e+06	438771	5.79871e+06	1.90857e+06	0.066	0.876	0.288	15.08	13.216	4.35	-3.91	-0.19	-1.79	3.91	3.72	2.12	1	5.5	1	1
[Similar to: (+/-)9-HpODE; ΔMass: 67.9873 Da]	C19 H33 N4 P S		2.76	380.217	379.21	28.281	2.45462e+07	1	4			62.4		0.217405	572			DDA for preferred ion	[M-H]-1	2.45462e+07	1.62021e+06	9.80031e+06	1.67393e+06	0.066	0.399	0.068	15.15	6.049	1.033	-3.92	-1.32	-3.87	3.92	2.6	0.05	8.4	2.8	5.3	3.4
16-Hydroxyhexadecanoic acid	C16 H32 O3		-0.57	272.235	271.228	35.226	2.91099e+07	13	1	99.2	10		60.3	0.234989	863			DDA for preferred ion	[M-H]-1	2.91099e+07	1.91507e+06	1.49103e+07	6.96822e+06	0.066	0.512	0.239	15.2	7.786	3.639	-3.93	-0.97	-2.06	3.93	2.96	1.86	4	1	6.7	1	7.5
1-O-acetyl hygrophorone E10	C18 H30 O5		-2.57	326.208	327.216	21.813	5.02897e+07	1	0					0.208484	639			DDA for preferred ion	[M+H]+1	5.02897e+07	3.32149e+06	9.38926e+06	4.89445e+06	0.066	0.187	0.097	15.141	2.827	1.474	-3.92	-2.42	-3.36	3.92	1.5	0.56	5.1		2.6	1
AUDA	C23 H40 N2 O3		8.57	392.307	393.314	36.537	2.3508e+08	1	1	53.1	41.4		41.4	0.307254	783			DDA for preferred ion	[M+H]+1	2.00368e+08	1.33853e+07	2.3508e+08	2.63367e+07	0.067	1.173	0.131	14.969	17.563	1.968	-3.9	0.23	-2.93	3.9	4.13	0.98		1.3		3.5
9-Keto heptadecylic acid	C17 H32 O3		-0.57	284.235	283.228	35.156	1.59226e+07	12	0					0.234984	827			DDA for preferred ion	[M-H]-1	1.58396e+07	1.06314e+06	1.59226e+07	3.09069e+06	0.067	1.005	0.195	14.899	14.977	2.907	-3.9	0.01	-2.36	3.9	3.9	1.54	7.8	0.7	6.7	1	1
N~4~,N~4~'-[1,4-Phenylenedi(E)methylylidene]bis(N,N-diethylbenzene-1,4-diamine)	C28 H34 N4		-4.76	426.276	425.269	38.27	416805	5	0					0.27632	648			No MS2	[M-H]-1	416805	28188	48952.2	36066.1	0.068	0.117	0.087	14.787	1.737	1.279	-3.89	-3.09	-3.53	3.89	0.8	0.36	2.5
Ethyl 4-{2-hydroxy-3-[(2-isopropyl-5-methylcyclohexyl)oxy]propyl}-1-piperazinecarboxylate	C20 H38 N2 O4		-0.77	370.283	369.276	36.399	997829	1	0					0.282874	764			No MS2	[M-H]-1	997829	67848.6	656068	94184.7	0.068	0.657	0.094	14.707	9.67	1.388	-3.88	-0.6	-3.41	3.88	3.27	0.47	1.7		2.8
26:2(5Z,9Z)(25Me)	C27 H50 O2		-1.65	406.38	389.377	38.155	4.34447e+06	1	0					0.380408	936			No MS2	[M+H-H2O]+1	4.26508e+06	290613	4.34447e+06	291038	0.068	1.019	0.068	14.676	14.949	1.001	-3.88	0.03	-3.87	3.88	3.9	0	8		2.1
16-Hydroxyhexadecanoic acid	C16 H32 O3		-168993	226.229	271.228	37.837	2.5624e+08	8	1	87.6	9.4		9.9	0.229332	1014			DDA for other ion	[M+FA-H]-1	2.5624e+08	1.73137e+07	2.73362e+07	3.978e+07	0.068	0.107	0.155	14.8	1.579	2.298	-3.89	-3.23	-2.69	3.89	0.66	1.2	6.7	1.3	1.3	1.3	0.7
16-Hydroxyhexadecanoic acid	C16 H32 O3		-0.48	272.235	271.228	37.901	2.5624e+08	13	1	85.7	9.3		68.6	0.235014	863			DDA for preferred ion	[M-H]-1	2.5624e+08	1.73137e+07	2.74473e+07	3.978e+07	0.068	0.107	0.155	14.8	1.585	2.298	-3.89	-3.22	-2.69	3.89	0.66	1.2	1.3	4	1.3	1.3
R-Dysidazirine	C19 H33 N O2		-1.94	307.251	340.284	36.868	4.69026e+08	5	0					0.250533	815	0	0	DDA for other ion	[M+H+MeOH]+1	4.69026e+08	3.24952e+07	3.27842e+08	4.91552e+07	0.069	0.699	0.105	14.434	10.089	1.513	-3.85	-0.52	-3.25	3.85	3.33	0.6	1.3	1.3	1.3	8.4
9,10,13-trihydroxy-Octadecanoic acid	C18 H36 O5		-0.38	332.256	331.249	30.419	9.36813e+06	2	0					0.256149	771			No MS2	[M-H]-1	5.74031e+06	397485	9.36813e+06	663808	0.069	1.632	0.116	14.442	23.569	1.67	-3.85	0.71	-3.11	3.85	4.56	0.74	4.8		5.3		0.7
1-ethyl-2-methylbenzene	C9 H12		-2.63	120.094	241.194	35.625	1.84308e+07	22	2			68.4		0.0935842	779	0	0	DDA for preferred ion	[2M+H]+1	1.72041e+07	1.19535e+06	1.84308e+07	7.27207e+06	0.069	1.071	0.423	14.393	15.419	6.084	-3.85	0.1	-1.24	3.85	3.95	2.6	5.7		1.3	1
(1R,4S,5R,7R,10R)-guaiane-1,5,10,11,12-pentaol	C15 H28 O5		-0.41	288.194	287.186	27.36	7.96183e+06	3	0					0.193556	672			No MS2	[M-H]-1	7.96183e+06	550545	1.33686e+06	745942	0.069	0.168	0.094	14.462	2.428	1.355	-3.85	-2.57	-3.42	3.85	1.28	0.44	6.4	0.7		0.7
Sinaticin	C24 H18 O8		-0.62	434.1	433.093	25.406	3.81677e+06	1	0					0.0998972	230			No MS2	[M-H]-1	628647	43865.2	3.81677e+06	51485.9	0.07	6.071	0.082	14.331	87.011	1.174	-3.84	2.6	-3.61	3.84	6.44	0.23	1.7		4.8
NP-011548	C18 H34 O3		-1.76	298.25	297.243	36.828	1.98558e+08	32	1	96.4	9.8		51.1	0.25027	839			DDA for preferred ion	[M-H]-1	1.98558e+08	1.38057e+07	1.86298e+08	2.40584e+07	0.07	0.938	0.121	14.382	13.494	1.743	-3.85	-0.09	-3.04	3.85	3.75	0.8	9.5	8.4	9.5	2.4
Not named	C30 H51 N O8		-1.71	553.361	554.368	23.905	1.13902e+07	0	0					0.360521	652			No MS2	[M+H]+1	7.4395e+06	524241	1.13902e+07	529778	0.07	1.531	0.071	14.191	21.727	1.011	-3.83	0.61	-3.81	3.83	4.44	0.02	3.7		1.3
N-{4-[4-(2-Fluorophenyl)-1-piperazinyl]butyl}-3,3-diphenylacrylamide	C29 H32 F N3 O		-1.53	457.252	456.245	28.459	1.1903e+06	1	0					0.252241	552			No MS2	[M-H]-1	1.1903e+06	82884.6	765041	240964	0.07	0.643	0.202	14.361	9.23	2.907	-3.84	-0.64	-2.3	3.84	3.21	1.54	0.7	0		3.6
Demexiptiline	C18 H18 N2 O		-1.94	278.141	279.149	34.449	2.74318e+06	52	4			78.1		0.141374	508	0	0	DDA for preferred ion	[M+H]+1	2.74318e+06	192099	792994	184556	0.07	0.289	0.067	14.28	4.128	0.961	-3.84	-1.79	-3.89	3.84	2.05	-0.06	2.6		0.7
5-(4-Methylpiperazino)-4-nitrothiophene-2-sulfonamide	C9 H14 N4 O4 S2		-11.68	306.042	307.049	29.144	9.72542e+07	5	2	70.2	8.5		43.8	0.0420703	137	0	0	DDA for preferred ion	[M+H]+1	7.46568e+06	520469	9.72542e+07	510182	0.07	13.027	0.068	14.344	186.859	0.98	-3.84	3.7	-3.87	3.84	7.55	-0.03	1		6.2
1-(4-Isopropylphenyl)-N-[4-(2-pyridinyl)-1-piperazinyl]methanimine	C19 H24 N4		-5.63	308.198	291.195	28.071	1.3897e+08	13	0					0.198363	644			DDA for preferred ion	[M+H-H2O]+1	1.3897e+08	9.7287e+06	8.90431e+07	7.6049e+06	0.07	0.641	0.055	14.284	9.153	0.782	-3.84	-0.64	-4.19	3.84	3.19	-0.36	8.9	5.9	7.3	1
Lilaline	C20 H17 N O7		-1.44	383.1	384.107	14.918	7.96066e+06	6	0					0.0999512	261			No MS2	[M+H]+1	7.96066e+06	563363	3.09649e+06	745830	0.071	0.389	0.094	14.131	5.496	1.324	-3.82	-1.36	-3.42	3.82	2.46	0.4	3.2
Epitestosterone	C19 H28 O2		-2.18	288.208	289.216	31.235	1.40241e+07	41	0					0.208301	723			No MS2	[M+H]+1	1.40241e+07	994903	2.93507e+06	2.67834e+06	0.071	0.209	0.191	14.096	2.95	2.692	-3.82	-2.26	-2.39	3.82	1.56	1.43	5.1	0.7	1	1
Bis(3,3,5,5-tetramethyl-4-piperidinyl) sebacate	C28 H52 N2 O4		-1.68	480.392	241.203	13.089	1.3636e+07	1	0					0.391901	816			No MS2	[M+2H]+2	1.3636e+07	965854	2.54865e+06	538384	0.071	0.187	0.039	14.118	2.639	0.557	-3.82	-2.42	-4.66	3.82	1.4	-0.84	5.1
Betaxolol	C18 H29 N O3		-0.36	307.215	306.207	34.204	2.07426e+06	19	0					0.214633	699			No MS2	[M-H]-1	2.07426e+06	147529	982590	303169	0.071	0.474	0.146	14.06	6.66	2.055	-3.81	-1.08	-2.77	3.81	2.74	1.04	3.7	0.3	4.5	0.3
5,7-Dihydroxy-4-methylcoumarin	C10 H8 O4		-4.73	192.041	191.034	13.251	4.96861e+07	52	8	90.3	9.5	72.2	55.1	0.0413495	215			DDA for preferred ion	[M-H]-1	4.96861e+07	3.55094e+06	4.95915e+07	3.14009e+06	0.071	0.998	0.063	13.992	13.966	0.884	-3.81	0	-3.98	3.81	3.8	-0.18	8.9		8.4
11-cycloheptyl,2R-hydroxyundecanoic acid	C18 H34 O3		-0.97	298.251	297.243	37.853	4.95316e+07	32	0					0.250505	840			DDA for preferred ion	[M-H]-1	4.95316e+07	3.51505e+06	1.80588e+07	4.80167e+06	0.071	0.365	0.097	14.091	5.138	1.366	-3.82	-1.46	-3.37	3.82	2.36	0.45	6.7		8.9	7	0.7
1,4,15,18-Tetrathiadispiro[4.8.4.8]hexacosane	C22 H40 S4		-1.42	432.201	431.193	17.815	384157	3	0					0.200671	464			No MS2	[M-H]-1	384157	27259.4	32539.4	49427.4	0.071	0.085	0.129	14.093	1.194	1.813	-3.82	-3.56	-2.96	3.82	0.26	0.86	6.8			0
Type IV cyanolipid 16:0 ester	C21 H37 N O2		-2.14	335.282	336.289	37.257	1.14232e+07	4	0					0.281711	840			No MS2	[M+H]+1	1.14232e+07	819734	8.07304e+06	1.58043e+06	0.072	0.707	0.138	13.935	9.848	1.928	-3.8	-0.5	-2.85	3.8	3.3	0.95	2.9		7
Purple pigment	C19 H18 N4 O2		2.03	334.144	335.151	34.975	8.19393e+06	32	0					0.143653	430	0	0	DDA for preferred ion	[M+H]+1	5.24567e+06	375755	8.19393e+06	2.86634e+06	0.072	1.562	0.546	13.96	21.807	7.628	-3.8	0.64	-0.87	3.8	4.45	2.93	2.1		3.7	1
N-(7Z-tetradecenoyl)-homoserine lactone	C18 H31 N O3		-2.19	309.23	310.237	35.322	3.29922e+09	3	0					0.229717	743	0	0	DDA for preferred ion	[M+H]+1	3.29922e+09	2.38034e+08	1.94399e+09	5.2663e+08	0.072	0.589	0.16	13.86	8.167	2.212	-3.79	-0.76	-2.65	3.79	3.03	1.15	9.5	7.8	9.5	9.5
Bis[4-(diethylamino)phenyl]methanethione	C21 H28 N2 S		2.8	340.198	341.206	36.273	3.90281e+07	14	0					0.198271	583	0	0	DDA for preferred ion	[M+H]+1	3.90281e+07	2.79395e+06	3.14396e+07	1.48453e+07	0.072	0.806	0.38	13.969	11.253	5.313	-3.8	-0.31	-1.39	3.8	3.49	2.41	4.6	7.5	1.3	1.3
Alternariol	C14 H10 O5		-1.12	258.053	257.045	16.832	8.46571e+06	31	0					0.0525342	204			No MS2	[M-H]-1	8.46571e+06	605647	8.39158e+06	994159	0.072	0.991	0.117	13.978	13.856	1.641	-3.81	-0.01	-3.09	3.81	3.79	0.72	8	0.7	1	0.7	0.3
[Similar to: NP-011548; ΔMass: 67.9872 Da]	C17 H30 N6 O3		0.25	366.238	365.231	36.819	1.60909e+07	2	1			57.3		0.238032	650			DDA for preferred ion	[M-H]-1	1.60909e+07	1.15885e+06	1.19831e+07	3.53814e+06	0.072	0.745	0.22	13.885	10.341	3.053	-3.8	-0.43	-2.19	3.8	3.37	1.61	1.3	1.2	6.2	3.7
[Similar to: NP-002322; ΔMass: 67.9872 Da]	C15 H33 N4 O5 P		-4.15	380.217	379.21	25.906	1.27865e+07	1	3			53.3		0.217277	571			DDA for preferred ion	[M-H]-1	1.27865e+07	916050	9.39844e+06	1.65226e+06	0.072	0.735	0.129	13.958	10.26	1.804	-3.8	-0.44	-2.95	3.8	3.36	0.85	8.4	0.7	5.3	1.2
2',4,7-Trihydroxy-2,7',8-trimethoxy-1,4'-biphenanthrene-5',8'-dione	C31 H22 O8		-0.82	522.131	557.1	33.418	1.90063e+07	2	0					0.131038	251			DDA for other ion	[M+Cl]-1	3.43963e+06	246310	1.90063e+07	207156	0.072	5.526	0.06	13.965	77.164	0.841	-3.8	2.47	-4.05	3.8	6.27	-0.25	4.2		8.4
(5E)-7-methylidene-10-oxo-4-(propan-2-yl)undec-5-enoic acid	C15 H24 O3		-1.48	252.172	253.179	30.007	6.33518e+07	20	5	66.5	66.9		66.9	0.172173	683	0	0	DDA for preferred ion	[M+H]+1	6.33518e+07	4.58418e+06	2.04411e+07	5.96144e+06	0.072	0.323	0.094	13.82	4.459	1.3	-3.79	-1.63	-3.41	3.79	2.16	0.38	6.2	1	5.7	1.5
(+/-)9-HpODE	C18 H32 O4		-0.12	312.23	311.223	25.906	2.61854e+08	37	2	85.8	71.6		71.6	0.230022	737			DDA for preferred ion	[M-H]-1	2.61854e+08	1.8929e+07	2.30128e+08	2.82058e+07	0.072	0.879	0.108	13.833	12.157	1.49	-3.79	-0.19	-3.21	3.79	3.6	0.58	8.9	7.3	8.4	7.8	0.3
Octadecyl fumarate	C22 H40 O4		-1.87	368.292	367.285	38.921	4.45492e+06	7	0					0.291971	793			No MS2	[M-H]-1	4.45492e+06	324334	77027.1	436403	0.073	0.017	0.098	13.736	0.237	1.346	-3.78	-5.85	-3.35	3.78	-2.07	0.43	8	0.3		1.2
9-hydroxy-hexadecan-1,16-dioic acid	C16 H30 O5		-0.78	302.209	301.202	28.347	6.48469e+07	3	0					0.209089	692			No MS2	[M-H]-1	2.11613e+07	1.55369e+06	6.48469e+07	2.26447e+06	0.073	3.064	0.107	13.62	41.737	1.457	-3.77	1.62	-3.22	3.77	5.38	0.54	7.3			1
9,10,13-trihydroxy-Octadecanoic acid	C18 H36 O5		-1.05	332.256	331.249	29.157	1.44811e+07	2	0					0.255924	770			No MS2	[M-H]-1	1.32953e+07	976427	1.44811e+07	2.68767e+06	0.073	1.089	0.202	13.616	14.831	2.753	-3.77	0.12	-2.31	3.77	3.89	1.46	7.3	0.7	1.3	1
(15Z)-9,12,13-Trihydroxy-15-octadecenoic acid	C18 H34 O5		-0.73	330.24	329.233	22.18	1.71e+08	7	1	93.6	80.9		80.9	0.240383	728			DDA for preferred ion	[M-H]-1	1.71e+08	1.25552e+07	7.61087e+07	2.12073e+07	0.073	0.445	0.124	13.62	6.062	1.689	-3.77	-1.17	-3.01	3.77	2.6	0.76	8.4	6.2	8.4	7.3
NP-021797	C12 H22 O3		-3.31	214.156	213.149	28.498	7.62725e+07	13	1	99.4	10		10	0.156186	729			DDA for preferred ion	[M-H]-1	4.04067e+07	2.99469e+06	7.62725e+07	1.41908e+06	0.074	1.888	0.035	13.493	25.469	0.474	-3.75	0.92	-4.83	3.75	4.67	-1.08	8.9	5.3	7.3	0.7
Hypnum acid	C22 H16 O9		-1.61	424.079	423.071	12.646	1.05032e+07	10	0					0.0787488	186			No MS2	[M-H]-1	1.05032e+07	776852	1.23216e+06	507345	0.074	0.117	0.048	13.52	1.586	0.653	-3.76	-3.09	-4.37	3.76	0.67	-0.61	5.9	0.7	0.7	0.7
[Similar to: (+/-)9,10-dihydroxy-12Z-octadecenoic acid; ΔMass: -0.0366 Da]	C12 H27 N8 P		-1.81	314.209	313.202	34.546	5.58859e+06	4	5			65.9		0.20906	665			DDA for preferred ion	[M-H]-1	5.58859e+06	412977	3.82514e+06	1.58139e+06	0.074	0.684	0.283	13.532	9.262	3.829	-3.76	-0.55	-1.82	3.76	3.21	1.94	4.8	0.3	4.8	0.7	0.7
(1S,2S,8R,10R,12S,13R,16R,17S)-2,17-Dimethoxy-5,13-bis(methoxymethyl)-10-methyl-7-propyl-7-azatetracyclo[7.6.2.0~1,8~.0~5,16~]heptadecane-9,10,12-triol	C26 H47 N O7		0.08	485.335	484.328	24.006	1.40806e+06	1	0					0.335293	691			No MS2	[M-H]-1	605916	45110.1	1.40806e+06	48009.3	0.074	2.324	0.079	13.432	31.214	1.064	-3.75	1.22	-3.66	3.75	4.96	0.09	1.2		3.4
Rubralactone	C14 H12 O6		0.04	276.063	275.056	13.37	3.40788e+07	13	10			68		0.0633985	230			DDA for preferred ion	[M-H]-1	2.55948e+07	1.91879e+06	3.40788e+07	2.56655e+06	0.075	1.331	0.1	13.339	17.761	1.338	-3.74	0.41	-3.32	3.74	4.15	0.42	1.3		6.7
flumedroxone	C22 H29 F3 O3		0.59	398.207	397.2	34.151	1.71815e+06	7	0					0.207112	520			No MS2	[M-H]-1	1.71815e+06	128103	727931	222677	0.075	0.424	0.13	13.412	5.682	1.738	-3.75	-1.24	-2.95	3.75	2.51	0.8	0.7	6.8	0.7	0.3	0
[FA(18:0)]12R_13S-epoxy-9Z-octadecenoicacid	C18 H32 O3		-1.07	296.235	295.228	35.257	1.0469e+08	34	0					0.234829	793			No MS2	[M-H]-1	8.57588e+07	6.44889e+06	1.0469e+08	2.9244e+07	0.075	1.221	0.341	13.298	16.234	4.535	-3.73	0.29	-1.55	3.73	4.02	2.18	7.8				7.5
NP-000863	C15 H14 O6		-62089.5	272.068	271.061	18.443	1.50206e+07	59	8	96.5	9.8		78.1	0.0681636	251	0	0	DDA for preferred ion	[M-H]-1	1.50206e+07	1.13595e+06	8.95966e+06	1.09639e+06	0.076	0.596	0.073	13.223	7.887	0.965	-3.72	-0.75	-3.78	3.72	2.98	-0.05	5.7		7
Mahanimbin	C23 H25 N O		-1.36	331.193	332.2	37.145	6.38737e+06	9	0					0.193163	583			No MS2	[M+H]+1	4.64799e+06	359699	6.38737e+06	383480	0.077	1.374	0.083	12.922	17.758	1.066	-3.69	0.46	-3.6	3.69	4.15	0.09	1		4.2
Corchorifatty acid F	C18 H32 O5		-0.33	328.225	327.218	21.046	4.56912e+07	6	4	63.8	65.8	69.2	65.8	0.224864	685			DDA for preferred ion	[M-H]-1	4.56912e+07	3.51365e+06	3.33568e+07	4.97455e+06	0.077	0.73	0.109	13.004	9.493	1.416	-3.7	-0.45	-3.2	3.7	3.25	0.5	7.8		7.3		0.3
N1-(2,6-dichlorobenzoyl)indoline-1-carboxamide	C16 H12 Cl2 N2 O2		-9.33	334.024	333.017	14.018	3.16306e+07	2	1	53.6	43.7		43.7	0.0244658	73			DDA for preferred ion	[M-H]-1	2.85132e+06	222805	3.16306e+07	1.07321e+06	0.078	11.093	0.376	12.797	141.965	4.817	-3.68	3.47	-1.41	3.68	7.15	2.27	2.6	0.3	8.4	0.7
7-oxo-11E-Tetradecenoic acid	C14 H24 O3		-2.21	240.172	241.179	27.553	1.75465e+07	6	0					0.172014	716			No MS2	[M+H]+1	1.75465e+07	1.37029e+06	1.86233e+06	4.70057e+06	0.078	0.106	0.268	12.805	1.359	3.43	-3.68	-3.24	-1.9	3.68	0.44	1.78	5.7	0.7		1
7-Chloro-1-O-methyl-w-hydroxyemodin	C16 H11 Cl O6		0.31	334.025	333.017	20.569	2.24799e+07	2	0					0.0245191	73			No MS2	[M-H]-1	2.55094e+06	197738	2.24799e+07	930391	0.078	8.812	0.365	12.901	113.685	4.705	-3.69	3.14	-1.46	3.69	6.83	2.23	1		4	0.7
2-hydroxy-heptadecanoic acid	C17 H34 O3		-2.41	286.25	285.243	38.65	3.94419e+06	9	0					0.250105	874			No MS2	[M-H]-1	3.94419e+06	308497	867683	126093	0.078	0.22	0.032	12.785	2.813	0.409	-3.68	-2.18	-4.97	3.68	1.49	-1.29	4.8	0.3	0.7	0.3
2,3,4,5-tetranor-thromboxane B1	C16 H28 O6		-0.74	316.188	315.181	25.566	1.25456e+07	1	0					0.188356	596			No MS2	[M-H]-1	1.25456e+07	974157	1.27111e+06	1.42406e+06	0.078	0.101	0.114	12.878	1.305	1.462	-3.69	-3.3	-3.14	3.69	0.38	0.55	7.3	2.8	0.7	2.8
Methyl 6-hydroxy-1-[(triisopropylsilyl)oxy]bicyclo[2.2.2]octane-2-carboxylate	C19 H36 O4 Si		0.38	356.238	355.231	29.269	404847	1	0					0.23842	669			No MS2	[M-H]-1	345100	27221.4	404847	41714	0.079	1.173	0.121	12.678	14.872	1.532	-3.66	0.23	-3.05	3.66	3.89	0.62	6.8
Elephantopinolide M	C15 H16 O5		-0.66	276.1	275.092	12.539	4.23282e+06	38	0					0.0995923	361			No MS2	[M-H]-1	4.23282e+06	332777	1.23586e+06	1.04099e+06	0.079	0.292	0.246	12.72	3.714	3.128	-3.67	-1.78	-2.02	3.67	1.89	1.65	6.4	0.3	0.7
2-(3-Butyl-4-oxo-3,4-dihydro-1-phthalazinyl)-N-[2-(diethylamino)ethyl]acetamide	C20 H30 N4 O2		-3.71	358.236	357.228	15.209	1.6466e+06	4	0					0.235548	658			No MS2	[M-H]-1	1.6466e+06	129894	592136	111907	0.079	0.36	0.068	12.677	4.559	0.862	-3.66	-1.48	-3.88	3.66	2.19	-0.22	2.8	0.3	0.7	0
N1-(1,1,3,3-Tetramethylbutyl)-2,6-dimethoxybenzamide	C17 H27 N O3		-1.43	293.199	294.206	20.914	6.2284e+07	26	2	59.9	42.6		55.7	0.198673	678	0	0	DDA for preferred ion	[M+H]+1	2.49475e+07	1.98698e+06	6.2284e+07	1.3831e+06	0.08	2.497	0.055	12.555	31.346	0.696	-3.65	1.32	-4.17	3.65	4.97	-0.52	4	1	6.7	0.7
5,3',4',5'-Tetrahydroxy-6,7-dimethoxyflavone	C17 H14 O8		-0.39	346.069	345.061	16.762	735209	27	0					0.0687313	199			No MS2	[M-H]-1	224857	17893.1	735209	20882.1	0.08	3.27	0.093	12.567	41.089	1.167	-3.65	1.71	-3.43	3.65	5.36	0.22	6.8		0.7
2-(2,3,4,9-Tetrahydro-1H-carbazol-6-ylmethyl)-1H-isoindole-1,3(2H)-dione	C21 H18 N2 O2		0.59	330.137	329.13	31.258	817220	56	0					0.137024	415			No MS2	[M-H]-1	300361	23920	817220	25482.8	0.08	2.721	0.085	12.557	34.165	1.065	-3.65	1.44	-3.56	3.65	5.09	0.09	3.6		1.2
(15Z)-9,12,13-Trihydroxy-15-octadecenoic acid	C18 H34 O5		-0.95	330.24	329.233	23.34	1.27641e+08	7	1	94.7	83.2		83.2	0.240309	728			DDA for preferred ion	[M-H]-1	1.27641e+08	1.01483e+07	6.43699e+07	1.85062e+07	0.08	0.504	0.145	12.578	6.343	1.824	-3.65	-0.99	-2.79	3.65	2.67	0.87	7.8		1.3		0.7
Isokaempferide	C16 H12 O6		-1.58	300.063	301.07	8.37	5.35002e+07	53	0					0.0629138	210	0	0	DDA for preferred ion	[M+H]+1	5.35002e+07	4.3602e+06	1.67704e+07	2.73312e+06	0.081	0.313	0.051	12.27	3.846	0.627	-3.62	-1.67	-4.29	3.62	1.94	-0.67	5.7	1	1.3	1
9-(5-Deoxypent-4-enofuranosyl)-9H-purin-6-amine	C10 H11 N5 O3		-1.61	249.086	250.093	1.392	9.44845e+08	18	0					0.0857883	344	0	0	DDA for preferred ion	[M+H]+1	9.44845e+08	7.61006e+07	6.07884e+08	7.27847e+07	0.081	0.643	0.077	12.416	7.988	0.956	-3.63	-0.64	-3.7	3.63	3	-0.06	6.7		7.3	1.3
10_16-Dihydroxyhexadecanoicacid	C16 H32 O4		-0.65	288.23	287.223	30.83	5.17965e+06	7	0					0.229872	798			No MS2	[M-H]-1	5.17965e+06	419083	3.42402e+06	857575	0.081	0.661	0.166	12.359	8.17	2.046	-3.63	-0.6	-2.59	3.63	3.03	1.03	2.6	0.3	1	0.7	0.3
2-(2-tert-butyl-9H-imidazo[1,2-a]benzimidazol-9-yl)-N,N-diethylethanamine	C19 H28 N4		-5.1	312.23	311.223	27.079	3.50021e+07	37	0					0.229803	736			DDA for preferred ion	[M-H]-1	3.50021e+07	2.86573e+06	2.41466e+07	4.15894e+06	0.082	0.69	0.119	12.214	8.426	1.451	-3.61	-0.54	-3.07	3.61	3.07	0.54	2.4		7.3
(-)-Jasmonicacid	C12 H18 O3		-2.17	210.125	211.132	28.982	1.44793e+07	27	0					0.125139	596			No MS2	[M+H]+1	1.44793e+07	1.18257e+06	8.15057e+06	672784	0.082	0.563	0.046	12.244	6.892	0.569	-3.61	-0.83	-4.43	3.61	2.78	-0.81	2.4		1
[Similar to: NP-004549; ΔMass: 254.0216 Da]	C25 H17 N8 O4 P		-0.46	524.111	559.08	31.198	3.677e+06	1	2			65.8		0.110798	211			DDA for preferred ion	[M+Cl]-1	505513	41943.3	3.677e+06	51052.2	0.083	7.274	0.101	12.052	87.666	1.217	-3.59	2.86	-3.31	3.59	6.45	0.28	0.7		4.8
Palmitoleic Acid	C16 H30 O2		86474.2	276.208	277.216	25.882	2.32775e+08	32	1	68.7	67.5		67.5	0.208455	755	0	0	DDA for preferred ion	[M+H]+1	2.32775e+08	1.95128e+07	7.12396e+07	3.14386e+07	0.084	0.306	0.135	11.929	3.651	1.611	-3.58	-1.71	-2.89	3.58	1.87	0.69	6.7	2.4	6.7	3.5	0.7
Norpsilocin	C11 H14 N2 O		-1.36	190.11	191.118	11.192	3.11243e+07	58	1			51.2		0.110355	580	0	0	DDA for preferred ion	[M+H]+1	1.80832e+07	1.51499e+06	3.11243e+07	6.22854e+06	0.084	1.721	0.344	11.936	20.544	4.111	-3.58	0.78	-1.54	3.58	4.36	2.04	2.9	0.7	4	1
N-stearoyl proline	C23 H43 N O3		-1.57	381.324	382.331	38.379	3.31795e+07	0	0					0.323695	849	0	0	DDA for other ion	[M+H]+1	3.31795e+07	2.79998e+06	2.23382e+07	1.5677e+07	0.084	0.673	0.472	11.85	7.978	5.599	-3.57	-0.57	-1.08	3.57	3	2.49	1.3	3.7	8.4	5.7
GANT 61	C27 H35 N5		2.53	429.29	430.297	37.327	5.29211e+06	3	0					0.290333	676			No MS2	[M+H]+1	5.29211e+06	442780	2.41861e+06	430808	0.084	0.457	0.081	11.952	5.462	0.973	-3.58	-1.13	-3.62	3.58	2.45	-0.04	5.9		1
Cyanidin	C15 H11 Cl O6		-2.43	322.024	321.016	12.508	569570	5	0					0.0236341	73			No MS2	[M-H]-1	334816	28055.9	569570	30833.2	0.084	1.701	0.092	11.934	20.301	1.099	-3.58	0.77	-3.44	3.58	4.34	0.14	5.2
11,12-dihydroxy arachidic acid	C20 H40 O4		-1.34	344.292	343.285	35.595	8.8841e+06	3	0					0.292199	849			No MS2	[M-H]-1	8.8841e+06	743642	6.50024e+06	1.28964e+06	0.084	0.732	0.145	11.947	8.741	1.734	-3.58	-0.45	-2.78	3.58	3.13	0.79	8	1.7	6.4	0.7	0.7
Streptcytosine D	C15 H21 N3 O4		0.12	307.153	306.146	7.21	4.01113e+06	17	0					0.153242	499			No MS2	[M-H]-1	1.09597e+06	93634.6	4.01113e+06	160808	0.085	3.66	0.147	11.705	42.838	1.717	-3.55	1.87	-2.77	3.55	5.42	0.78	0.7	0	5.9	0.3
(2E_6E)-(10R_11S)-10_11-Epoxy-3_7_11-trimethyltrideca-2_6-dienoicacid	C16 H26 O3		-2.09	266.188	267.195	27.11	5.2929e+07	15	0					0.187639	705			No MS2	[M+H]+1	5.2929e+07	4.47746e+06	5.34556e+06	4.69867e+06	0.085	0.101	0.089	11.821	1.194	1.049	-3.56	-3.31	-3.49	3.56	0.26	0.07	3.5
Vibralactone D	C12 H18 O3		-2.34	210.125	209.118	21.591	2.21235e+07	27	0					0.125102	595	0	0	DDA for preferred ion	[M-H]-1	9.21596e+06	794896	2.21235e+07	938997	0.086	2.401	0.102	11.594	27.832	1.181	-3.54	1.26	-3.29	3.54	4.8	0.24	7.5		5.7
Phomoarcherin C	C23 H30 O4		-1.52	370.214	369.207	36.225	5.86761e+06	9	0					0.213846	578			No MS2	[M-H]-1	5.86761e+06	501933	171969	501423	0.086	0.029	0.085	11.69	0.343	0.999	-3.55	-5.09	-3.55	3.55	-1.55	0	6.4	0.7		1.2
Gentian violet	C25 H29 N3		-2.27	371.235	372.243	28.974	1.86565e+07	2	1	99.3	10		10	0.235306	634	0	0	DDA for preferred ion	[M+H]+1	1.86565e+07	1.60497e+06	5.52286e+06	9.03027e+06	0.086	0.296	0.484	11.624	3.441	5.626	-3.54	-1.76	-1.05	3.54	1.78	2.49	5.7	0.7	1	4.2
13-beta-D-Glucosyloxydocosanoate	C28 H54 O8		0.2	518.382	517.375	31.94	3.34143e+06	1	0					0.381971	737			No MS2	[M-H]-1	750979	64294.4	3.34143e+06	70714.8	0.086	4.449	0.094	11.68	51.971	1.1	-3.55	2.15	-3.41	3.55	5.7	0.14	0.7		3.7
12-Oxo phytodienoic acid	C18 H28 O3		-1.26	292.203	293.211	29.94	2.52872e+08	21	5	82.9	77.3		77.3	0.203478	696			DDA for preferred ion	[M+H]+1	2.52872e+08	2.17863e+07	1.03259e+08	3.77754e+07	0.086	0.408	0.149	11.607	4.74	1.734	-3.54	-1.29	-2.74	3.54	2.24	0.79	1.3	1.3	4
11,12-epoxy-14Z-Eicosenoic acid	C20 H36 O3		-1.07	324.266	323.259	36.244	4.45641e+06	5	0					0.266099	821			DDA for other ion	[M-H]-1	3.20039e+06	276681	4.45641e+06	873539	0.086	1.392	0.273	11.567	16.107	3.157	-3.53	0.48	-1.87	3.53	4.01	1.66	2.1	0.3	4.8	2.3
(2S,3R,4S,5S,6R)-2-({4a,5,7-trihydroxy-7-methyl-1H,4aH,5H,6H,7H,7aH-cyclopenta[c]pyran-1-yl}oxy)-6-(hydroxymethyl)oxane-3,4,5-triol	C15 H24 O10		98789.4	400.11	399.103	27.015	5.83337e+06	4	1	51.2	7.6		50	0.1098	274			DDA for preferred ion	[M-H]-1	5.83337e+06	502202	1.98697e+06	635551	0.086	0.341	0.109	11.616	3.957	1.266	-3.54	-1.55	-3.2	3.54	1.98	0.34	7	2.8		3.4
Tetranor-12R-HETE	C16 H26 O3		-67663.1	248.177	249.184	19.219	7.22879e+07	11	3	82	76.6		76.6	0.177064	713	0	0	DDA for preferred ion	[M+H]+1	7.22879e+07	6.2557e+06	6.1004e+07	1.76733e+07	0.087	0.844	0.244	11.556	9.752	2.825	-3.53	-0.24	-2.03	3.53	3.29	1.5	7.3	1	1.3	1.3
Pifarnine	C27 H40 N2 O2		-1.29	424.308	425.316	32.32	9.45102e+06	3	0					0.308431	727			No MS2	[M+H]+1	5.32726e+06	460924	9.45102e+06	469646	0.087	1.774	0.088	11.558	20.504	1.019	-3.53	0.83	-3.5	3.53	4.36	0.03	3.2		2.6
NP-002322	C18 H32 O4		-57685.5	294.219	295.226	25.865	9.01908e+07	29	6	90.3	82.5		82.5	0.218915	744			DDA for preferred ion	[M+H]+1	9.01908e+07	7.87937e+06	1.92397e+07	1.2484e+07	0.087	0.213	0.138	11.446	2.442	1.584	-3.52	-2.23	-2.85	3.52	1.29	0.66	4.6		2.4
METHYL 3,5-DI-TERT-BUTYL-4-HYDROXYBENZOATE	C16 H24 O3		-1.21	264.172	263.165	36.816	754940	12	0					0.172224	652			No MS2	[M-H]-1	754940	65507.1	175155	130517	0.087	0.232	0.173	11.525	2.674	1.992	-3.53	-2.11	-2.53	3.53	1.42	0.99	2.8	0
[FA(18:2)]9Z_11E-octadecadienoicacid	C18 H32 O2		0.61	280.24	279.233	39.017	3.08236e+07	38	0					0.2404	858			No MS2	[M-H]-1	3.08236e+07	2.69537e+06	2.71044e+07	4.22365e+06	0.087	0.879	0.137	11.436	10.056	1.567	-3.52	-0.19	-2.87	3.52	3.33	0.65					3.7
6,10-Dimethyl-5(E),9-undecadien-2-one	C13 H22 O		-1.71	194.167	195.174	35.325	1.01892e+09	9	0					0.166734	859	0	0	DDA for preferred ion	[M+H]+1	1.01892e+09	8.97376e+07	6.30313e+08	1.88261e+08	0.088	0.619	0.185	11.354	7.024	2.098	-3.51	-0.69	-2.44	3.51	2.81	1.07	9.5	8.4	9.5	8.9	1
NP-020214	C16 H32 O4		138758	328.224	311.221	32.999	7.04792e+07	4	2	86.2	79.6		80.1	0.224333	683			DDA for other ion	[M+H-H2O]+1	7.04792e+07	6.29107e+06	2.05431e+07	8.73698e+06	0.089	0.291	0.124	11.203	3.265	1.389	-3.49	-1.78	-3.01	3.49	1.71	0.47	7.3		1.3		7.5
Glycolithocholate	C26 H43 N O4		-1.79	433.318	416.315	38.382	1.79668e+07	4	0					0.318434	735			No MS2	[M+H-H2O]+1	1.73343e+07	1.54416e+06	1.79668e+07	1.74863e+07	0.089	1.036	1.009	11.226	11.635	11.324	-3.49	0.05	0.01	3.49	3.54	3.5	2.4	0.7	2.9	1.3
12-oxo Phytodienoic Acid	C18 H28 O3		-2.44	292.203	293.21	28.638	5.29058e+07	21	5	87.5	80.6		80.6	0.203132	695			DDA for preferred ion	[M+H]+1	5.29058e+07	4.72667e+06	2.94586e+07	6.51398e+06	0.089	0.557	0.123	11.193	6.232	1.378	-3.48	-0.84	-3.02	3.48	2.64	0.46	2.9
(2R,3S,4S,5S,6R)-2-({7-hydroxy-4-[(3Z)-5-hydroxy-3-methylpent-3-en-1-yl]-4a,8,8-trimethyl-3-methylidene-decahydronaphthalen-2-yl}oxy)-6-(hydroxymethyl)oxane-3,4,5-triol	C26 H44 O8		35156	501.33	502.337	14.27	7.04631e+07	0	1	55.8	45.5		57.4	0.329801	658			DDA for preferred ion	[M+H]+1	6.05889e+07	5.37823e+06	7.04631e+07	1.25352e+06	0.089	1.163	0.021	11.266	13.102	0.233	-3.49	0.22	-5.59	3.49	3.71	-2.1	7.8	1.5	7.3	0.7
Sulfamethizole	C9 H10 N4 O2 S2		18.11	270.029	269.022	13.484	3.63384e+07	5	1	51.3	58.2		58.2	0.0294061	109			DDA for preferred ion	[M-H]-1	2.41183e+07	2.16106e+06	3.63384e+07	8.22463e+06	0.09	1.507	0.341	11.16	16.815	3.806	-3.48	0.59	-1.55	3.48	4.07	1.93	9.5	4.8	9.5	8.6
NP-021030	C9 H8 O4		-255532	134.036	179.034	3.546	3.38802e+08	1	4	95.5	62.5		63.3	0.035759	267			DDA for other ion	[M+FA-H]-1	3.38802e+08	3.03815e+07	3.82697e+07	4.74345e+07	0.09	0.113	0.14	11.152	1.26	1.561	-3.48	-3.15	-2.84	3.48	0.33	0.64	8.4	1.3		1.3
4-oxo-4,5,6,7-tetrahydrobenzo[b]furan-3-carboxylic acid	C9 H8 O4		-5.12	180.041	179.034	3.558	3.38802e+08	1	4	86.1	50.3		69.6	0.0413376	230			DDA for preferred ion	[M-H]-1	3.38802e+08	3.03815e+07	1.05603e+07	4.74345e+07	0.09	0.031	0.14	11.152	0.348	1.561	-3.48	-5	-2.84	3.48	-1.52	0.64	1.3	6.7		6.2
Methyl 5-[(3-chlorophenoxy)methyl]-2-furoate	C13 H11 Cl O4		-0.84	266.034	267.042	12.486	1.00499e+07	6	0					0.0343627	129			No MS2	[M+H]+1	5.06925e+06	459264	1.00499e+07	484068	0.091	1.983	0.095	11.038	21.883	1.054	-3.46	0.99	-3.39	3.46	4.45	0.08	2.1		3.7
Leptosidin	C16 H12 O6		0.31	300.063	299.056	26.013	4.22588e+07	53	0					0.0634801	212			No MS2	[M-H]-1	2.68224e+07	2.43011e+06	4.22588e+07	1.88036e+06	0.091	1.576	0.07	11.038	17.39	0.774	-3.46	0.66	-3.83	3.46	4.12	-0.37		2.1	4	1
(E)-6-(2,4-dihydroxyl-5-methylphenyl)-6-oxo-2-hexenoic acid	C13 H14 O5		-2.06	250.084	231.066	9.611	4.32008e+08	30	0					0.0836079	334			DDA for other ion	[M-H-H2O]-1	4.32008e+08	3.92138e+07	2.93894e+08	2.83623e+07	0.091	0.68	0.066	11.017	7.495	0.723	-3.46	-0.56	-3.93	3.46	2.91	-0.47	9.5	1.3	1.3	6.7
(+/-)9-HpODE	C18 H32 O4		-0.24	312.23	311.223	34.907	4.32829e+07	37	3	83.9	49.7		68	0.229985	737			DDA for preferred ion	[M-H]-1	2.31164e+07	2.10579e+06	4.32829e+07	3.3007e+06	0.091	1.872	0.143	10.978	20.554	1.567	-3.46	0.9	-2.81	3.46	4.36	0.65	4.6		1.3		4.2
N-palmitoyl threonine	C20 H39 N O4		-0.63	357.288	356.28	37.162	1.26745e+06	0	0					0.287683	805			No MS2	[M-H]-1	1.26745e+06	116069	909976	102579	0.092	0.718	0.081	10.92	7.84	0.884	-3.45	-0.48	-3.63	3.45	2.97	-0.18	7.2	0	2.3	0
Methyl 1,2,2,6,6-pentamethyl-4-piperidyl sebacate	C21 H39 N O4		-1.76	369.287	368.28	37.144	3.71073e+06	2	0					0.287259	778			No MS2	[M-H]-1	3.71073e+06	340626	1.61052e+06	359540	0.092	0.434	0.097	10.894	4.728	1.056	-3.45	-1.2	-3.37	3.45	2.24	0.08	9.1	2.5	2.3	0.3
1-(3,5-Dihydroxyphenyl)-12-hydroxy-2-tridecanyl acetate	C21 H34 O5		-1.76	366.24	365.233	30.708	2.19474e+07	13	2	56.9	44.1		61.2	0.239981	655			DDA for preferred ion	[M-H]-1	2.19474e+07	2.00989e+06	6.92213e+06	44514.2	0.092	0.315	0.002	10.92	3.444	0.022	-3.45	-1.66	-8.95	3.45	1.78	-5.5	8.9		6.4
Prostaglandin K1	C20 H32 O5		-51133.8	334.214	333.207	34.556	8.42083e+06	63	20	70.9	8.5		9.2	0.214377	641			DDA for preferred ion	[M-H]-1	2.63576e+06	245635	8.42083e+06	326547	0.093	3.195	0.124	10.73	34.282	1.329	-3.42	1.68	-3.01	3.42	5.1	0.41	1		4.2
Pestalpolyol E	C22 H38 O4		-1.02	366.277	365.269	33.716	1.34334e+06	1	0					0.276635	755			No MS2	[M-H]-1	1.06171e+06	98220.8	1.34334e+06	78193.3	0.093	1.265	0.074	10.809	13.677	0.796	-3.43	0.34	-3.76	3.43	3.77	-0.33	1.2		2.3
N-(hexadecanoyl)-homoserine lactone	C20 H37 N O3		-1.51	339.277	338.27	37.757	8.61992e+06	3	0					0.276831	816			DDA for preferred ion	[M-H]-1	8.61992e+06	800776	5.0033e+06	871785	0.093	0.58	0.101	10.764	6.248	1.089	-3.43	-0.78	-3.31	3.43	2.64	0.12	8		1
Commendamide	C18 H35 N O4		-2.19	329.256	312.253	35.362	3.2689e+07	3	0					0.255887	777			No MS2	[M+H-H2O]+1	3.2689e+07	3.04073e+06	2.25873e+07	5.40789e+06	0.093	0.691	0.165	10.75	7.428	1.778	-3.43	-0.53	-2.6	3.43	2.89	0.83	5.7	1	2.9	2.6	0.7
Thymidine 5'-monophosphate	C10 H15 N2 O8 P		12.38	322.061	321.053	15.181	6.2784e+07	4	2	78.9	68.5		68.5	0.0605874	188			DDA for preferred ion	[M-H]-1	2.32448e+07	2.18696e+06	6.2784e+07	3.24568e+06	0.094	2.701	0.14	10.629	28.708	1.484	-3.41	1.43	-2.84	3.41	4.84	0.57	7.3	4.8	8.4	5.9
N-(4-Chlorophenyl)-2,2-bis(4-ethylphenyl)cyclopropanecarboxamide	C26 H26 Cl N O		-1.49	403.17	402.162	39.484	411880	2	0					0.169691	421			No MS2	[M-H]-1	222104	20884.2	411880	95319.9	0.094	1.854	0.429	10.635	19.722	4.564	-3.41	0.89	-1.22	3.41	4.3	2.19	3.6		0.3
CU5250000	C8 H5 N O		0.91	131.037	149.071	3.432	4.00258e+07	11	0					0.0372325	284	0	0	DDA for preferred ion	[M+NH4]+1	4.00258e+07	3.76068e+06	2.41213e+06	3.99357e+06	0.094	0.06	0.1	10.643	0.641	1.062	-3.41	-4.05	-3.33	3.41	-0.64	0.09	1.3				6.8
(4E)-2-Oxohexenoicacid	C6 H8 O3		1.6	128.048	111.044	38.401	2.92958e+07	36	0					0.0475487	371			No MS2	[M+H-H2O]+1	2.92958e+07	2.74081e+06	1.35962e+07	3.35965e+06	0.094	0.464	0.115	10.689	4.961	1.226	-3.42	-1.11	-3.12	3.42	2.31	0.29	1.3		5.7
(12Z)-9,10,11-trihydroxyoctadec-12-enoic acid	C18 H34 O5		66561.2	352.222	353.229	22.548	3.55857e+07	0	7	98.9	9.9		75.5	0.221849	630	0	0	DDA for preferred ion	[M+H]+1	3.55857e+07	3.34075e+06	2.20292e+07	6.03525e+06	0.094	0.619	0.17	10.652	6.594	1.807	-3.41	-0.69	-2.56	3.41	2.72	0.85	3.5	1	1.3	1
(+/-)9,10-dihydroxy-12Z-octadecenoic acid	C18 H34 O4		-0.15	314.246	313.238	30.151	3.15294e+07	20	5	89.7	9.5		68.5	0.245661	782			DDA for preferred ion	[M-H]-1	3.15294e+07	2.9496e+06	1.89107e+07	4.84696e+06	0.094	0.6	0.154	10.689	6.411	1.643	-3.42	-0.74	-2.7	3.42	2.68	0.72	6.7	1	4.6	2.1	1
Muconic dialdehyde	C6 H6 O2		1.77	110.037	111.044	38.411	2.92958e+07	26	0					0.0369739	336	0	0	DDA for preferred ion	[M+H]+1	2.92958e+07	2.78041e+06	1.35962e+07	3.38985e+06	0.095	0.464	0.116	10.537	4.89	1.219	-3.4	-1.11	-3.11	3.4	2.29	0.29	7.3		1.3
(3R,4aR,8aR)-2-(Adamantan-1-ylcarbonyl)-N-(2-methyl-2-propanyl)decahydro-3-isoquinolinecarboxamide	C25 H40 N2 O2		-2.14	400.308	401.315	39.113	5.98753e+06	2	0					0.308123	770			No MS2	[M+H]+1	5.98753e+06	577299	1.43745e+06	612190	0.096	0.24	0.102	10.372	2.49	1.06	-3.37	-2.06	-3.29	3.37	1.32	0.08	3.2		0.7
(3E)-1,3,8-Nonatriene	C9 H14		-1.56	122.109	245.226	37.86	1.8281e+08	16	1			54.4		0.109359	896	0	0	DDA for other ion	[2M+H]+1	1.8281e+08	1.75669e+07	1.4462e+08	3.27116e+07	0.096	0.791	0.179	10.407	8.233	1.862	-3.38	-0.34	-2.48	3.38	3.04	0.9	6.2	3.5	7.3	4.6
Lipoxin B4	C20 H32 O5		-0.82	352.225	351.217	31.243	5.85982e+07	58	10	72.1	67		67	0.224685	638			DDA for preferred ion	[M-H]-1	5.85982e+07	5.67687e+06	1.10259e+07	7.23202e+06	0.097	0.188	0.123	10.322	1.942	1.274	-3.37	-2.41	-3.02	3.37	0.96	0.35	9.5		7.8
Frustulosin	C12 H10 O3		-1.6	202.063	203.07	13.891	1.79529e+07	41	0					0.0626704	310			No MS2	[M+H]+1	1.79529e+07	1.74826e+06	4.31735e+06	4.28742e+06	0.097	0.24	0.239	10.269	2.47	2.452	-3.36	-2.06	-2.07	3.36	1.3	1.29	5.1	1	1
Dimethyl 7-chloropyrrolo[1,2-c]pyrimidine-5,6-dicarboxylate	C11 H9 Cl N2 O4		-0.41	268.025	302.994	15.474	3.90935e+06	1	0					0.0249742	93			No MS2	[M+Cl]-1	569855	55173.5	3.30923e+06	3.90935e+06	0.097	5.807	6.86	10.328	59.979	70.855	-3.37	2.54	2.78	3.37	5.91	6.15	0.7	0	3.7	1
Cyclooctene	C8 H14		0.46	110.11	111.117	37.85	3.2274e+07	31	0					0.109601	995			DDA for preferred ion	[M+H]+1	3.2274e+07	3.14331e+06	2.99717e+07	5.32455e+06	0.097	0.929	0.165	10.268	9.535	1.694	-3.36	-0.11	-2.6	3.36	3.25	0.76	2.4	1.5	4.6	1
[Hydroxy(phenyl)methyl]{[methyl(methylsulfonyl)amino]methyl}phosphinic acid	C10 H16 N O5 P S		-1.83	293.048	338.046	4.69	2.43267e+06	1	0					0.0481433	164			No MS2	[M+FA-H]-1	975307	94235.6	2.43267e+06	94918.2	0.097	2.494	0.097	10.35	25.815	1.007	-3.37	1.32	-3.36	3.37	4.69	0.01	0.7		3.2
[2-(Dichloromethyl)-4,5-dihydro-1,3-oxazol-4-yl](4-nitrophenyl)methanol	C11 H10 Cl2 N2 O4		0.01	304.002	302.994	15.484	3.90935e+06	1	0					0.00176639	6			No MS2	[M-H]-1	569855	55173.5	3.30923e+06	3.90935e+06	0.097	5.807	6.86	10.328	59.979	70.855	-3.37	2.54	2.78	3.37	5.91	6.15	0.7	2.2	1	8
P-3355	C7 H9 N O3		-2.35	155.058	156.065	1.137	1.12668e+08	26	0					0.0578793	373	0	0	DDA for preferred ion	[M+H]+1	8.87145e+07	8.67063e+06	8.20138e+07	1.12668e+08	0.098	0.924	1.27	10.232	9.459	12.994	-3.35	-0.11	0.34	3.35	3.24	3.7	4	7	3.5
Ethyl 5-[3-(cyclohexylamino)-2-hydroxypropoxy]-1,2-dimethyl-1H-indole-3-carboxylate	C22 H32 N2 O4		-0.83	388.236	387.229	35.874	970278	13	0					0.235884	608			No MS2	[M-H]-1	970278	94953	90473.2	46305.8	0.098	0.093	0.048	10.219	0.953	0.488	-3.35	-3.42	-4.39	3.35	-0.07	-1.04	6.6	0
delta2-THA	C24 H34 O2		-2.16	354.255	355.262	38.422	2.64872e+06	5	0					0.255114	720			No MS2	[M+H]+1	2.64872e+06	258736	1.51476e+06	728647	0.098	0.572	0.275	10.237	5.854	2.816	-3.36	-0.81	-1.86	3.36	2.55	1.49	7.5		0.7
A-134U	C8 H12 N6 O2		1.98	224.103	259.072	14.039	1.42499e+06	3	0					0.102617	458			DDA for other ion	[M+Cl]-1	1.42499e+06	139914	217061	398463	0.098	0.152	0.28	10.185	1.551	2.848	-3.35	-2.71	-1.84	3.35	0.63	1.51	2.8	0.3
4,4'-Methylenebis(N~1~,N~1~-diethyl-1,3-benzenediamine)	C21 H32 N4		-5	340.261	339.254	36.37	8.16869e+06	7	1			57.4		0.260997	767			DDA for preferred ion	[M-H]-1	8.16869e+06	800489	7.92587e+06	1.07773e+06	0.098	0.97	0.132	10.205	9.901	1.346	-3.35	-0.04	-2.92	3.35	3.31	0.43	2.1		3.7	0.7
(S)-Abscisicacid	C15 H20 O4		-1.09	264.136	263.129	37.842	8.52222e+06	72	0					0.135871	514			No MS2	[M-H]-1	5.72056e+06	561572	8.52222e+06	409770	0.098	1.49	0.072	10.187	15.176	0.73	-3.35	0.58	-3.8	3.35	3.92	-0.45	3.7		1.5
PGF2alpha isopropyl ester	C23 H40 O5		-2.38	396.287	379.283	35.495	1.00236e+07	1	0					0.286631	723			No MS2	[M+H-H2O]+1	7.93951e+06	783332	1.00236e+07	1.39766e+06	0.099	1.262	0.176	10.136	12.796	1.784	-3.34	0.34	-2.51	3.34	3.68	0.84	2.1		4.2	0.7
Tetranor-12R-HETE	C16 H26 O3		-67663	248.177	249.184	21.78	1.01779e+08	11	3	82.8	77.2		77.2	0.1771	714	0	0	DDA for preferred ion	[M+H]+1	1.01779e+08	1.01906e+07	1.70311e+07	1.13872e+07	0.1	0.167	0.112	9.987	1.671	1.117	-3.32	-2.58	-3.16	3.32	0.74	0.16	5.7		1.3
[Similar to: 14(S)-HDHA; ΔMass: -5.9914 Da]	C16 H30 N6 O2		2.18	338.244	339.251	33.521	2.81937e+07	1	1			50.3		0.243763	721	0	0	DDA for preferred ion	[M+H]+1	2.38079e+07	2.38305e+06	2.81937e+07	4.321e+06	0.1	1.184	0.181	9.991	11.831	1.813	-3.32	0.24	-2.46	3.32	3.56	0.86	5.7	1	2.9	1.5
2,2'-Tricyclo[3.3.1.1~3,7~]decane-1,3-diylbis(N-tert-butylacetamide)	C22 H38 N2 O2		-2.63	362.292	363.3	39.575	7.09025e+06	2	0					0.292375	807			No MS2	[M+H]+1	7.09025e+06	726509	3.04466e+06	876999	0.102	0.429	0.124	9.759	4.191	1.207	-3.29	-1.22	-3.02	3.29	2.07	0.27	2.1		1
Nocardione B	C14 H12 O4		-1.43	244.073	243.066	11.946	1.17467e+07	51	0					0.0732095	300			DDA for preferred ion	[M-H]-1	1.17467e+07	1.20677e+06	1.53449e+06	1.99804e+06	0.103	0.131	0.17	9.734	1.272	1.656	-3.28	-2.94	-2.56	3.28	0.35	0.73	3.5		0.7
N-Butyryl-L-homoserinelactone	C8 H13 N O3		-1.06	171.089	172.097	1.201	7.03823e+07	28	0					0.0893627	522			No MS2	[M+H]+1	5.05211e+07	5.20325e+06	6.09617e+07	7.03823e+07	0.103	1.207	1.393	9.71	11.716	13.527	-3.28	0.27	0.48	3.28	3.55	3.76		1	4		1
Linoleoyl Ethanolamide	C20 H37 N O2		-1.79	323.282	324.289	36.564	7.91849e+07	4	2	95.9	76.3		76.3	0.281849	872	0	0	DDA for preferred ion	[M+H]+1	7.91849e+07	8.19335e+06	4.55798e+07	1.23452e+07	0.103	0.576	0.156	9.665	5.563	1.507	-3.27	-0.8	-2.68	3.27	2.48	0.59	8.4	6.4	8.9	5.7
Hispidulin 7-sulfate	C16 H12 O9 S		-2.51	380.019	379.012	9.519	5.23246e+06	3	0					0.0192476	51			No MS2	[M-H]-1	5.23246e+06	536575	4.44053e+06	691843	0.103	0.849	0.132	9.752	8.276	1.289	-3.29	-0.24	-2.92	3.29	3.05	0.37	6.4	0.7	7	2.3
Dehydrophytosphingosine	C18 H37 N O3		-2.04	315.277	316.284	30.294	9.45193e+07	3	0					0.2767	878	0	0	DDA for preferred ion	[M+H]+1	9.45193e+07	9.76212e+06	8.61225e+06	6.79696e+07	0.103	0.091	0.719	9.682	0.882	6.963	-3.28	-3.46	-0.48	3.28	-0.18	2.8	8.4	1	1	7.3
[Similar to: Deoxycholic Acid; ΔMass: -0.0752 Da]	C20 H33 N4 P S		2.72	392.217	391.21	33.625	1.83582e+06	2	4			86.8		0.217421	554			DDA for preferred ion	[M-H]-1	1.83582e+06	189178	377156	147993	0.103	0.205	0.081	9.704	1.994	0.782	-3.28	-2.28	-3.63	3.28	1	-0.35	3.2		0.3
(±)12(13)-DiHOME	C18 H34 O4		-57314.8	296.235	295.228	25.931	1.58561e+07	34	10	97.7	9.9		67	0.234785	793			DDA for preferred ion	[M-H]-1	1.58561e+07	1.63511e+06	3.59724e+06	2.80081e+06	0.103	0.227	0.177	9.697	2.2	1.713	-3.28	-2.14	-2.5	3.28	1.14	0.78	7.8		1
Propoxycaine	C16 H26 N2 O3		-0.18	294.194	293.187	29.89	997181	11	0					0.194288	660			No MS2	[M-H]-1	953781	99089.3	997181	335520	0.104	1.046	0.352	9.625	10.063	3.386	-3.27	0.06	-1.51	3.27	3.33	1.76	3.4	0	0.7	0.3
NP-000863	C15 H14 O6		-62089.9	272.068	271.061	16.943	1.63439e+07	59	4	98.5	9.9		78.1	0.0680556	250	0	0	DDA for preferred ion	[M-H]-1	1.63439e+07	1.69704e+06	8.0782e+06	4.94649e+06	0.104	0.494	0.303	9.631	4.76	2.915	-3.27	-1.02	-1.72	3.27	2.25	1.54	5.1	0.7	3.2	5.3
(S)-Abscisicacid	C15 H20 O4		-1.04	264.136	263.129	38.655	1.00126e+07	72	0					0.135884	514			No MS2	[M-H]-1	6.62807e+06	691283	1.00126e+07	496365	0.104	1.511	0.075	9.588	14.484	0.718	-3.26	0.6	-3.74	3.26	3.86	-0.48	4.2	0.7	3.7	0.7
PS(20:1(11Z)/0:0)	C26 H50 N O9 P		-0.29	551.322	550.315	25.931	382002	4	0					0.322157	584			No MS2	[M-H]-1	32596.4	3426.43	382002	4017.47	0.105	11.719	0.123	9.513	111.487	1.172	-3.25	3.55	-3.02	3.25	6.8	0.23			4.7
3,3'-(1,8-Octanediyl)bis(6-vinyl-5H-[1,2,4]triazolo[4,3-b][1,2,4]triazole)	C18 H24 N10		-3.61	380.217	379.21	32.982	4.28154e+06	2	0					0.21717	571			No MS2	[M-H]-1	4.28154e+06	449763	1.80855e+06	1.18716e+06	0.105	0.422	0.277	9.52	4.021	2.64	-3.25	-1.24	-1.85	3.25	2.01	1.4	2.1		1		7.2
2,6-Dimethyl-4-nonylphenol	C17 H28 O		-2.16	248.213	249.221	35.632	2.21475e+07	8	0					0.213479	860			No MS2	[M+H]+1	1.58597e+07	1.66762e+06	2.21475e+07	5.50961e+06	0.105	1.396	0.347	9.51	13.281	3.304	-3.25	0.48	-1.53	3.25	3.73	1.72	3.5		2.4	1	1
Nimetazepam	C16 H13 N3 O3		11.83	295.099	296.106	38.056	1.82253e+08	3	3	87.9	9.4		9.9	0.0991818	336	0	0	DDA for preferred ion	[M+H]+1	7.52189e+07	7.95978e+06	3.48097e+07	1.82253e+08	0.106	0.463	2.423	9.45	4.373	22.897	-3.24	-1.11	1.28	3.24	2.13	4.52	1.3	1	6.7	4
Nimetazepam	C16 H13 N3 O3		11.55	295.099	296.106	37.525	2.13094e+07	15	2	82.9	9.1		9.6	0.0991008	336	0	0	DDA for preferred ion	[M+H]+1	1.15751e+07	1.22324e+06	2.13094e+07	1.77026e+07	0.106	1.841	1.529	9.463	17.42	14.472	-3.24	0.88	0.61	3.24	4.12	3.86	5.1	0.7	7.3	1.3
methyl 2,8-dihydroxy-6-(hydroxymethyl)-9-oxo-2,9-dihydro-1H-xanthene-1-carboxylate	C16 H14 O7		-1.47	318.073	317.067	9.016	1.44593e+07	12	1	51.9	44.8		51	0.0734855	231	0	0	DDA for preferred ion	[M-H]-1	1.44593e+07	1.5345e+06	4.60806e+06	2.11668e+06	0.106	0.319	0.146	9.423	3.003	1.379	-3.24	-1.65	-2.77	3.24	1.59	0.46	5.7	0.7	2.1
Butyldiglycol acetate	C10 H20 O4		-3.32	204.135	203.128	10.657	1.11005e+06	7	0					0.135481	664			No MS2	[M-H]-1	1.11005e+06	117715	54807.1	324636	0.106	0.049	0.292	9.43	0.466	2.758	-3.24	-4.34	-1.77	3.24	-1.1	1.46	3.4	0		0.3
[FAhydroxy(20:3)]11_12-dihydroxy-5Z_8Z_14Z-eicosatrienoicacid	C20 H34 O4		-0.35	338.246	337.238	35.071	7.34132e+06	25	0					0.245592	726			No MS2	[M-H]-1	4.37424e+06	465632	7.34132e+06	1.07403e+06	0.106	1.678	0.246	9.394	15.766	2.307	-3.23	0.75	-2.03	3.23	3.98	1.21	4.8	0.7	4.2	1.2
5-sec-Butyl-3-methoxy-2-methylpyrazine	C10 H16 N2 O		-1.27	180.126	181.133	44.1	7.9613e+06	10	0					0.126034	700			No MS2	[M+H]+1	7.9613e+06	845048	746296	1.6139e+06	0.106	0.094	0.203	9.421	0.883	1.91	-3.24	-3.42	-2.3	3.24	-0.18	0.93	1			6.1
16-Hydroxyhexadecanoic acid	C16 H32 O3		-0.86	272.235	271.228	34.388	8.46688e+07	13	1	99.3	10		48.6	0.23491	863			DDA for preferred ion	[M-H]-1	8.46688e+07	8.96039e+06	3.11225e+07	2.39043e+07	0.106	0.368	0.282	9.449	3.473	2.668	-3.24	-1.44	-1.82	3.24	1.8	1.42	6.2	4.8	7.8	6.7
N-Arachidonoyl-L-serine	C23 H37 N O4		-2.25	391.271	392.279	26.251	8.08885e+07	1	1	57.4	42.2		42.2	0.271379	694	0	0	DDA for preferred ion	[M+H]+1	8.08885e+07	8.64689e+06	8.45278e+06	1.59544e+07	0.107	0.104	0.197	9.355	0.978	1.845	-3.23	-3.26	-2.34	3.23	-0.03	0.88	2.4	1		1.3
4,5-diphenyl-2,3-dihydro-1H-pyrazolo[3,4-c]pyridazin-3-one	C17 H12 N4 O		-5.81	288.099	289.107	11.791	5.35087e+08	40	6	59.2	8		45.5	0.0994361	345	0	0	DDA for preferred ion	[M+H]+1	5.35087e+08	5.72424e+07	3.93704e+08	3.03976e+07	0.107	0.736	0.057	9.348	6.878	0.531	-3.22	-0.44	-4.14	3.22	2.78	-0.91	9.5	7.3	9.5	5.1
8-(1,2-diaminoethyl)-1,3-dimethyl-7H-purine-2,6-dione	C9 H14 N6 O2		-1.27	238.118	237.11	17.338	3.83384e+06	3	0					0.117521	494			No MS2	[M-H]-1	3.83384e+06	414861	62905.7	921050	0.108	0.016	0.24	9.241	0.152	2.22	-3.21	-5.93	-2.06	3.21	-2.72	1.15	5.3	0.3		0.7
7-heptadecynoic acid	C17 H30 O2		-1.62	266.224	249.221	37.775	1.58192e+07	10	0					0.224148	842			No MS2	[M+H-H2O]+1	1.05537e+07	1.14488e+06	1.58192e+07	2.75576e+06	0.108	1.499	0.261	9.218	13.817	2.407	-3.2	0.58	-1.94	3.2	3.79	1.27	2.6	0.7	2.4	1
2-methyl-2,4-hexadiene	C7 H12		3.37	96.0942	97.1015	37.838	4.3776e+07	29	0					0.0942246	981			No MS2	[M+H]+1	4.3776e+07	4.72552e+06	4.11345e+07	7.69269e+06	0.108	0.94	0.176	9.264	8.705	1.628	-3.21	-0.09	-2.51	3.21	3.12	0.7	4.6	1	3.5	1
NP-020521	C18 H32 O3		-1.6	296.235	295.228	26.851	2.38419e+07	34	10	99	9.9		57.4	0.234671	792			DDA for preferred ion	[M-H]-1	2.38419e+07	2.60603e+06	2.77241e+06	4.29845e+06	0.109	0.116	0.18	9.149	1.064	1.649	-3.19	-3.1	-2.47	3.19	0.09	0.72	7.8	1		3.2
Citrinin	C13 H14 O5		-72019.4	232.073	233.081	9.632	9.3923e+08	43	2	69.2	8.5		44.2	0.0732234	316	0	0	DDA for preferred ion	[M+H]+1	9.3923e+08	1.02776e+08	5.84846e+08	7.50276e+07	0.109	0.623	0.08	9.139	5.69	0.73	-3.19	-0.68	-3.65	3.19	2.51	-0.45	9.5	7.8	9.5	6.7
9,10,13-trihydroxy-Octadecanoic acid	C18 H36 O5		-0.87	332.256	331.249	29.907	1.23028e+07	2	0					0.255984	770			No MS2	[M-H]-1	1.23028e+07	1.34344e+06	9.61248e+06	2.44049e+06	0.109	0.781	0.198	9.158	7.155	1.817	-3.19	-0.36	-2.33	3.19	2.84	0.86	7.8	0.7	1	4.2
16-Hydroxyhexadecanoic acid	C16 H32 O3		-0.86	272.235	271.228	38.596	6.94408e+07	13	1	86.7	9.3		69.5	0.23491	863			DDA for preferred ion	[M-H]-1	6.94408e+07	7.56089e+06	2.08017e+07	4.25465e+07	0.109	0.3	0.613	9.184	2.751	5.627	-3.2	-1.74	-0.71	3.2	1.46	2.49	7.8		3.5	6.2	0.7
4,8-Dimethyl-1,3E,7-nonatriene	C11 H18		-2.01	150.141	151.148	37.857	9.96726e+06	12	0					0.140548	936			No MS2	[M+H]+1	9.96726e+06	1.10472e+06	8.84449e+06	2.35862e+06	0.111	0.887	0.237	9.022	8.006	2.135	-3.17	-0.17	-2.08	3.17	3	1.09	3.7	0.7	1	1
(±)12(13)-DiHOME	C18 H34 O4		-57313.9	296.235	295.228	37.071	5.57905e+07	34	10	92	9.6		67	0.235072	794			DDA for preferred ion	[M-H]-1	5.57905e+07	6.19845e+06	3.29189e+07	7.71097e+06	0.111	0.59	0.138	9.001	5.311	1.244	-3.17	-0.76	-2.86	3.17	2.41	0.32	1.3	6.4	2.9	5.3	7
N,N'-Bis[3-(benzylamino)propyl]-1,7-heptanediamine	C27 H44 N4		-4.56	424.355	425.362	32.888	2.06355e+07	3	0					0.354662	836			No MS2	[M+H]+1	6.1241e+06	688663	2.06355e+07	690893	0.112	3.37	0.113	8.893	29.965	1.003	-3.15	1.75	-3.15	3.15	4.91	0			4
ascr#24	C20 H38 O6		-0.92	374.266	373.259	32.734	6.30431e+06	1	0					0.266493	712			No MS2	[M-H]-1	4.1096e+06	459098	6.30431e+06	388735	0.112	1.534	0.095	8.951	13.732	0.847	-3.16	0.62	-3.4	3.16	3.78	-0.24	4.8	0.7	1
{4-[(2S,4R,6S)-2-[3'-(Aminomethyl)-4-biphenylyl]-6-({methyl[2-(2-pyridinyl)ethyl]amino}methyl)-1,3-dioxan-4-yl]phenyl}methanol	C33 H37 N3 O3		-4.57	523.281	262.648	16.156	1.33931e+07	8	0					0.281101	537			No MS2	[M+2H]+2	1.33931e+07	1.51451e+06	1.15222e+07	847256	0.113	0.86	0.063	8.843	7.608	0.559	-3.14	-0.22	-3.98	3.14	2.93	-0.84	5.1	0.7	1.3
Banksialactone F	C14 H18 O6 S		-4.26	314.081	315.088	14.84	8.17202e+06	5	0					0.0810718	258	0	0	DDA for preferred ion	[M+H]+1	8.17202e+06	921062	2.16151e+06	960015	0.113	0.265	0.117	8.872	2.347	1.042	-3.15	-1.92	-3.09	3.15	1.23	0.06	3.2	0.7		0.7
[FA(18:0)]12R_13S-epoxy-9Z-octadecenoicacid	C18 H32 O3		0.33	296.235	295.228	37.684	2.4876e+07	34	0					0.235243	794			No MS2	[M-H]-1	2.4876e+07	2.81999e+06	2.20852e+07	1.89599e+06	0.113	0.888	0.076	8.821	7.832	0.672	-3.14	-0.17	-3.71	3.14	2.97	-0.57				1	2.8
9H-Fluoren-9-one	C13 H8 O		-1.29	180.057	181.065	37.808	8.48348e+06	2	0					0.0572833	318			No MS2	[M+H]+1	5.0457e+06	569805	2.15256e+06	8.48348e+06	0.113	0.427	1.681	8.855	3.778	14.888	-3.15	-1.23	0.75	3.15	1.92	3.9	1	0.7	1	2.6
5-[(2,5-dichloro-3-thienyl)carbonyl]-4-methyl-1,3,4,5-tetrahydro-2H-1,5-benzodiazepin-2-one	C15 H12 Cl2 N2 O2 S		17.28	354.006	352.999	19.368	6.50146e+07	2	2	66.3	45.3		70.1	0.00577251	16			DDA for preferred ion	[M-H]-1	5.72601e+07	6.49463e+06	3.4122e+07	6.50146e+07	0.113	0.596	1.135	8.817	5.254	10.011	-3.14	-0.75	0.18	3.14	2.39	3.32	7.8	5.9	8.4	8.9
15-OxoEDE	C20 H34 O3		-1.4	322.25	321.243	36.587	1.49997e+07	21	3	53.5	7.7		58.4	0.250342	777			DDA for preferred ion	[M-H]-1	1.00883e+07	1.13836e+06	1.49997e+07	2.42973e+06	0.113	1.487	0.241	8.862	13.177	2.134	-3.15	0.57	-2.05	3.15	3.72	1.09	2.6	4.5	2.9	4.2
(±)12(13)-DiHOME	C18 H34 O4		-57315.5	296.235	297.242	37.867	2.38089e+07	34	10	93.3	9.7		67	0.234547	792			DDA for preferred ion	[M+H]+1	2.38089e+07	2.68023e+06	2.0122e+07	4.51411e+06	0.113	0.845	0.19	8.883	7.508	1.684	-3.15	-0.24	-2.4	3.15	2.91	0.75	4	1	4.6	1
N-(dodecanoyl)-homoserine lactone	C16 H29 N O3		-0.73	283.215	282.207	34.964	1.10873e+07	8	0					0.214538	758			DDA for preferred ion	[M-H]-1	1.10873e+07	1.26863e+06	7.91867e+06	2.57079e+06	0.114	0.714	0.232	8.74	6.242	2.026	-3.13	-0.49	-2.11	3.13	2.64	1.02	8.4	6.1	7.5	7
Isopropyl {[3-cyano-4-(2-furyl)-5-oxo-1,4,5,6,7,8-hexahydro-2-quinolinyl]sulfanyl}acetate	C19 H20 N2 O4 S		-4.02	372.113	373.12	38.67	2.83033e+07	37	0					0.112881	303	0	0	DDA for preferred ion	[M+H]+1	2.54452e+07	2.89137e+06	2.83033e+07	1.05785e+07	0.114	1.112	0.416	8.8	9.789	3.659	-3.14	0.15	-1.27	3.14	3.29	1.87	3.5	1	2.9	1
2,3-Bis(benzoyloxy)-4-(cyclohexylamino)-4-oxobutanoic acid	C24 H25 N O7		4.3	439.165	438.158	36.136	1.51175e+06	10	0					0.164991	376			No MS2	[M-H]-1	1.51175e+06	171805	997011	782225	0.114	0.66	0.517	8.799	5.803	4.553	-3.14	-0.6	-0.95	3.14	2.54	2.19	0.7	0.3	0.7	2.8
Methyl 4-carbamoyl-5-(methylsulfanyl)-2-thiophenecarboxylate	C8 H9 N O3 S2		-2.06	231.002	229.995	10.375	1.92468e+06	2	0					0.00190867	8			DDA for preferred ion	[M-H]-1	1.92468e+06	220413	35589.7	721662	0.115	0.018	0.375	8.732	0.161	3.274	-3.13	-5.76	-1.42	3.13	-2.63	1.71	5.3	1.4		0.7
3-(2-hydroxyethyl)-1-octadecyl-urea	C21 H44 N2 O2		-2	356.34	357.347	34.101	1.92473e+08	1	0					0.339567	953	0	0	DDA for preferred ion	[M+H]+1	5.71047e+07	6.57824e+06	1.92473e+08	1.0409e+07	0.115	3.371	0.182	8.681	29.259	1.582	-3.12	1.75	-2.46	3.12	4.87	0.66	7.3	5.3	8.9	3.7
(R)-10-(3-succinimidyl)-TMC-256A1	C19 H15 N O7		-0.65	369.085	368.077	12.185	1.53492e+07	3	0					0.0846124	229			No MS2	[M-H]-1	6.55805e+06	756389	1.53492e+07	1.04511e+07	0.115	2.341	1.594	8.67	20.293	13.817	-3.12	1.23	0.67	3.12	4.34	3.79	5.3		5.1	6.4
(15Z)-9,12,13-Trihydroxy-15-octadecenoic acid	C18 H34 O5		-0.8	330.24	329.233	22.608	3.21277e+08	7	1	96.1	87.9		87.9	0.24036	728			DDA for preferred ion	[M-H]-1	3.21277e+08	3.68905e+07	1.40258e+08	6.27865e+07	0.115	0.437	0.195	8.709	3.802	1.702	-3.12	-1.2	-2.36	3.12	1.93	0.77	7.8	6.7	7.3	1.3
NP-001162	C16 H12 O6		-1.08	300.063	299.056	11.562	2.43673e+07	53	3	65	45.1		64.4	0.063064	210			DDA for preferred ion	[M-H]-1	2.43673e+07	2.81866e+06	1.34913e+07	3.63792e+06	0.116	0.554	0.149	8.645	4.786	1.291	-3.11	-0.85	-2.74	3.11	2.26	0.37	4		7.8
Hemigossypol	C15 H16 O4		-0.72	260.105	259.097	8.366	1.43554e+07	50	0					0.104671	402			No MS2	[M-H]-1	1.43554e+07	1.67174e+06	9.78736e+06	885009	0.116	0.682	0.062	8.587	5.855	0.529	-3.1	-0.55	-4.02	3.1	2.55	-0.92	7.3	2.3	7.5	0.7
6-(3,4-Dihydro-2(1H)-isoquinolinylmethyl)-N-phenyl-1,3,5-triazine-2,4-diamine	C19 H20 N6		-4.24	332.174	331.166	28.696	1.89131e+06	25	0					0.173536	522			DDA for preferred ion	[M-H]-1	1.3434e+06	155517	1.89131e+06	141179	0.116	1.408	0.105	8.638	12.161	0.908	-3.11	0.49	-3.25	3.11	3.6	-0.14	3.4	0.3
Methyl 2-octinate	C9 H14 O2		-1.08	154.099	155.107	37.862	1.39347e+07	36	0					0.0992128	644			DDA for preferred ion	[M+H]+1	1.34808e+07	1.58066e+06	1.39347e+07	3.12167e+06	0.117	1.034	0.232	8.529	8.816	1.975	-3.09	0.05	-2.11	3.09	3.14	0.98	1.3	0.7	2.9	1	3.2
[Similar to: 2-(2,4-dihydroxyphenyl)-5,7-dihydroxy-3,8-bis(3-methylbut-2-en-1-yl)-4H-chromen-4-one; ΔMass: 22.1648 Da]	C24 H48 N2 O3 S		-1.81	444.338	445.345	37.813	4.07939e+07	0	6			67.9		0.337758	760	0	0	DDA for preferred ion	[M+H]+1	3.37111e+07	3.93837e+06	4.07939e+07	1.38158e+07	0.117	1.21	0.41	8.56	10.358	3.508	-3.1	0.28	-1.29	3.1	3.37	1.81	2.9	1	4	1.3
2-{[(2-Cyclohexyl-1,3-dioxo-2,3-dihydro-1H-isoindol-5-yl)carbonyl]amino}-4,5-dimethoxybenzoic acid	C24 H24 N2 O7		5.05	452.161	451.153	35.306	2.92839e+06	12	0					0.160635	355			No MS2	[M-H]-1	2.92839e+06	341671	1.34686e+06	733528	0.117	0.46	0.25	8.571	3.942	2.147	-3.1	-1.12	-2	3.1	1.98	1.1	7	1.4	0.7	5.5
Auricolic acid	C20 H36 O3		-1.42	324.266	323.259	37.135	1.02398e+07	5	0					0.265983	820			No MS2	[M-H]-1	9.33992e+06	1.10295e+06	1.02398e+07	2.72068e+06	0.118	1.096	0.291	8.468	9.284	2.467	-3.08	0.13	-1.78	3.08	3.21	1.3	5.3	1.7	3.7	2.1
9,13-dihydroxy-10-ethoxy-11-octadecenoic acid	C20 H38 O5		-0.68	358.272	357.264	35.525	8.64861e+06	6	0					0.27168	758			No MS2	[M-H]-1	8.64861e+06	1.02252e+06	6.47681e+06	2.06639e+06	0.118	0.749	0.239	8.458	6.334	2.021	-3.08	-0.42	-2.07	3.08	2.66	1.01	6.4	0.7	4.8	4.2
5-Chloro-w-hydroxyemodin	C15 H9 Cl O6		0.32	320.009	319.002	15.218	7.04147e+06	1	0					0.00886729	28			DDA for preferred ion	[M-H]-1	845921	99603.9	7.04147e+06	114886	0.118	8.324	0.136	8.493	70.695	1.153	-3.09	3.06	-2.88	3.09	6.14	0.21			3.7
MFCD01911081	C18 H15 N O6		0.59	341.09	340.083	14.482	454581	15	0					0.090138	264			No MS2	[M-H]-1	454581	54317	53445.1	107644	0.119	0.118	0.237	8.369	0.984	1.982	-3.07	-3.09	-2.08	3.07	-0.02	0.99	0.7	7.1
[Similar to: Carminic acid; ΔMass: -124.0400 Da]	C13 H13 N4 O7 P		-4.9	368.05	367.043	12.914	6.71322e+07	17	1			63.8		0.0503805	137			DDA for preferred ion	[M-H]-1	5.20618e+07	6.18604e+06	6.71322e+07	9.99476e+06	0.119	1.289	0.192	8.416	10.852	1.616	-3.07	0.37	-2.38	3.07	3.44	0.69	7.8	1	7.3	7.5
3,4,5-Trimethoxy-N-(4-pyridinylmethyl)benzamide	C16 H18 N2 O4		0.22	302.127	301.119	2.494	6.14501e+06	37	0					0.126722	419			No MS2	[M-H]-1	2.61974e+06	311453	6.14501e+06	332782	0.119	2.346	0.127	8.411	19.73	1.068	-3.07	1.23	-2.98	3.07	4.3	0.1	1		5.9
1794967	C16 H31 N O3		-1.18	285.23	284.223	35.904	4.23208e+07	3	0					0.230057	807			DDA for preferred ion	[M-H]-1	4.23208e+07	5.09506e+06	1.54824e+07	5.37517e+06	0.12	0.366	0.127	8.306	3.039	1.055	-3.05	-1.45	-2.98	3.05	1.6	0.08	8.9	8	9.5	8.6
N,N-Dimethyl-4-(2-thienylcarbonyl)-1-piperazinesulfonamide	C11 H17 N3 O3 S2		1.51	303.072	302.064	13.303	3.05136e+06	7	0					0.0715907	236			No MS2	[M-H]-1	1.04258e+06	125867	3.05136e+06	503418	0.121	2.927	0.483	8.283	24.243	4	-3.05	1.55	-1.05	3.05	4.6	2				7.2
(±)9-HpODE	C18 H32 O4		0.44	312.23	311.223	37.85	5.7491e+06	37	1	73.5	46.8		48.1	0.230196	737			DDA for preferred ion	[M-H]-1	5.7491e+06	697455	5.57258e+06	1.30999e+06	0.121	0.969	0.228	8.243	7.99	1.878	-3.04	-0.04	-2.13	3.04	3	0.91	1	0.7	4.8	2.3
UNII:X3FZE77O60	C11 H16 O		-1.56	164.12	147.117	37.857	4.25376e+07	43	0					0.119859	730			No MS2	[M+H-H2O]+1	4.25376e+07	5.2003e+06	2.58462e+07	7.70244e+06	0.122	0.608	0.181	8.18	4.97	1.481	-3.03	-0.72	-2.47	3.03	2.31	0.57	6.2	1	4.6	1
trans-Anhydrotephrostachin	C22 H20 O4		-0.55	348.136	347.129	32.396	2.25056e+06	8	0					0.135969	391			No MS2	[M-H]-1	516957	63087.5	987966	2.25056e+06	0.122	1.911	4.353	8.194	15.66	35.674	-3.03	0.93	2.12	3.03	3.97	5.16	1.7	0	2.8	7
NP-008563	C16 H28 O4		-63374.9	266.188	267.195	19.22	1.29722e+08	15	1	70.3	68.1		68.1	0.187676	705	0	0	DDA for preferred ion	[M+H]+1	1.29722e+08	1.58228e+07	1.08247e+08	2.65888e+07	0.122	0.834	0.205	8.198	6.841	1.68	-3.04	-0.26	-2.29	3.04	2.77	0.75	7.3	1.3	7.8	4
2,2'-Ethene-1,2-diylbis(5-methyl-1,3-benzoxazole)	C18 H14 N2 O2		-0.16	290.105	289.098	27.677	234803	45	0					0.105482	364			No MS2	[M-H]-1	156888	19064.7	234803	51533.3	0.122	1.497	0.328	8.229	12.316	2.703	-3.04	0.58	-1.61	3.04	3.62	1.43	5.8	0		0
1-Hexopyranosyl-5-methyl-2,4(1H,3H)-pyrimidinedione	C11 H16 N2 O7		-0.86	288.096	287.088	1.373	1.47806e+07	4	0					0.0955029	331			No MS2	[M-H]-1	1.47806e+07	1.80171e+06	4.37048e+06	2.64792e+06	0.122	0.296	0.179	8.204	2.426	1.47	-3.04	-1.76	-2.48	3.04	1.28	0.56	5.7	1	1
N-palmitoyl proline	C21 H39 N O3		-0.49	353.293	352.286	37.328	933905	2	0					0.292821	829			No MS2	[M-H]-1	883887	108619	725978	933905	0.123	0.821	1.057	8.137	6.684	8.598	-3.02	-0.28	0.08	3.02	2.74	3.1	2.8	0	5	1.7
Myristicacid	C14 H28 O2		-3.76	228.208	227.201	37.849	2.89234e+06	10	0					0.208073	912			No MS2	[M-H]-1	2.89234e+06	356311	579820	1.32066e+06	0.123	0.2	0.457	8.117	1.627	3.706	-3.02	-2.32	-1.13	3.02	0.7	1.89	2.6		0.7	0.7	6.8
Azelaicacid	C9 H16 O4		-1.58	188.105	171.101	37.077	1.44367e+07	21	0					0.104562	556			No MS2	[M+H-H2O]+1	1.44367e+07	1.78285e+06	8.9303e+06	989177	0.123	0.619	0.069	8.098	5.009	0.555	-3.02	-0.69	-3.87	3.02	2.32	-0.85	3.5	7	3.2	1.7
2-Methylbenzoic acid	C8 H8 O2		-8.85	136.051	135.044	3.539	6.78194e+07	0	2	90.7	9.5		9.6	0.0512258	377			DDA for preferred ion	[M-H]-1	6.78194e+07	8.31804e+06	9.95254e+06	9.98218e+06	0.123	0.147	0.147	8.153	1.197	1.2	-3.03	-2.77	-2.76	3.03	0.26	0.26	6.7	1		1
[Similar to: jwh-018-d11; ΔMass: 8.0406 Da]	C21 H36 N4 O		-3.54	360.288	359.28	33.627	826123	0	1			50.1		0.287635	798			DDA for preferred ion	[M-H]-1	514030	63786.9	826123	47851.6	0.124	1.607	0.093	8.059	12.951	0.75	-3.01	0.68	-3.43	3.01	3.7	-0.41			1.7		6.3
9-Oxo-10(E),12(E)-octadecadienoic acid	C18 H30 O3		-1.87	294.219	277.216	35.636	6.20528e+08	29	6	98.4	98.4		98.4	0.218944	744	0	0	DDA for preferred ion	[M+H-H2O]+1	5.54099e+08	6.88931e+07	6.20528e+08	1.32695e+08	0.124	1.12	0.239	8.043	9.007	1.926	-3.01	0.16	-2.06	3.01	3.17	0.95	8.9	8.4	8.9	8.9	1.3
idaverine	C24 H39 N3 O3		-1.59	417.298	418.306	32.757	2.36833e+07	1	0					0.298478	715	0	0	DDA for preferred ion	[M+H]+1	2.36833e+07	2.96188e+06	1.15174e+07	1.41541e+06	0.125	0.486	0.06	7.996	3.889	0.478	-3	-1.04	-4.06	3	1.96	-1.07	6.2	3.7	5.7	0.7
N3-(4-chlorophenyl)-4-(trifluoromethyl)nicotinamide	C13 H8 Cl F3 N2 O		-3.04	300.027	299.02	20.144	8.86434e+08	5	3	72	46.4	55.6	59.3	0.0268133	89			DDA for preferred ion	[M-H]-1	8.86434e+08	1.11265e+08	1.40358e+08	1.13417e+08	0.126	0.158	0.128	7.967	1.261	1.019	-2.99	-2.66	-2.97	2.99	0.34	0.03	8.9	8.9	8.9	8.9
5-(1,2,4a,5-tetramethyl-7-oxo-1,2,3,4,4a,7,8,8a-octahydronaphthalen-1-yl)-3-methylpentanoic acid	C20 H32 O3		68633.5	342.214	343.221	36.849	7.4614e+07	6	3	99.2	10		10	0.21401	625	0	0	DDA for preferred ion	[M+H]+1	7.4614e+07	9.40582e+06	5.7434e+07	1.38933e+07	0.126	0.77	0.186	7.933	6.106	1.477	-2.99	-0.38	-2.43	2.99	2.61	0.56	6.7	1	7.8	5.1
12-Oxo phytodienoic acid	C18 H28 O3		-61639	274.193	275.2	30.055	2.15195e+08	19	4	90.8	82.7		82.7	0.192703	703	0	0	DDA for preferred ion	[M+H]+1	2.15195e+08	2.714e+07	8.74807e+07	2.44077e+07	0.126	0.407	0.113	7.929	3.223	0.899	-2.99	-1.3	-3.14	2.99	1.69	-0.15	6.7	1.3	1.3	1.8
N-Arachidonoyl-L-serine	C23 H37 N O4		-2.59	391.271	392.279	26.893	1.05147e+08	1	1	55.7	45.5		45.5	0.271245	693	0	0	DDA for preferred ion	[M+H]+1	1.05147e+08	1.33599e+07	5.20328e+06	2.63194e+07	0.127	0.049	0.25	7.87	0.389	1.97	-2.98	-4.34	-2	2.98	-1.36	0.98	6.7	1.3		5.7
N-(2,5-Dimethoxyphenyl)-1-[(4-methylcyclohexyl)carbonyl]prolinamide	C21 H30 N2 O4		-2.27	374.22	373.212	33.506	860746	16	0					0.219709	587			DDA for preferred ion	[M-H]-1	860746	109687	486225	108672	0.127	0.565	0.126	7.847	4.433	0.991	-2.97	-0.82	-2.99	2.97	2.15	-0.01	3.9		0.7	0
[Similar to: N-[(1S,2S,8S,8aS)-8-Hydroxy-1,4a-dimethyl-7-{(2S)-1-oxo-1-[(3-pyridinylmethyl)amino]-2-propanyl}decahydro-2-naphthalenyl]-2-pyridinecarboxamide; ΔMass: -202.2507 Da]	C8 H11 Cl N4 O2 S		-3.95	262.028	261.021	10.593	1.22487e+06	4	6			76.5		0.0280896	107			DDA for preferred ion	[M-H]-1	1.22487e+06	155315	76962.4	148669	0.127	0.063	0.121	7.886	0.496	0.957	-2.98	-3.99	-3.04	2.98	-1.01	-0.06	2.8			0.3
9-Fluoro-16alpha-hydroxyandrost-4-ene-3,11,17-trione	C19 H23 F O4		2.19	334.159	335.166	35.754	8.75644e+06	7	0					0.15877	475	0	0	DDA for preferred ion	[M+H]+1	8.75644e+06	1.12249e+06	2.35601e+06	1.61695e+06	0.128	0.269	0.185	7.801	2.099	1.441	-2.96	-1.89	-2.44	2.96	1.07	0.53	2.6		1
N-sec-Butyl-N~2~-[(4-ethoxyphenyl)sulfonyl]-N~2~-(4-methylphenyl)glycinamide	C21 H28 N2 O4 S		-4.21	404.175	405.183	35.3	5.55818e+06	10	0					0.175276	434			No MS2	[M+H]+1	5.55818e+06	714626	3.05872e+06	1.62179e+06	0.129	0.55	0.292	7.778	4.28	2.269	-2.96	-0.86	-1.78	2.96	2.1	1.18	7.5		1	2.8
2-Methyl-2-propanyl 1-[(2,6-dimethoxy-4-pyrimidinyl)carbonyl]prolinate	C16 H23 N3 O5		-3.29	337.163	338.17	37.816	6.53167e+06	16	3			69.6		0.162662	482			DDA for preferred ion	[M+H]+1	6.53167e+06	842200	1.77255e+06	2.74514e+06	0.129	0.271	0.42	7.755	2.105	3.259	-2.96	-1.88	-1.25	2.96	1.07	1.7	2.1	0.7	1	2.1
2-Amino-6-{4-[4-(2-methyl-2-propanyl)phenoxy]phenyl}-3,4,5-pyridinetricarbonitrile	C24 H19 N5 O		3	393.16	392.153	34.963	1.88535e+06	5	0					0.160139	407			No MS2	[M-H]-1	954590	123273	1.88535e+06	786380	0.129	1.975	0.824	7.744	15.294	6.379	-2.95	0.98	-0.28	2.95	3.93	2.67	0.7	0.3	4.2	0.7
12,13-Dimethyl-5,14-dioxabicyclo[9.2.1]-tetradeca-1(13),11-dien-4-one	C14 H20 O3		-2.82	236.141	235.133	35.961	1.25238e+06	14	0					0.140577	595			No MS2	[M-H]-1	1.14361e+06	147206	1.25238e+06	67953.3	0.129	1.095	0.059	7.769	8.508	0.462	-2.96	0.13	-4.07	2.96	3.09	-1.12	0.7		2.8	0
OPEO	C16 H26 O2		71984.2	268.203	251.2	25.289	2.59621e+07	7	1	55.3	63.6		63.6	0.203242	758			DDA for other ion	[M+H-H2O]+1	2.59621e+07	3.37118e+06	2.04965e+07	4.84849e+06	0.13	0.789	0.187	7.701	6.08	1.438	-2.95	-0.34	-2.42	2.95	2.6	0.52	2.9		1.3
4,4-Dimethoxy-N,N,3-trimethylbutanamide	C9 H19 N O3		-1.88	189.136	172.133	36.713	6.17733e+06	2	0					0.136137	720			No MS2	[M+H-H2O]+1	6.17733e+06	802836	4.44178e+06	4.76161e+06	0.13	0.719	0.771	7.694	5.533	5.931	-2.94	-0.48	-0.38	2.94	2.47	2.57	1	7.2	1	1
2',4,7-Trihydroxy-2,7',8-trimethoxy-1,4'-biphenanthrene-5',8'-dione	C31 H22 O8		-1.02	522.131	521.124	35.696	3.58547e+07	1	0					0.130935	251			DDA for preferred ion	[M-H]-1	6.59599e+06	858828	3.58547e+07	205920	0.13	5.436	0.031	7.68	41.748	0.24	-2.94	2.44	-5	2.94	5.38	-2.06	5.9	3.4	8.9	0.3
(±)12(13)-DiHOME	C18 H34 O4		-57315.1	296.235	295.228	36.151	6.85093e+08	34	10	99	9.9		68.4	0.234678	792			DDA for preferred ion	[M-H]-1	6.85093e+08	8.97584e+07	5.78027e+08	1.63928e+08	0.131	0.844	0.239	7.633	6.44	1.826	-2.93	-0.25	-2.06	2.93	2.69	0.87	6.2	7.3	6.7	6.2
N-{4-[(6-Cyano-7,8,9,10-tetrahydrobenzimidazo[1,2-b]isoquinolin-11-yl)amino]phenyl}acetamide	C24 H21 N5 O		1.6	395.175	394.168	35.739	3.07874e+06	15	0					0.175242	443			No MS2	[M-H]-1	3.07874e+06	406853	2.06644e+06	1.14801e+06	0.132	0.671	0.373	7.567	5.079	2.822	-2.92	-0.58	-1.42	2.92	2.34	1.5	3.7	0.3	1	2.3
Itopride	C20 H26 N2 O4		-3.74	358.188	359.195	36.839	3.88347e+07	21	1	69	8.4		9.9	0.187916	525			DDA for preferred ion	[M+H]+1	3.88347e+07	5.13043e+06	2.7549e+07	5.58848e+06	0.132	0.709	0.144	7.569	5.37	1.089	-2.92	-0.5	-2.8	2.92	2.42	0.12	6.7	1	7.8	1
7-oxo-11E-Tetradecenoic acid	C14 H24 O3		-1.74	240.172	239.165	32.067	6.20244e+06	6	0					0.172126	717			No MS2	[M-H]-1	3.90938e+06	516963	6.20244e+06	872394	0.132	1.587	0.223	7.562	11.998	1.688	-2.92	0.67	-2.16	2.92	3.58	0.75	5.3	0.7	8	1.7
Isoferulic acid	C10 H10 O4		-4.23	194.057	193.05	5.086	3.86969e+07	80	5	91.3	54.1	71.8	72.9	0.0570887	294			DDA for preferred ion	[M-H]-1	3.86969e+07	5.15243e+06	3.81176e+07	2.91389e+07	0.133	0.985	0.753	7.51	7.398	5.655	-2.91	-0.02	-0.41	2.91	2.89	2.5	6.7	1	6.2
Ginkgetin	C32 H22 O10		-1.04	566.121	565.114	29.17	6.2793e+07	3	0					0.12071	213			DDA for preferred ion	[M-H]-1	1.57181e+07	2.08792e+06	6.2793e+07	2.191e+06	0.133	3.995	0.139	7.528	30.074	1.049	-2.91	2	-2.84	2.91	4.91	0.07	4	2.1	6.2	2.6
alpha-Curcumene	C15 H22		-2.04	202.172	203.179	37.853	1.97572e+07	8	0					0.171738	849			No MS2	[M+H]+1	1.97572e+07	2.62875e+06	1.20746e+07	4.46594e+06	0.133	0.611	0.226	7.516	4.593	1.699	-2.91	-0.71	-2.15	2.91	2.2	0.76	3.5	1	1.3	1
Thelephorin A	C33 H24 O9		0.03	564.142	599.112	30.034	4.00292e+06	13	0					0.14205	252			No MS2	[M+Cl]-1	314306	42105.1	4.00292e+06	52480.4	0.134	12.736	0.167	7.465	95.07	1.246	-2.9	3.67	-2.58	2.9	6.57	0.32	0.3		3.7
N-salicyloyl-2-aminopropan-1-ol	C10 H13 N O3		-3.07	195.089	194.081	10.134	5.58997e+07	75	0					0.0889445	456			DDA for preferred ion	[M-H]-1	5.58997e+07	7.49004e+06	9.94096e+06	8.74195e+06	0.134	0.178	0.156	7.463	1.327	1.167	-2.9	-2.49	-2.68	2.9	0.41	0.22	6.7	1	5.3	1
N-Acetyl-4-aminosalicylic acid	C9 H9 N O4		-4.29	195.052	194.045	1.537	2.26568e+07	58	4	78.1	8.9		47.2	0.0523206	268			DDA for preferred ion	[M-H]-1	1.71281e+07	2.29975e+06	2.26568e+07	1.45784e+07	0.134	1.323	0.851	7.448	9.852	6.339	-2.9	0.4	-0.23	2.9	3.3	2.66	1.3	1	5.1	1.3
Ethyl 1-(3-chloro-2-buten-1-yl)-2-oxocyclopentanecarboxylate	C12 H17 Cl O3		-2.31	244.086	243.079	29.711	1.06234e+06	2	0					0.0860578	353			No MS2	[M-H]-1	870082	116937	1.06234e+06	245019	0.134	1.221	0.282	7.441	9.085	2.095	-2.9	0.29	-1.83	2.9	3.18	1.07	3.4	0	0.7	0.3
Dibutyl Succinate	C12 H22 O4		-2.17	230.151	229.144	15.125	1.1157e+07	18	0					0.15131	657			No MS2	[M-H]-1	1.1157e+07	1.49995e+06	5.48085e+06	2.02572e+06	0.134	0.491	0.182	7.438	3.654	1.351	-2.89	-1.03	-2.46	2.89	1.87	0.43	7.8		5.9
9,13-dihydroxy-10-ethoxy-11-octadecenoic acid	C20 H38 O5		-0.87	358.272	357.264	28.518	8.34645e+06	7	0					0.271611	758			No MS2	[M-H]-1	8.34645e+06	1.11625e+06	7.45903e+06	1.4088e+06	0.134	0.894	0.169	7.477	6.682	1.262	-2.9	-0.16	-2.57	2.9	2.74	0.34	6.4	1.7	1	0.7
2-Aminooctadec-4-yne-1,3-diol	C18 H35 N O2		-1.73	297.266	280.263	30.699	5.25723e+07	11	1	68.1	67.4		67.4	0.266264	896			DDA for preferred ion	[M+H-H2O]+1	4.62059e+07	6.1696e+06	3.34162e+06	5.25723e+07	0.134	0.072	1.138	7.489	0.542	8.521	-2.9	-3.79	0.19	2.9	-0.88	3.09	7.3	3.7	2.6	7.3
{[2-(4-Amino-2-oxo-1,3,5-triazin-1(2H)-yl)ethoxy]methyl}phosphonic acid	C6 H11 N4 O5 P		2.32	250.047	251.054	4.186	2.55126e+07	1	0					0.0472871	189			DDA for preferred ion	[M+H]+1	2.55126e+07	3.44982e+06	773626	757218	0.135	0.03	0.03	7.395	0.224	0.219	-2.89	-5.04	-5.07	2.89	-2.16	-2.19	4	1
N-arachidonoyl GABA	C24 H39 N O3		-2.03	389.292	388.286	37.847	3.76759e+06	4	0					0.292202	751			No MS2	[M-H]-1	1.94499e+06	264852	3.45085e+06	3.76759e+06	0.136	1.774	1.937	7.344	13.029	14.225	-2.88	0.83	0.95	2.88	3.7	3.83	2.6	3	4.2	6.4
[FA(18:4)]6Z_9Z_12Z_15Z-octadecatetraenoicacid	C18 H28 O2		-0.64	276.209	275.201	33.852	1.87947e+06	32	0					0.208754	756			No MS2	[M-H]-1	498207	67755.9	1.87947e+06	369069	0.136	3.772	0.741	7.353	27.739	5.447	-2.88	1.92	-0.43	2.88	4.79	2.45	0.7		4.2	0.3
Icosadienoicacid	C20 H36 O2		-0.06	308.272	307.264	38.802	4.05014e+06	26	0					0.271513	881			No MS2	[M-H]-1	3.96673e+06	544154	4.05014e+06	828061	0.137	1.021	0.209	7.29	7.443	1.522	-2.87	0.03	-2.26	2.87	2.9	0.61	7	1.2	7	5
7392043	C18 H26 N4 O5		-3.22	378.189	377.182	7.558	1.47464e+06	3	0					0.1891	500			No MS2	[M-H]-1	575054	78908.3	1.47464e+06	89171.2	0.137	2.564	0.155	7.288	18.688	1.13	-2.87	1.36	-2.69	2.87	4.22	0.18	0.7		2.8
Sulfaquinoxaline	C14 H12 N4 O2 S		-16.04	300.063	299.056	16.524	8.72671e+07	53	4	73.1	46.7		66.2	0.0632836	211			DDA for preferred ion	[M-H]-1	8.29519e+07	1.14645e+07	8.72671e+07	1.33656e+07	0.138	1.052	0.161	7.236	7.612	1.166	-2.86	0.07	-2.63	2.86	2.93	0.22	7.8	5.1	7.3
Prostaglandin K1	C20 H32 O5		-51134.2	334.214	333.207	34.127	9.89534e+06	67	19	63.8	62.5		65.5	0.214216	641			DDA for preferred ion	[M-H]-1	9.89534e+06	1.36451e+06	9.2809e+06	1.31202e+06	0.138	0.938	0.133	7.252	6.802	0.962	-2.86	-0.09	-2.91	2.86	2.77	-0.06	5.9	1.2	6.4	0.7	0.3
Monocillinol B	C11 H13 N O5		-1.74	239.079	238.072	7.288	9.10763e+07	14	0					0.0789562	330	0	0	DDA for preferred ion	[M-H]-1	9.10763e+07	1.25972e+07	1.75157e+07	1.59885e+07	0.138	0.192	0.176	7.23	1.39	1.269	-2.85	-2.38	-2.51	2.85	0.48	0.34	8.4		7.3
5-(4-Methylpiperazino)-4-nitrothiophene-2-sulfonamide	C9 H14 N4 O4 S2		-11.41	306.042	307.049	32.07	3.59971e+07	5	2	68.3	8.4		43.5	0.0421529	138	0	0	DDA for preferred ion	[M+H]+1	3.49347e+06	481732	3.59971e+07	494301	0.138	10.304	0.141	7.252	74.724	1.026	-2.86	3.37	-2.82	2.86	6.22	0.04	1		7.8
14-hydroxy-12-tetradecenoic acid	C14 H26 O3		-1.74	242.188	241.18	33.559	6.24909e+06	8	0					0.187772	775			No MS2	[M-H]-1	6.10368e+06	844239	6.24909e+06	1.97629e+06	0.138	1.024	0.324	7.23	7.402	2.341	-2.85	0.03	-1.63	2.85	2.89	1.23	1	0.7	6.4	1.5	0.7
13(S)-HOTrE	C18 H30 O3		-1.76	294.219	295.226	22.179	5.10726e+07	29	6	90.2	82.5		82.5	0.218977	744			DDA for preferred ion	[M+H]+1	5.10726e+07	7.0731e+06	1.78209e+07	9.04657e+06	0.138	0.349	0.177	7.221	2.52	1.279	-2.85	-1.52	-2.5	2.85	1.33	0.36	4.6		1.3
Tetradecanedioicacid	C14 H26 O4		-0.86	258.183	257.176	28.083	5.92041e+06	12	0					0.182886	708			No MS2	[M-H]-1	5.92041e+06	821908	4.60001e+06	1.66978e+06	0.139	0.777	0.282	7.203	5.597	2.032	-2.85	-0.36	-1.83	2.85	2.48	1.02	3.7		1.5	0.7
1-[3-(Benzoylsulfanyl)-2-methylpropanoyl]-4-(phenylsulfanyl)proline	C22 H23 N O4 S2		-3.6	429.105	428.098	9.662	254969	12	0					0.105303	245			No MS2	[M-H]-1	254969	35520.8	32933.7	67597.3	0.139	0.129	0.265	7.178	0.927	1.903	-2.84	-2.95	-1.92	2.84	-0.11	0.93	4.7			0
(2S)-2-({(2R)-2-[2-({(2S)-1-[4-(Benzyloxy)phenyl]-3-hydroxy-2-propanyl}amino)-2-oxoethyl]-4-pentenoyl}amino)-3-cyclohexylpropyl 6-heptenoate	C39 H54 N2 O6		-3.62	646.396	645.389	40.415	345922	3	0					0.395844	612			No MS2	[M-H]-1	345922	48028.5	160685	37235.9	0.139	0.465	0.108	7.202	3.346	0.775	-2.85	-1.11	-3.22	2.85	1.74	-0.37	4.7		0.3	0
(-)-Jasmonicacid	C12 H18 O3		-3.42	210.125	209.118	33.3	1.18531e+07	27	0					0.124876	594			No MS2	[M-H]-1	2.09972e+06	292672	1.18531e+07	940581	0.139	5.645	0.448	7.174	40.5	3.214	-2.84	2.5	-1.16	2.84	5.34	1.68	1		6.7	0.7
Lignoceric acid methyl ester,	C25 H50 O2		0.02	382.381	381.374	41.366	1.03801e+06	3	0					0.381086	997			No MS2	[M-H]-1	590956	82722.5	1.03801e+06	83326.6	0.14	1.756	0.141	7.144	12.548	1.007	-2.84	0.81	-2.83	2.84	3.65	0.01	0.7	0	3.4
[ST(2:0)]22S_25S-furospirost-5-en-3beta_26-diol	C27 H42 O4		-3.15	430.307	429.3	37.788	1.34597e+06	18	0					0.306953	713			No MS2	[M-H]-1	389861	54849.4	1.34597e+06	236336	0.141	3.452	0.606	7.108	24.539	4.309	-2.83	1.79	-0.72	2.83	4.62	2.11	0.3	0	8.3	0.9
16-Heptadecyne-1,2,4-triol	C17 H32 O3		77343.7	306.219	307.226	36.645	2.57605e+07	21	1	73.2	46.1		61.6	0.218945	715	0	0	DDA for preferred ion	[M+H]+1	2.57605e+07	3.63989e+06	1.65114e+07	8.98131e+06	0.141	0.641	0.349	7.077	4.536	2.467	-2.82	-0.64	-1.52	2.82	2.18	1.3	6.7	1	6.2	3.7
2-(2-Pyridinyldisulfanyl)ethanol	C7 H9 N O S2		-4.65	187.012	186.004	10.383	4.6688e+06	4	0					0.0116864	62			No MS2	[M-H]-1	4.6688e+06	664093	53445.9	1.98383e+06	0.142	0.011	0.425	7.03	0.08	2.987	-2.81	-6.45	-1.23	2.81	-3.64	1.58	5.9	0.7		3.7
10_16-Dihydroxyhexadecanoicacid	C16 H32 O4		-0.37	288.23	287.223	29.535	2.27658e+07	7	0					0.229954	798			DDA for preferred ion	[M-H]-1	2.27658e+07	3.22923e+06	1.22596e+07	6.10803e+06	0.142	0.539	0.268	7.05	3.796	1.891	-2.82	-0.89	-1.9	2.82	1.92	0.92	8.4	5.3	6.2	4.8	0.7
(2R,3S)-3-Palmitoyl-2-oxiranecarboxamide	C19 H35 N O3		-1.92	325.261	324.254	36.876	3.7143e+06	1	0					0.26107	803	0	0	DDA for preferred ion	[M-H]-1	3.1012e+06	439852	3.7143e+06	3.49293e+06	0.142	1.198	1.126	7.051	8.444	7.941	-2.82	0.26	0.17	2.82	3.08	2.99	3.2	3.9	4.2	8
8-methoxy-13-hydroxy-9,11-octadecadienoic acid	C19 H34 O4		-1.86	326.245	327.252	31.986	1.05536e+07	9	0					0.245104	751			No MS2	[M+H]+1	1.05536e+07	1.5065e+06	3.82315e+06	536758	0.143	0.362	0.051	7.005	2.538	0.356	-2.81	-1.46	-4.3	2.81	1.34	-1.49	2.6		1
N,N-Dimethyl-2-(methylsulfanyl)pyrimido[5',4':6,7][1,3,4]thiadiazepino[3,2-a]benzimidazol-4-amine	C15 H14 N6 S2		4.82	342.074	341.067	16.975	4.15158e+06	1	0					0.0737847	216			No MS2	[M-H]-1	4.15158e+06	597052	2.49463e+06	830783	0.144	0.601	0.2	6.953	4.178	1.391	-2.8	-0.73	-2.32	2.8	2.06	0.48	3.7	0.7	3.7	1.7
F-36316 C	C20 H32 O9		0.44	416.205	415.198	11.602	1.40977e+06	3	0					0.204817	492			No MS2	[M-H]-1	710298	102538	1.40977e+06	567954	0.144	1.985	0.8	6.927	13.749	5.539	-2.79	0.99	-0.32	2.79	3.78	2.47	0.7	0	3.4
3'-Deoxyderhamnosylmaysin	C21 H18 O9		0.74	414.095	413.088	13.216	981078	14	0					0.0953902	230			No MS2	[M-H]-1	981078	141423	208649	202714	0.144	0.213	0.207	6.937	1.475	1.433	-2.79	-2.23	-2.27	2.79	0.56	0.52	0.7	0.3		6.8
3-Methoxy-5,7,3',4'-tetrahydroxy-flavone	C16 H12 O7		-1.13	316.058	315.051	12.755	1.20252e+08	24	3	82.1	9.1	54.3	66.6	0.0579468	183			DDA for preferred ion	[M-H]-1	6.85109e+07	9.90341e+06	1.20252e+08	1.89e+07	0.145	1.755	0.276	6.918	12.143	1.908	-2.79	0.81	-1.86	2.79	3.6	0.93	6.7	5.9	6.2	6.7
2-oxophytanic acid	C20 H38 O3		-0.6	326.282	325.275	37.819	4.32724e+06	5	5			86.8		0.281899	864			DDA for preferred ion	[M-H]-1	3.58653e+06	520928	4.32724e+06	236635	0.145	1.207	0.066	6.885	8.307	0.454	-2.78	0.27	-3.92	2.78	3.05	-1.14	4.8	0.7	4.2	0.3
NP-000308	C16 H12 O6		60021.9	318.074	299.056	12.8	1.40756e+10	12	3	59.9	8		8.1	0.0737497	232			DDA for other ion	[M-H-H2O]-1	8.38689e+09	1.22501e+09	1.40756e+10	2.35036e+09	0.146	1.678	0.28	6.846	11.49	1.919	-2.78	0.75	-1.84	2.78	3.52	0.94	1.3	1.3	1.3	8.9
Not named	C11 H18 N6 O3		1.55	282.144	281.137	14.778	7.71883e+06	2	0					0.144475	512			No MS2	[M-H]-1	7.71883e+06	1.12665e+06	87391.8	1.96536e+06	0.146	0.011	0.255	6.851	0.078	1.744	-2.78	-6.46	-1.97	2.78	-3.69	0.8	6.4	5		1
Hispidulin	C16 H12 O6		-1.47	300.063	301.07	12.884	7.81966e+09	53	4	64.1	8.2		8.3	0.0629482	210			DDA for preferred ion	[M+H]+1	7.81966e+09	1.13981e+09	6.05375e+09	1.91895e+09	0.146	0.774	0.245	6.86	5.311	1.684	-2.78	-0.37	-2.03	2.78	2.41	0.75	9.5	9.5	7.8	9.5
2-(4-Methoxyphenyl)benzothiazole	C14 H11 N O S		-1.33	241.056	240.049	36.424	914628	28	0					0.0558148	232			No MS2	[M-H]-1	191206	27955.4	378912	914628	0.146	1.982	4.783	6.84	13.554	32.717	-2.77	0.99	2.26	2.77	3.76	5.03		0	0.3	6.6
(±)13-HpODE	C18 H32 O4		-57685.3	294.219	295.226	22.604	1.18736e+08	29	6	91.3	82.8		82.8	0.218965	744			DDA for preferred ion	[M+H]+1	1.18736e+08	1.73074e+07	6.29743e+07	2.69439e+07	0.146	0.53	0.227	6.86	3.639	1.557	-2.78	-0.91	-2.14	2.78	1.86	0.64	4	1.8	3.5	1.3
3-Oxododecanoicacid	C12 H22 O3		-3.73	214.156	213.149	29.832	3.94486e+06	13	0					0.156096	729			No MS2	[M-H]-1	2.49321e+06	367076	3.94486e+06	484990	0.147	1.582	0.195	6.792	10.747	1.321	-2.76	0.66	-2.36	2.76	3.43	0.4	3.7				0.7
α-Eleostearic acid	C18 H30 O2		-1.78	278.224	279.231	35.226	2.55309e+08	28	5	99.6	100		100	0.224084	805	0	0	DDA for preferred ion	[M+H]+1	1.43613e+08	2.12032e+07	2.55309e+08	6.30278e+07	0.148	1.778	0.439	6.773	12.041	2.973	-2.76	0.83	-1.19	2.76	3.59	1.57	3.5		6.7		1.3
NP-011548	C18 H34 O3		-1.16	298.25	297.243	37.18	5.51017e+07	32	1	63.2	8.2		59.7	0.250449	840			DDA for preferred ion	[M-H]-1	5.51017e+07	8.14194e+06	4.35445e+07	1.3009e+07	0.148	0.79	0.236	6.768	5.348	1.598	-2.76	-0.34	-2.08	2.76	2.42	0.68	7.8	1		1.3	4.2
Fenoterol	C17 H21 N O4		-1.68	303.147	304.154	16.202	3.37209e+07	52	0					0.146548	483	0	0	DDA for preferred ion	[M+H]+1	3.37209e+07	4.99759e+06	6.70886e+06	1.37086e+06	0.148	0.199	0.041	6.747	1.342	0.274	-2.75	-2.33	-4.62	2.75	0.42	-1.87	6.2	1	1	0.7
Dimethoxybenzidine	C14 H16 N2 O2		-0.96	244.121	245.128	1.174	2.71978e+08	91	0					0.120943	495			No MS2	[M+H]+1	2.36128e+08	3.49943e+07	2.71978e+08	2.29197e+08	0.148	1.152	0.971	6.748	7.772	6.55	-2.75	0.2	-0.04	2.75	2.96	2.71		1.3	3.5
beta-Ionone	C13 H20 O		-1.6	192.151	175.148	37.847	3.18725e+07	12	0					0.151107	786			No MS2	[M+H-H2O]+1	3.18725e+07	4.71756e+06	2.77803e+07	7.13563e+06	0.148	0.872	0.224	6.756	5.889	1.513	-2.76	-0.2	-2.16	2.76	2.56	0.6	3.5	1	5.1	2.1
(+/-)9-HpODE	C18 H32 O4		-0.57	312.23	311.223	35.363	1.27914e+08	37	2	74.2	66.5		67	0.22988	736			DDA for preferred ion	[M-H]-1	8.39128e+07	1.23939e+07	1.27914e+08	1.97251e+07	0.148	1.524	0.235	6.77	10.321	1.592	-2.76	0.61	-2.09	2.76	3.37	0.67	6.7	5.7	8.9	8.4	1.3
Wortmanamide B	C23 H41 N O4		-1.27	395.303	394.296	34.779	5.79108e+06	1	0					0.303057	767			No MS2	[M-H]-1	2.63672e+06	391721	5.79108e+06	885360	0.149	2.196	0.336	6.731	14.784	2.26	-2.75	1.14	-1.57	2.75	3.89	1.18	7	0.3	2.1	2.3	0.3
N-palmitoyl glycine	C18 H35 N O3		-0.41	313.262	312.254	37.374	3.8069e+06	3	0					0.261566	835			No MS2	[M-H]-1	3.8069e+06	569055	2.85816e+06	748612	0.149	0.751	0.197	6.69	5.023	1.316	-2.74	-0.41	-2.35	2.74	2.33	0.4	8	5.5	7	5.5
RU78783	C7 H10 O6 P2		-3.59	251.994	250.987	1.747	9.82664e+06	1	0					-0.00564305	-22			DDA for preferred ion	[M-H]-1	4.98997e+06	746630	9.82664e+06	291998	0.15	1.969	0.059	6.683	13.161	0.391	-2.74	0.98	-4.09	2.74	3.72	-1.35	6.4	0.7	8	0.3
Cytochalasin D1	C30 H39 N O9		3.39	557.264	279.639	14.312	3.14134e+06	0	0					0.264371	474			No MS2	[M+2H]+2	2.53759e+06	380175	3.14134e+06	827915	0.15	1.238	0.326	6.675	8.263	2.178	-2.74	0.31	-1.62	2.74	3.05	1.12	3.2	0.3	1.5	0.7
6-(4-Amino-7H-pyrrolo[2,3-d]pyrimidin-7-yl)tetrahydro-4H-furo[3,2-d][1,3,2]dioxaphosphinine-2,7-diol 2-oxide	C11 H13 N4 O6 P		2.98	328.058	327.051	18.05	4.62632e+06	1	6			93.6		0.0582466	178			DDA for preferred ion	[M-H]-1	4.62632e+06	695407	3.8274e+06	1.49393e+06	0.15	0.827	0.323	6.653	5.504	2.148	-2.73	-0.27	-1.63	2.73	2.46	1.1	4.8	1.7	3.7	0.7
NP-008563	C16 H28 O4		-63375	266.188	267.195	26.329	4.34764e+07	15	1	69.5	67.8		67.8	0.187662	705			DDA for preferred ion	[M+H]+1	4.34764e+07	6.5716e+06	8.18135e+06	7.28146e+06	0.151	0.188	0.167	6.616	1.245	1.108	-2.73	-2.41	-2.58	2.73	0.32	0.15	5.7
N-palmitoyl tyrosine	C25 H41 N O4		-1.27	419.303	402.3	37.78	2.09001e+07	3	0					0.303027	723			No MS2	[M+H-H2O]+1	1.21707e+07	1.84367e+06	1.74326e+07	2.09001e+07	0.151	1.432	1.717	6.601	9.455	11.336	-2.72	0.52	0.78	2.72	3.24	3.5	1.3	1	1.3	5.1
2-Ethyl-5-methylhexyl benzoate	C16 H24 O2		-2.15	248.177	249.184	27.161	2.40607e+07	11	0					0.177095	714			No MS2	[M+H]+1	2.40607e+07	3.631e+06	5.57555e+06	4.18848e+06	0.151	0.232	0.174	6.626	1.536	1.154	-2.73	-2.11	-2.52	2.73	0.62	0.21	1.8
2-Aminooctadec-4-yne-1,3-diol	C18 H35 N O2		-1.68	297.266	280.263	31.219	9.3535e+07	11	1	76	72.3		72.3	0.26628	896	0	0	DDA for preferred ion	[M+H-H2O]+1	7.88761e+07	1.1895e+07	4.89039e+06	9.3535e+07	0.151	0.062	1.186	6.631	0.411	7.863	-2.73	-4.01	0.25	2.73	-1.28	2.98	6.2	3.5	1	8.4
4-(4-Methoxyphenyl)-6-(trifluoromethyl)pyrimidin-2-amine	C12 H10 F3 N3 O		12.27	269.081	270.088	30.831	5.32773e+08	28	3	76.6	48.1		55.9	0.0808986	301	0	0	DDA for preferred ion	[M+H]+1	1.78795e+08	2.7091e+07	5.32773e+08	1.1676e+07	0.152	2.98	0.065	6.6	19.666	0.431	-2.72	1.58	-3.94	2.72	4.3	-1.21	8.4	7.8	8.4	5.7
N-Allyl-2-(5-nitro-2-oxo-2H-indol-3-yl)hydrazinecarbothioamide	C12 H11 N5 O3 S		-4.02	305.057	306.064	9.664	2.95052e+07	2	0					0.0570325	187			No MS2	[M+H]+1	2.95052e+07	4.50301e+06	2.4964e+06	8.29774e+06	0.153	0.085	0.281	6.552	0.554	1.843	-2.71	-3.56	-1.83	2.71	-0.85	0.88	4.6	1	1	1
1_3-Dihydroxy-N-methylacridone	C14 H11 N O3		-1.69	241.073	240.066	18.852	1.56946e+06	41	0					0.0734845	305			No MS2	[M-H]-1	1.56946e+06	239756	718530	308585	0.153	0.458	0.197	6.546	2.997	1.287	-2.71	-1.13	-2.35	2.71	1.58	0.36	2.8	0.3	0.7	0.3
(R)-10-Hydroxystearate	C18 H36 O3		-1.11	300.266	299.259	36.396	1.10198e+08	20	0					0.266111	886			DDA for preferred ion	[M-H]-1	1.10198e+08	1.68379e+07	6.98806e+07	5.88925e+07	0.153	0.634	0.534	6.545	4.15	3.498	-2.71	-0.66	-0.9	2.71	2.05	1.81	5.7		8.4
(5Z_9E_14Z)-(8xi_11R_12S)-11_12-Epoxy-8-hydroxyicosa-5_9_14-trienoicacid	C20 H32 O4		0.2	336.23	335.223	28.663	7.66513e+06	89	0					0.230128	684			No MS2	[M-H]-1	7.63236e+06	1.16413e+06	7.66513e+06	583461	0.153	1.004	0.076	6.556	6.584	0.501	-2.71	0.01	-3.71	2.71	2.72	-1	5.9		4.8	0.7
Ageratriol	C15 H24 O3		-71423.9	234.161	235.169	29.974	1.17337e+08	53	8	92.2	78.8		82.5	0.161409	689	0	0	DDA for preferred ion	[M+H]+1	1.17337e+08	1.8183e+07	5.10862e+07	2.6041e+07	0.155	0.435	0.222	6.453	2.81	1.432	-2.69	-1.2	-2.17	2.69	1.49	0.52	5.7	1.3	1.3	1.3
[Similar to: NP-011548; ΔMass: 83.9611 Da]	C14 H27 N10 O P		3.24	382.212	381.205	35.745	1.36226e+07	1	1			68.8		0.211929	554			DDA for preferred ion	[M-H]-1	1.36226e+07	2.10472e+06	9.44782e+06	4.23342e+06	0.155	0.694	0.311	6.472	4.489	2.011	-2.69	-0.53	-1.69	2.69	2.17	1.01	5.7	4.2	4.2	4.2	0.7
2,15-dihydroxy-pentadecylic acid	C15 H30 O4		-0.41	274.214	273.207	33.499	3.93945e+06	4	0					0.214298	781			No MS2	[M-H]-1	3.56558e+06	551963	3.93945e+06	207219	0.155	1.105	0.058	6.46	7.137	0.375	-2.69	0.14	-4.1	2.69	2.84	-1.41	4.8	0.7	4.2
(2R)-5-Methoxy-2-methyl-2,3,8,9-tetrahydro-4H-furo[2,3-H]chromen-4-one	C13 H14 O4		-2.1	234.089	233.081	9.514	7.29183e+08	35	6	64.8	8.2		65.1	0.088718	379	0	0	DDA for preferred ion	[M-H]-1	7.29183e+08	1.13291e+08	4.51799e+08	1.18251e+08	0.155	0.62	0.162	6.436	3.988	1.044	-2.69	-0.69	-2.62	2.69	2	0.06	9.5	9.5	9.5	9.5
Xanthurenic acid	C10 H7 N O4		-2.54	205.037	204.029	6.408	4.4123e+07	20	1	84.7	9.2		9.7	0.036987	180			DDA for preferred ion	[M-H]-1	4.4123e+07	6.90384e+06	1.19172e+07	1.02831e+07	0.156	0.27	0.233	6.391	1.726	1.489	-2.68	-1.89	-2.1	2.68	0.79	0.57	8.9	1	6.2	1
Myxalamid B	C25 H39 N O3		-1.84	401.292	400.285	37.796	3.58649e+06	4	0					0.292256	728			No MS2	[M-H]-1	1.82547e+06	285133	2.77674e+06	3.58649e+06	0.156	1.521	1.965	6.402	9.738	12.578	-2.68	0.61	0.97	2.68	3.28	3.65	2.6	0.3	3.2	7.5
MFCD11054903	C17 H18 O S2		-2.85	302.079	301.072	16.046	4.05808e+06	49	2			74.8		0.079045	262			DDA for preferred ion	[M-H]-1	3.60906e+06	561951	4.05808e+06	193233	0.156	1.124	0.054	6.422	7.221	0.344	-2.68	0.17	-4.22	2.68	2.85	-1.54	5.3	0.7	5.3	0.3
[Similar to: NP-011548; ΔMass: 67.9869 Da]	C18 H39 O3 P S		5.38	366.238	365.23	35.761	4.88752e+07	2	1			63.8		0.237724	649			DDA for preferred ion	[M-H]-1	4.88752e+07	7.6107e+06	3.33831e+07	1.35825e+07	0.156	0.683	0.278	6.422	4.386	1.785	-2.68	-0.55	-1.85	2.68	2.13	0.84	7.8	5.9	4.6	6.7	7.5
Pyroquilon	C11 H11 N O		-1.86	173.084	174.091	29.504	1.57425e+07	23	0					0.083742	484			No MS2	[M+H]+1	1.57425e+07	2.46833e+06	1.36477e+07	2.14423e+06	0.157	0.867	0.136	6.378	5.529	0.869	-2.67	-0.21	-2.88	2.67	2.47	-0.2	2.4		1.3	1
N-palmitoyl alanine	C19 H37 N O3		-0.98	327.277	326.27	37.579	2.49904e+06	2	0					0.277025	846			No MS2	[M-H]-1	1.41492e+06	222736	2.49904e+06	423357	0.157	1.766	0.299	6.352	11.22	1.901	-2.67	0.82	-1.74	2.67	3.49	0.93	6.1	0.3	7.5	0.3
Azanigerone E	C13 H14 O5		-1.51	250.084	249.077	6.587	8.60621e+07	30	0					0.0837461	335			DDA for preferred ion	[M-H]-1	8.13843e+07	1.27731e+07	8.60621e+07	1.53886e+07	0.157	1.057	0.189	6.372	6.738	1.205	-2.67	0.08	-2.4	2.67	2.75	0.27	8.4		8.4
Abietic acid	C20 H30 O2		-0.84	302.224	301.217	37.148	9.37625e+06	87	3	98.5	9.9		65.5	0.224326	742			DDA for preferred ion	[M-H]-1	2.28854e+06	360440	9.37625e+06	1.10338e+06	0.157	4.097	0.482	6.349	26.013	3.061	-2.67	2.03	-1.05	2.67	4.7	1.61	5.9	0.3	7	3.4	0.5
(9Z_15Z)-(13S)-12_13-Epoxyoctadeca-9_11_15-trienoicacid	C18 H28 O3		-2.51	292.203	293.21	36.211	5.25118e+07	21	0					0.203112	695			No MS2	[M+H]+1	5.25118e+07	8.21936e+06	2.97454e+07	1.90193e+07	0.157	0.566	0.362	6.389	3.619	2.314	-2.68	-0.82	-1.47	2.68	1.86	1.21	3.5	1		1.3
(3S,4S)-5-(Carbamoyloxy)-3,4-dihydroxy-L-norvaline	C6 H12 N2 O6		-4.48	208.069	207.061	1.166	2.7602e+06	1	0					0.0686038	330			No MS2	[M-H]-1	2.57973e+06	404005	2.7602e+06	745931	0.157	1.07	0.289	6.385	6.832	1.846	-2.67	0.1	-1.79	2.67	2.77	0.88	3.2		3.2
Sodium [dodecanoyl(methyl)amino]acetate	C15 H29 N O3		-1.3	271.214	270.207	34.735	2.67179e+07	7	1	98.2	9.9		9.9	0.21439	790	0	0	DDA for preferred ion	[M-H]-1	2.67179e+07	4.22338e+06	2.30683e+07	5.74402e+06	0.158	0.863	0.215	6.326	5.462	1.36	-2.66	-0.21	-2.22	2.66	2.45	0.44	8.4	8.6	7.8	8.6	0.3
Papupyrrolal	C15 H17 N O3		-1	259.121	258.113	23.314	7.11786e+06	68	0					0.120584	465			No MS2	[M-H]-1	7.11786e+06	1.12515e+06	667152	1.96728e+06	0.158	0.094	0.276	6.326	0.593	1.748	-2.66	-3.42	-1.86	2.66	-0.75	0.81	8	2.3	0.7	2.6
Kanzakiflavone 2	C16 H10 O6		-0.53	298.048	357.061	10.638	8.7219e+06	15	0					0.0475798	160			No MS2	[M-H+HAc]-1	8.7219e+06	1.37858e+06	2.55812e+06	3.17596e+06	0.158	0.293	0.364	6.327	1.856	2.304	-2.66	-1.77	-1.46	2.66	0.89	1.2	3.7		1	1
Ypaoamide B	C23 H38 N2 O4		-1.35	406.283	407.29	36.956	6.78368e+06	0	0					0.282607	696	0	0	DDA for preferred ion	[M+H]+1	1.78612e+06	284601	2.98803e+06	6.78368e+06	0.159	1.673	3.798	6.276	10.499	23.836	-2.65	0.74	1.93	2.65	3.39	4.58				5.3
[Similar to: NP-002947; ΔMass: -280.1572 Da]				140.021	325.041	1.169	2.3283e+06	0	6			59.3		0.0211944	151			DDA for preferred ion	[2M+FA-H]-1	2.3283e+06	373240	1.15855e+06	792578	0.16	0.498	0.34	6.238	3.104	2.124	-2.64	-1.01	-1.55	2.64	1.63	1.09	1		2.8	7.2
9-hydroxy-hexadecan-1,16-dioic acid	C16 H30 O5		-0.27	302.209	301.202	34.459	5.9762e+06	6	0					0.209242	692			No MS2	[M-H]-1	4.5495e+06	728759	5.9762e+06	664217	0.16	1.314	0.146	6.243	8.201	0.911	-2.64	0.39	-2.78	2.64	3.04	-0.13	1		2.6	0.7
13-HOTE	C18 H30 O3		-0.17	294.219	277.216	35.873	4.4838e+08	29	0					0.219445	746			DDA for preferred ion	[M+H-H2O]+1	4.45585e+08	7.13799e+07	4.4838e+08	1.63976e+08	0.16	1.006	0.368	6.242	6.282	2.297	-2.64	0.01	-1.44	2.64	2.65	1.2					4
PGE2alpha dimethyl amine	C22 H41 N O3		-1.93	367.308	368.315	37.81	3.3303e+07	1	0					0.307934	838			No MS2	[M+H]+1	3.3303e+07	5.35003e+06	2.75331e+07	1.86145e+07	0.161	0.827	0.559	6.225	5.146	3.479	-2.64	-0.27	-0.84	2.64	2.36	1.8	3.5	1	4	1.3
[FAhydroxy(18:0)]12_13-dihydroxy-9Z-octadecenoicacid	C18 H34 O4		-0.24	314.246	313.238	30.886	1.6131e+07	20	0					0.245633	782			No MS2	[M-H]-1	1.6131e+07	2.59045e+06	1.01453e+07	3.82616e+06	0.161	0.629	0.237	6.227	3.916	1.477	-2.64	-0.67	-2.08	2.64	1.97	0.56	7.3	1	4.2	1	0.7
[Similar to: NP-018140; ΔMass: -438.1893 Da]	C19 H10 N4 O4		-4.51	358.069	357.061	20.477	2.02868e+07	35	1			51.6		0.06859	192			DDA for preferred ion	[M-H]-1	2.02868e+07	3.28087e+06	2.53669e+06	9.2298e+06	0.162	0.125	0.455	6.183	0.773	2.813	-2.63	-3	-1.14	2.63	-0.37	1.49	7.3	1	2.6	7
3-(2-{Bis[4-(dimethylamino)phenyl]methylene}hydrazino)-2H-indol-2-one	C25 H25 N5 O		1.88	411.207	412.214	33.983	9.99384e+06	1	0					0.206682	503			No MS2	[M+H]+1	9.99384e+06	1.62037e+06	8.74581e+06	3.61942e+06	0.162	0.875	0.362	6.168	5.397	2.234	-2.62	-0.19	-1.47	2.62	2.43	1.16	1	0.7	3.2	1	0.7
Notoamide S	C26 H33 N3 O3		2.8	435.253	436.261	37.02	3.75278e+06	7	0					0.253408	582	0	0	DDA for preferred ion	[M+H]+1	1.43875e+06	234991	2.33038e+06	3.75278e+06	0.163	1.62	2.608	6.123	9.917	15.97	-2.61	0.7	1.38	2.61	3.31	4	0.7	0.3	2.1	4.8
N-Arachidonoyl-L-serine	C23 H37 N O4		-1.84	391.272	392.279	25.336	5.48144e+07	1	1	54.2	41.6		41.6	0.271537	694	0	0	DDA for preferred ion	[M+H]+1	5.48144e+07	8.90887e+06	6.09119e+06	1.81882e+07	0.163	0.111	0.332	6.153	0.684	2.042	-2.62	-3.17	-1.59	2.62	-0.55	1.03	6.7	1	2.1	4
4-Toluenesulfonamide	C7 H9 N O2 S		-1.96	171.035	172.042	1.186	5.87153e+07	20	0					0.0350644	205			No MS2	[M+H]+1	5.87153e+07	9.54184e+06	4.10871e+07	2.18431e+07	0.163	0.7	0.372	6.153	4.306	2.289	-2.62	-0.52	-1.43	2.62	2.11	1.19	5.7	1	4.6	3.5
(9S_10S)-9_10-Dihydroxyoctadecanoate	C18 H36 O4		-1.33	316.261	315.254	33.492	1.64645e+08	7	0					0.260938	825			DDA for preferred ion	[M-H]-1	1.64645e+08	2.68816e+07	1.04052e+08	4.30276e+07	0.163	0.632	0.261	6.125	3.871	1.601	-2.61	-0.66	-1.94	2.61	1.95	0.68	7.8	8.4	8.4	8.4	8
Vulvic acid	C12 H24 O2		-4.16	200.177	199.17	36.963	3.05547e+06	11	0					0.176797	883			No MS2	[M-H]-1	1.68351e+06	276677	2.14915e+06	3.05547e+06	0.164	1.277	1.815	6.085	7.768	11.043	-2.61	0.35	0.86	2.61	2.96	3.47	1.2	0.3	4.2	7.5	0.7
[Similar to: Prostaglandin F2β; ΔMass: -44.0265 Da]	C12 H31 N4 O3 P		2.42	310.214	309.207	34.039	1.51183e+08	19	7			88.5		0.214127	690			DDA for preferred ion	[M-H]-1	1.22785e+08	2.00864e+07	1.51183e+08	6.04978e+07	0.164	1.231	0.493	6.113	7.527	3.012	-2.61	0.3	-1.02	2.61	2.91	1.59	5.1	6.2	7.8	8.4	7.8
7-methoxy-2,3,6-trimethylchromone	C13 H14 O3		-2.29	218.094	217.087	7.685	6.31779e+06	41	0					0.093794	430			DDA for preferred ion	[M-H]-1	6.31779e+06	1.03863e+06	2.95198e+06	141927	0.164	0.467	0.022	6.083	2.842	0.137	-2.6	-1.1	-5.48	2.6	1.51	-2.87			4.2	0.3
4,7,10-hexadecatrienoic acid	C16 H26 O2		0.08	250.193	309.207	33.96	1.49757e+08	17	1			53.8		0.1933	773			DDA for other ion	[M-H+HAc]-1	1.22785e+08	2.00864e+07	1.49757e+08	6.04978e+07	0.164	1.22	0.493	6.113	7.456	3.012	-2.61	0.29	-1.02	2.61	2.9	1.59	1.3	1.3	1.3	1.3	8.3
Malyngic acid	C18 H32 O5		-0.8	328.225	309.207	37.893	1.819e+06	6	0					0.22471	685			DDA for other ion	[M-H-H2O]-1	1.819e+06	299719	1.78586e+06	267389	0.165	0.982	0.147	6.069	5.958	0.892	-2.6	-0.03	-2.77	2.6	2.57	-0.16	3.7		2.6
Dibutyl[(diphenylphosphoryl)methyl]oxophosphine	C21 H30 O2 P2		-0.16	376.172	375.165	14.203	245173	2	0					0.172041	457			No MS2	[M-H]-1	245173	40461	13280.9	165066	0.165	0.054	0.673	6.06	0.328	4.08	-2.6	-4.21	-0.57	2.6	-1.61	2.03	0.3	7.1		0.3
Sedoheptulose	C7 H14 O7		-2.14	210.073	269.087	1.234	7.53509e+06	14	0					0.073503	350			No MS2	[M-H+HAc]-1	5.38036e+06	894805	7.53509e+06	5.26134e+06	0.166	1.4	0.978	6.013	8.421	5.88	-2.59	0.49	-0.03	2.59	3.07	2.56	1	0.7	4.8	1
Palmitoleic Acid	C16 H30 O2		86473.8	276.208	277.216	22.58	9.25024e+07	32	1	70.9	68.6		68.6	0.208343	754	0	0	DDA for preferred ion	[M+H]+1	9.25024e+07	1.53377e+07	4.60799e+07	1.64505e+07	0.166	0.498	0.178	6.031	3.004	1.073	-2.59	-1.01	-2.49	2.59	1.59	0.1	2.9	1.3	1.3
N-{(2S)-3-Hydroxy-1-oxo-1-[4-(2-pyrimidinyl)-1-piperazinyl]-2-propanyl}isonicotinamide	C17 H20 N6 O3		3.34	356.161	355.154	27.25	6.52072e+07	5	0					0.160878	452			DDA for preferred ion	[M-H]-1	641507	106268	6.52072e+07	1.14927e+07	0.166	101.647	17.915	6.037	613.609	108.147	-2.59	6.67	4.16	2.59	9.26	6.76			5.7	7.8
N-oleoyl alanine	C21 H39 N O3		-2.34	353.292	354.299	38.142	4.51119e+07	2	0					0.292166	827	0	0	DDA for preferred ion	[M+H]+1	4.51119e+07	7.51033e+06	2.77796e+07	1.30749e+07	0.166	0.616	0.29	6.007	3.699	1.741	-2.59	-0.7	-1.79	2.59	1.89	0.8	3.5	3.2	1.3	4
5,7,3'-Trimethoxy-4',5'-methylenedioxyflavone	C19 H16 O7		-0.79	356.089	355.082	16.125	1.02245e+07	23	0					0.0893224	251			No MS2	[M-H]-1	4.44386e+06	737796	1.02245e+07	1.42782e+06	0.166	2.301	0.321	6.023	13.858	1.935	-2.59	1.2	-1.64	2.59	3.79	0.95	1.5	0.7	7
(R)-10-Hydroxystearate	C18 H36 O3		-1.16	300.266	299.259	36.64	6.61984e+07	20	0					0.266096	886			No MS2	[M-H]-1	5.78924e+07	9.59278e+06	6.61984e+07	3.11466e+07	0.166	1.143	0.538	6.035	6.901	3.247	-2.59	0.19	-0.89	2.59	2.79	1.7					4.8
(±)12(13)-DiHOME	C18 H34 O4		-57314.8	296.235	295.228	27.537	2.84751e+07	34	10	95.5	9.8		67	0.234785	793			DDA for preferred ion	[M-H]-1	2.84751e+07	4.76391e+06	5.51022e+06	4.04985e+06	0.167	0.194	0.142	5.977	1.157	0.85	-2.58	-2.37	-2.81	2.58	0.21	-0.23	7.8	1	1	1
α-Linolenic acid	C18 H30 O2		-1.93	278.224	279.231	37.183	2.89494e+08	28	5	99.4	99.4		99.4	0.224042	805	0	0	DDA for preferred ion	[M+H]+1	1.98672e+08	3.34215e+07	2.89494e+08	5.50217e+07	0.168	1.457	0.277	5.944	8.662	1.646	-2.57	0.54	-1.85	2.57	3.11	0.72	7.3	5.7	7.3	7.3	0.7
ecabet	C20 H28 O5 S		-1.96	380.165	379.158	37.849	1.738e+07	4	0					0.164998	434			DDA for preferred ion	[M-H]-1	1.738e+07	2.9229e+06	1.59385e+07	4.80772e+06	0.168	0.917	0.277	5.946	5.453	1.645	-2.57	-0.12	-1.85	2.57	2.45	0.72	6.2	5.9	4	7
NP-001346	C11 H15 N5 O3 S		-1.57	297.089	298.096	1.759	6.1496e+08	4	2	99.9	93.4		93.4	0.0890941	300	0	0	DDA for preferred ion	[M+H]+1	5.61664e+08	9.52124e+07	6.1496e+08	1.50125e+08	0.17	1.095	0.267	5.899	6.459	1.577	-2.56	0.13	-1.9	2.56	2.69	0.66	8.9	7.3	9.5	8.4
4-[(3aS,6R,6aS,10aR,11aS,11bR)-6-(3-Fluoro-4-hydroxyphenyl)-1,3,7,10-tetraoxo-6a,9-diphenyl-1,3,3a,4,6,6a,7,10,10a,11,11a,11b-dodecahydro-2H-naphtho[2,3-e]isoindol-2-yl]-2-hydroxybenzoic acid	C41 H30 F N O8		-2.41	683.194	684.201	39.247	1.36064e+09	6	0					0.193895	284	0	0	DDA for preferred ion	[M+H]+1	1.36064e+09	2.31149e+08	1.95286e+06	1.88963e+06	0.17	0.001	0.001	5.886	0.008	0.008	-2.56	-9.44	-9.49	2.56	-6.89	-6.93	5.1
13(S)-HOTrE	C18 H30 O3		-2	294.219	295.226	37.873	4.49977e+07	29	6	90.6	82.6		82.6	0.218905	744			DDA for preferred ion	[M+H]+1	4.3858e+07	7.44844e+06	4.49977e+07	6.9491e+06	0.17	1.026	0.158	5.888	6.041	0.933	-2.56	0.04	-2.66	2.56	2.59	-0.1	4.6	1	6.7	2.6
(R)-Norcoclaurine	C16 H17 N O3		-0.6	271.121	270.113	17.259	6.04076e+06	130	0					0.12068	445			No MS2	[M-H]-1	6.04076e+06	1.02657e+06	95267.5	4.09006e+06	0.17	0.016	0.677	5.884	0.093	3.984	-2.56	-5.99	-0.56	2.56	-3.43	1.99	5.9	0.7		1
Pipenzolate	C22 H27 N O3		-16.79	353.193	354.2	35.327	3.07422e+07	4	1	70.9	44.7		46.6	0.193163	547	0	0	DDA for preferred ion	[M+H]+1	3.07422e+07	5.26816e+06	2.19284e+07	1.92948e+06	0.171	0.713	0.063	5.835	4.162	0.366	-2.54	-0.49	-3.99	2.54	2.06	-1.45	4.6		1.3
Cervicarcin	C19 H20 O9		0.6	392.111	373.093	12.705	1.32781e+06	18	0					0.110966	283			No MS2	[M-H-H2O]-1	767631	131239	1.32781e+06	187526	0.171	1.73	0.244	5.849	10.118	1.429	-2.55	0.79	-2.03	2.55	3.34	0.51	5	0.3	0.7
[Similar to: (±)9-HpODE; ΔMass: -0.0182 Da]	C18 H32 O2 S		-1.39	312.212	311.205	37.445	346567	0	2			56.9		0.211866	679			DDA for preferred ion	[M-H]-1	199849	34143.4	346567	151292	0.171	1.734	0.757	5.853	10.15	4.431	-2.55	0.79	-0.4	2.55	3.34	2.15	0.3		3.6	0.3
(1R,4S,4aS,8aS)-1-(Hydroxymethyl)-2,5,5,8a-tetramethyl-1,4,4a,5,6,7,8,8a-octahydro-1,4-naphthalenediol	C15 H26 O3		-1.66	254.188	253.18	28.129	1.44424e+07	9	0					0.187773	739			DDA for preferred ion	[M-H]-1	1.44424e+07	2.46252e+06	4.88914e+06	3.16778e+06	0.171	0.339	0.219	5.865	1.985	1.286	-2.55	-1.56	-2.19	2.55	0.99	0.36	8.4	1	1	1
UNII:OL56191M6N	C12 H18 O4		-2.38	226.12	225.113	14.342	9.78048e+06	26	0					0.119971	531			No MS2	[M-H]-1	9.78048e+06	1.69415e+06	3.9472e+06	3.38926e+06	0.173	0.404	0.347	5.773	2.33	2.001	-2.53	-1.31	-1.53	2.53	1.22	1	5.9	0.7	1	2.1	0.7
O-beta-D-Glucopyranosyl-cis-zeatin	C16 H23 N5 O6		4.82	381.167	380.159	37.915	3.8571e+06	15	0					0.16667	437			No MS2	[M-H]-1	3.8571e+06	665841	3.54014e+06	1.12199e+06	0.173	0.918	0.291	5.793	5.317	1.685	-2.53	-0.12	-1.78	2.53	2.41	0.75	5.9	0.7	1	0.7	0.3
NAPHTHOL AS-MX	C19 H17 N O2		-0.49	291.126	290.119	32.278	6.97707e+06	56	0					0.125786	432			No MS2	[M-H]-1	3.13315e+06	542606	6.97707e+06	1.01147e+06	0.173	2.227	0.323	5.774	12.858	1.864	-2.53	1.16	-1.63	2.53	3.68	0.9	1.5	1.2	8	2.8
N-[4-(Dimethylamino)benzyl]-1-isopropyl-1H-benzimidazol-2-amine	C19 H24 N4		-4.28	308.199	307.192	31.422	5.863e+06	13	0					0.198777	645			No MS2	[M-H]-1	4.5047e+06	781159	5.863e+06	1.72353e+06	0.173	1.302	0.383	5.767	7.506	2.206	-2.53	0.38	-1.39	2.53	2.91	1.14	6.4	0.7	3.7	0.7
Hexadecanedioicacid;Thapsicacid	C16 H30 O4		-0.38	286.214	285.207	26.778	9.99075e+06	12	0					0.2143	749			DDA for other ion	[M-H]-1	9.99075e+06	1.7303e+06	5.47203e+06	4.27029e+06	0.173	0.548	0.427	5.774	3.162	2.468	-2.53	-0.87	-1.23	2.53	1.66	1.3	3.7	0.7		2.1
Carbonylbis[(1,3-dioxo-1,3-dihydro-2H-isoindole-5,2-diyl)-3,1-phenylene] diacetate	C33 H20 N2 O9		1.64	588.118	589.125	24.802	714945	3	0					0.117845	200			No MS2	[M+H]+1	714945	123482	209919	45442.4	0.173	0.294	0.064	5.79	1.7	0.368	-2.53	-1.77	-3.98	2.53	0.77	-1.44	5.5
(2R)-5-Methoxy-2-methyl-2,3,8,9-tetrahydro-4H-furo[2,3-H]chromen-4-one	C13 H14 O4		-546953	106.053	235.096	9.503	2.07587e+09	12	6	63.3	8.2		64.8	0.0534164	504	0	0	DDA for other ion	[2M+Na]+1	2.07587e+09	3.60143e+08	1.14788e+09	3.66587e+08	0.173	0.553	0.177	5.764	3.187	1.018	-2.53	-0.85	-2.5	2.53	1.67	0.03	9.5	1.3	1.3	1.3
1-(2-Hydroxy-1,3,3,4-tetramethyl-2-oxido-1,4,2-diazaphospholidin-5-ylidene)-2,3-dimethylguanidine	C9 H20 N5 O2 P		2.18	261.136	262.143	13.724	2.12051e+07	51	0					0.136031	521			No MS2	[M+H]+1	2.12051e+07	3.69676e+06	3.15127e+06	4.28071e+06	0.174	0.149	0.202	5.736	0.852	1.158	-2.52	-2.75	-2.31	2.52	-0.23	0.21	5.7
Oxepinamide F	C23 H25 N3 O4		-0.53	407.184	406.177	26.84	3.18766e+08	19	0					0.184292	453	0	0	DDA for preferred ion	[M-H]-1	506268	88419.1	3.18766e+08	1.36457e+07	0.175	629.639	26.954	5.726	3605.17	154.33	-2.52	9.3	4.75	2.52	11.82	7.27			6.2	5.7
[Similar to: Cimicifugic acid B; ΔMass: -171.9432 Da]	C14 H28 O S2		-2.79	276.157	275.15	12.659	7.49679e+06	18	10			64.9		0.157387	570			DDA for preferred ion	[M-H]-1	7.49679e+06	1.31313e+06	515807	2.84219e+06	0.175	0.069	0.379	5.709	0.393	2.164	-2.51	-3.86	-1.4	2.51	-1.35	1.11	5.9	0.7		4.2
4,6-Bis(3,5-dimethyl-1H-pyrazol-1-yl)-N-[2-(trifluoromethyl)phenyl]-1,3,5-triazin-2-amine	C20 H19 F3 N8		2.27	428.169	427.162	26.943	3.59386e+07	9	0					0.169447	396			No MS2	[M-H]-1	301295	52620.8	3.59386e+07	3.04401e+06	0.175	119.28	10.103	5.726	682.973	57.848	-2.52	6.9	3.34	2.52	9.42	5.85			1.3	5.3
(7S_8S)-DiHODE	C18 H32 O4		0.67	312.23	311.223	27.444	2.55399e+07	37	0					0.230269	737			No MS2	[M-H]-1	1.68079e+07	2.94664e+06	2.55399e+07	4.30543e+06	0.175	1.52	0.256	5.704	8.667	1.461	-2.51	0.6	-1.96	2.51	3.12	0.55		1	6.2
Nimetazepam	C16 H13 N3 O3		11.99	295.099	296.107	38.348	1.14984e+08	15	3	85.2	9.3		9.7	0.0992297	336	0	0	DDA for preferred ion	[M+H]+1	5.23296e+07	9.20809e+06	1.14984e+08	3.33197e+07	0.176	2.197	0.637	5.683	12.487	3.619	-2.51	1.14	-0.65	2.51	3.64	1.86		1	5.1	1.3
Linoleyl hydroxamic acid	C18 H33 N O2		-0.55	295.251	279.232	36.788	2.46573e+08	2	0					0.250966	850			No MS2	[M+H-NH3]+1	1.67944e+08	2.94954e+07	2.46573e+08	5.63456e+07	0.176	1.468	0.336	5.694	8.36	1.91	-2.51	0.55	-1.58	2.51	3.06	0.93					7.8
9S-hydroxy-10S,11S-epoxy-12Z,15Z-octadecadienoic acid	C18 H30 O4		-0.72	310.214	309.207	33.229	5.8186e+07	20	7			65.5		0.214187	690			DDA for preferred ion	[M-H]-1	2.16335e+07	3.81721e+06	5.8186e+07	1.04324e+07	0.176	2.69	0.482	5.667	15.243	2.733	-2.5	1.43	-1.05	2.5	3.93	1.45	7.8	1	6.7	1	0.7
2-hydroxy palmitic acid	C16 H32 O3		-0.4	272.235	271.228	35.812	3.0585e+07	13	0					0.235036	863			No MS2	[M-H]-1	1.65395e+07	2.91789e+06	3.0585e+07	4.56847e+06	0.176	1.849	0.276	5.668	10.482	1.566	-2.5	0.89	-1.86	2.5	3.39	0.65	6.7	3.2	7.8	4.8	7
NP-020521	C18 H32 O3		-0.98	296.235	295.228	26.406	1.88345e+07	34	10	99.6	10		57.7	0.234856	793			DDA for preferred ion	[M-H]-1	1.88345e+07	3.32814e+06	5.02838e+06	5.23621e+06	0.177	0.267	0.278	5.659	1.511	1.573	-2.5	-1.91	-1.85	2.5	0.6	0.65	5.7	1		1
(9S_10S)-9_10-Dihydroxyoctadecanoate	C18 H36 O4		-1.18	316.261	315.254	30.745	5.01663e+06	7	0					0.260987	825			No MS2	[M-H]-1	5.01663e+06	893743	3.75906e+06	3.43532e+06	0.178	0.749	0.685	5.613	4.206	3.844	-2.49	-0.42	-0.55	2.49	2.07	1.94	3.2	1.7	1	2.6
ascr#14	C14 H26 O6		-0.24	290.173	289.166	15.523	8.07768e+06	12	0					0.17287	596			No MS2	[M-H]-1	8.07768e+06	1.44286e+06	1.47787e+06	2.94678e+06	0.179	0.183	0.365	5.598	1.024	2.042	-2.49	-2.45	-1.45	2.49	0.03	1.03	6.4	3.9	3.4	5.3
Tenacibactin A	C15 H28 N2 O5		4.64	316.201	361.199	35.656	9.23119e+06	4	0					0.201288	637			No MS2	[M+FA-H]-1	7.76398e+06	1.39647e+06	9.23119e+06	3.69992e+06	0.18	1.189	0.477	5.56	6.61	2.649	-2.48	0.25	-1.07	2.48	2.72	1.41	1	0.7	5.9	1
Commendamide	C18 H35 N O4		-1.88	329.256	330.263	29.288	3.31403e+07	3	0					0.25599	777	0	0	DDA for preferred ion	[M+H]+1	8.15489e+06	1.4706e+06	1.48641e+07	3.31403e+07	0.18	1.823	4.064	5.545	10.108	22.535	-2.47	0.87	2.02	2.47	3.34	4.49	2.6	0.7	4	5.7
[ST(2:0)]22S_25S-furospirost-5-en-3beta_26-diol	C27 H42 O4		-2.25	430.307	429.301	37.007	734327	18	0					0.307342	714			No MS2	[M-H]-1	485633	87594.4	734327	714250	0.18	1.512	1.471	5.544	8.383	8.154	-2.47	0.6	0.56	2.47	3.07	3.03	0.7	0	3.4	1.2
[Similar to: 4,4-bis(6,8-dihydroxy-3-methyl-1-oxo-1H-isochromen-7-yl)-2-methoxybutanoic acid; ΔMass: -294.0272 Da]	C5 H13 N6 O P		1.01	204.089	203.082	2.022	4.17583e+06	96	10			57.8		0.0890507	436			DDA for other ion	[M-H]-1	4.17583e+06	753201	1.63298e+06	714411	0.18	0.391	0.171	5.544	2.168	0.948	-2.47	-1.35	-2.55	2.47	1.12	-0.08	3.2	0.7	0.7	0.7
[FA(18:3)]13S-hydroperoxy-9Z_11E_14Z-octadecatrienoicacid	C18 H30 O4		0.96	310.215	309.207	33.529	2.48522e+07	19	0					0.214707	692			No MS2	[M-H]-1	1.13433e+07	2.04289e+06	2.48522e+07	5.08537e+06	0.18	2.191	0.448	5.553	12.165	2.489	-2.47	1.13	-1.16	2.47	3.6	1.32					3.7
4-(4-Methoxyphenyl)-6-(trifluoromethyl)pyrimidin-2-amine	C12 H10 F3 N3 O		12.09	269.081	270.088	27.291	1.06075e+09	28	3	76.7	48.1		48.1	0.0808493	300	0	0	DDA for preferred ion	[M+H]+1	2.94241e+08	5.29466e+07	1.06075e+09	1.98054e+07	0.18	3.605	0.067	5.557	20.034	0.374	-2.47	1.85	-3.89	2.47	4.32	-1.42	8.9	7.3	8.9	3.5
Cyclohexene	C6 H10		3.69	82.0786	83.086	37.859	3.18961e+07	25	0					0.0785529	957			No MS2	[M+H]+1	3.18961e+07	5.75819e+06	2.89675e+07	8.7709e+06	0.181	0.908	0.275	5.539	5.031	1.523	-2.47	-0.14	-1.86	2.47	2.33	0.61	4	1	4	1
5-Methyl-5-nitro-N-phenyl-1,3,2-dioxaphosphinan-2-amine 2-oxide	C10 H13 N2 O5 P		3.1	272.057	271.05	10.558	1.24475e+07	1	0					0.0570508	210			DDA for preferred ion	[M-H]-1	1.24475e+07	2.24978e+06	1.1446e+06	3.86905e+06	0.181	0.092	0.311	5.533	0.509	1.72	-2.47	-3.44	-1.69	2.47	-0.97	0.78	8.9	1	0.7	1
NP-018716	C11 H20 O4		-3.16	216.135	215.128	17.311	5.78329e+07	11	1	71.3	65.2		65.2	0.135476	627			DDA for preferred ion	[M-H]-1	5.78329e+07	1.05003e+07	4.64471e+06	2.13521e+07	0.182	0.08	0.369	5.508	0.442	2.033	-2.46	-3.64	-1.44	2.46	-1.18	1.02	9.5	7.5	4.8	8.9
2E,4E-undecadienoic acid	C11 H18 O2		-1.42	182.13	183.138	36.094	9.28027e+07	18	0					0.130422	716	0	0	DDA for preferred ion	[M+H]+1	8.64786e+07	1.57698e+07	9.28027e+07	3.50198e+07	0.182	1.073	0.405	5.484	5.885	2.221	-2.46	0.1	-1.3	2.46	2.56	1.15	8.4	1.3	8.9	6.2
(E)-N-[2-(1,3-Dithian-2-yl)phenyl]-1-phenylmethanimine	C17 H17 N S2		-2.64	299.079	298.072	20.478	4.99949e+06	32	0					0.0794507	266			No MS2	[M-H]-1	772045	140895	4.99949e+06	294172	0.182	6.476	0.381	5.48	35.484	2.088	-2.45	2.7	-1.39	2.45	5.15	1.06	0.7	0.3	4.8	0.3
2-methyl-hexadecanedioic acid	C17 H32 O4		-0.22	300.23	299.223	37.858	1.11607e+06	8	0					0.229994	766			DDA for preferred ion	[M-H]-1	1.11607e+06	204962	1.10133e+06	444123	0.184	0.987	0.398	5.445	5.373	2.167	-2.45	-0.02	-1.33	2.45	2.43	1.12	0.7	0.3	0.7	3.9
NP-001346	C11 H15 N5 O3 S		-1.39	297.089	298.096	1.19	1.69467e+08	4	2	90.5	76.2		76.2	0.0891464	300	0	0	DDA for preferred ion	[M+H]+1	1.66342e+08	3.08077e+07	1.69467e+08	3.88217e+07	0.185	1.019	0.233	5.399	5.501	1.26	-2.43	0.03	-2.1	2.43	2.46	0.33	7.8	6.7	7.8	7.3
N-Allylhexadecanamide	C19 H37 N O		-0.8	295.287	296.295	34.099	1.35717e+07	4	0					0.287279	973	0	0	DDA for preferred ion	[M+H]+1	3.09195e+06	571244	1.35717e+07	852749	0.185	4.389	0.276	5.413	23.758	1.493	-2.44	2.13	-1.86	2.44	4.57	0.58	1		5.7	0.7
Gallicynoic acid E	C18 H30 O5		-0.72	326.209	325.202	23.138	7.659e+06	7	0					0.209089	641			No MS2	[M-H]-1	7.659e+06	1.4242e+06	2.91799e+06	2.27176e+06	0.186	0.381	0.297	5.378	2.049	1.595	-2.43	-1.39	-1.75	2.43	1.03	0.67	3.7		1
Alcanivorone	C10 H10 O5		-3.21	210.052	209.045	9.667	2.49406e+07	16	1			62.5		0.0521498	248			DDA for preferred ion	[M-H]-1	2.49406e+07	4.6437e+06	2.33988e+07	4.30515e+06	0.186	0.938	0.173	5.371	5.039	0.927	-2.43	-0.09	-2.53	2.43	2.33	-0.11	7.8		7.8	1
10-HDA	C10 H18 O3		-96767.2	168.115	169.122	35.968	4.13071e+07	86	1	55	63.5		63.5	0.114746	683	0	0	DDA for preferred ion	[M+H]+1	4.13071e+07	7.69992e+06	3.83485e+07	1.27354e+07	0.186	0.928	0.308	5.365	4.98	1.654	-2.42	-0.11	-1.7	2.42	2.32	0.73	6.7	1	7.3	1.3
10,11-dihydropicromycin	C28 H49 N O8		-1.47	527.345	528.352	16.113	3.67565e+08	1	0					0.345044	654	0	0	DDA for preferred ion	[M+H]+1	1.65939e+08	3.08719e+07	3.67565e+08	1.75166e+07	0.186	2.215	0.106	5.375	11.906	0.567	-2.43	1.15	-3.24	2.43	3.57	-0.82	8.9	6.2	7.8	3.5
Utahmycin A	C15 H11 N O3		-1.13	253.074	252.066	16.75	1.42487e+06	41	0					0.0736066	291			No MS2	[M-H]-1	1.42487e+06	265773	192429	428467	0.187	0.135	0.301	5.361	0.724	1.612	-2.42	-2.89	-1.73	2.42	-0.47	0.69	2.3	0.3	0.3	0.3
Sphingofungin B	C20 H39 N O6		-1.98	389.277	390.285	27.884	6.53723e+06	1	0					0.276969	711			No MS2	[M+H]+1	1.44619e+06	270499	6.53723e+06	2.84858e+06	0.187	4.52	1.97	5.346	24.167	10.531	-2.42	2.18	0.98	2.42	4.59	3.4	0.7		2.6	1
Isoneobavachalcone	C17 H14 O5		-0.38	298.084	297.077	16.97	1.19037e+07	41	0					0.0840098	282			No MS2	[M-H]-1	1.19037e+07	2.22179e+06	8.03851e+06	3.16445e+06	0.187	0.675	0.266	5.358	3.618	1.424	-2.42	-0.57	-1.91	2.42	1.86	0.51	8.4	1	7	4.8
2-Aminonicotinate	C6 H5 N2 O2		2.81	137.035	138.043	1.171	8.27791e+06	3	0					0.0354875	259	0	0	DDA for preferred ion	[M+H]+1	8.27791e+06	1.55161e+06	3.37747e+06	1.76633e+06	0.187	0.408	0.213	5.335	2.177	1.138	-2.42	-1.29	-2.23	2.42	1.12	0.19	5.9		1
(2E,4E,8E,13S)-13-hydroxytetradeca-2,4,8-trienoic acid	C14 H22 O3		-1.74	238.156	221.153	27.878	5.45432e+07	8	9			85.4		0.15648	657			DDA for preferred ion	[M+H-H2O]+1	5.45432e+07	1.01931e+07	4.9946e+07	1.18805e+07	0.187	0.916	0.218	5.351	4.9	1.166	-2.42	-0.13	-2.2	2.42	2.29	0.22	6.2		7.3		0.7
L-Threonicacid	C4 H8 O5		1.78	136.037	135.03	1.143	1.32582e+07	3	0					0.0374158	275			DDA for other ion	[M-H]-1	1.32582e+07	2.49415e+06	1.21687e+07	648787	0.188	0.918	0.049	5.316	4.879	0.26	-2.41	-0.12	-4.35	2.41	2.29	-1.94	6.2		1.3
alpha-N-(3-hydroxyoctadecanoyl)-L-ornithine	C23 H46 N2 O4		-0.1	414.346	413.338	36.701	1.05484e+06	0	0					0.345717	834			No MS2	[M-H]-1	135092	25445	153912	1.05484e+06	0.188	1.139	7.808	5.309	6.049	41.456	-2.41	0.19	2.97	2.41	2.6	5.37	0.3		0.3	4.5
7-Ethyl-3,11-dimethyl-1,3Z,6E,10E-tridecatetraene	C17 H28		-1.91	232.219	233.226	36.304	6.28582e+07	6	0					0.218658	942	0	0	DDA for preferred ion	[M+H]+1	6.22837e+07	1.17135e+07	6.28582e+07	2.0796e+07	0.188	1.009	0.334	5.317	5.366	1.775	-2.41	0.01	-1.58	2.41	2.42	0.83	7.3	4.6	8.4	4.6	1
6-Deoxy-6-sulfo-D-glucose	C6 H12 O8 S		0.91	244.026	243.018	3.388	6.76438e+06	2	0					0.0255109	105			No MS2	[M-H]-1	6.76438e+06	1.2712e+06	223736	3.47086e+06	0.188	0.033	0.513	5.321	0.176	2.73	-2.41	-4.92	-0.96	2.41	-2.51	1.45	4.8	0.7		1
Bis(2-ethylhexyl) 2-butenedioate	C20 H36 O4		-0.89	340.261	339.254	34.964	9.26282e+06	6	0					0.261055	767			No MS2	[M-H]-1	9.26282e+06	1.75279e+06	5.82397e+06	4.03202e+06	0.189	0.629	0.435	5.285	3.323	2.3	-2.4	-0.67	-1.2	2.4	1.73	1.2	3.2	1	1	2.6
(E)-pterulinic acid	C15 H11 Cl O4		3.9	290.036	289.028	34.736	3.61896e+06	4	0					0.035719	123			No MS2	[M-H]-1	183612	34625.2	3.61896e+06	36659.6	0.189	19.71	0.2	5.303	104.518	1.059	-2.41	4.3	-2.32	2.41	6.71	0.08	0.3		4.2
(7S,7aS,10aR,11aR)-9-[3-(5-Chloro-3-methyl-1-benzothiophen-2-yl)-1-methyl-1H-pyrazol-5-yl]-7-(4-hydroxy-3,5-dimethylphenyl)-2,7a-dimethyl-7a,10a,11,11a-tetrahydro-1H,5H-pyrrolo[3,4-g][1,2,4]triazolo[1 ,2-a]cinnoline-1,3,8,10(2H,7H,9H)-tetrone	C35 H33 Cl N6 O5 S		4.43	684.195	685.202	39.278	8.64853e+08	5	0					0.195194	285			No MS2	[M+H]+1	8.64853e+08	1.63801e+08	1.38282e+06	1.302e+06	0.189	0.002	0.002	5.28	0.008	0.008	-2.4	-9.29	-9.38	2.4	-6.89	-6.98	1.3	3.5
Undecylic acid	C11 H22 O2		-1.44	186.162	245.176	15.304	3.06895e+08	27	0					0.161712	869			DDA for other ion	[M-H+HAc]-1	3.06895e+08	5.84977e+07	3.70753e+07	7.21191e+07	0.191	0.121	0.235	5.246	0.634	1.233	-2.39	-3.05	-2.09	2.39	-0.66	0.3		1.3		8.4
ascr#27	C22 H40 O6		-1.16	400.282	399.275	37.092	504049	4	0					0.282026	705			No MS2	[M-H]-1	191832	36642.6	504049	165378	0.191	2.628	0.862	5.235	13.756	4.513	-2.39	1.39	-0.21	2.39	3.78	2.17	0.3	0	4.5	0.3
11-Hydroxy-9-tridecenoic acid	C13 H24 O3		-2.28	228.172	227.165	25.277	6.91725e+06	4	0					0.172024	754			No MS2	[M-H]-1	6.91725e+06	1.323e+06	5.91539e+06	2.56253e+06	0.191	0.855	0.37	5.228	4.471	1.937	-2.39	-0.23	-1.43	2.39	2.16	0.95	4.8	0.7	3.7
(±)13-HODE	C18 H32 O3		-0.71	296.235	295.228	34.964	4.58239e+08	34	10	98.1	66.8		66.8	0.234935	793			DDA for preferred ion	[M-H]-1	1.42199e+08	2.70902e+07	4.58239e+08	1.43169e+08	0.191	3.223	1.007	5.249	16.915	5.285	-2.39	1.69	0.01	2.39	4.08	2.4	7.8	1.3	8.9	9.5	8.9
6-(3'-methylbuten-2'-yl) isatin	C13 H13 N O2		-3.04	215.094	214.087	21.703	1.66759e+07	82	0					0.093974	437			DDA for preferred ion	[M-H]-1	1.66759e+07	3.20613e+06	9.17274e+06	5.50128e+06	0.192	0.55	0.33	5.201	2.861	1.716	-2.38	-0.86	-1.6	2.38	1.52	0.78	8.4	4.8	7.5	5.9
3,7-Dimethyloctyl 1-pyrrolidinylacetate	C16 H31 N O2		-2.45	269.235	270.242	38.343	4.27926e+07	4	0					0.234819	872			No MS2	[M+H]+1	3.17119e+07	6.09783e+06	3.02933e+07	4.27926e+07	0.192	0.955	1.349	5.201	4.968	7.018	-2.38	-0.07	0.43	2.38	2.31	2.81	1.3	1	1.3	5.7
10_16-Dihydroxyhexadecanoicacid	C16 H32 O4		0.51	288.23	287.223	30.081	4.17474e+06	8	0					0.230208	799			No MS2	[M-H]-1	4.17474e+06	802270	3.87693e+06	1.14741e+06	0.192	0.929	0.275	5.204	4.832	1.43	-2.38	-0.11	-1.86	2.38	2.27	0.52			3.2
(R)-10-Hydroxystearate	C18 H36 O3		-0.89	300.266	299.259	36.17	1.09815e+08	20	0					0.266177	886			DDA for preferred ion	[M-H]-1	1.09815e+08	2.11298e+07	5.28224e+07	6.13752e+07	0.192	0.481	0.559	5.197	2.5	2.905	-2.38	-1.06	-0.84	2.38	1.32	1.54		5.7	7.3	9.5
(9Z_15Z)-(13S)-12_13-Epoxyoctadeca-9_11_15-trienoicacid	C18 H28 O3		-2.5	292.203	293.21	37.859	3.26704e+07	21	0					0.203115	695			No MS2	[M+H]+1	3.26704e+07	6.27343e+06	1.22785e+07	1.04863e+07	0.192	0.376	0.321	5.208	1.957	1.672	-2.38	-1.41	-1.64	2.38	0.97	0.74	4		1.3	2.1
Undecylic acid	C11 H22 O2		-2.33	186.162	245.175	15.54	3.03747e+08	27	0					0.161546	868			DDA for other ion	[M-H+HAc]-1	3.03747e+08	5.84977e+07	3.722e+07	6.7093e+07	0.193	0.123	0.221	5.192	0.636	1.147	-2.38	-3.03	-2.18	2.38	-0.65	0.2	8.9	1.3	1.3
octadec-9-ynoic acid	C18 H32 O2		-64268.6	262.23	263.237	35.108	5.6251e+08	6	1	92.1	83.1		83.1	0.229589	876			DDA for preferred ion	[M+H]+1	5.6251e+08	1.08301e+08	5.61953e+08	1.69804e+08	0.193	0.999	0.302	5.194	5.189	1.568	-2.38	0	-1.73	2.38	2.38	0.65					4
ethyl 9,9-dimethoxynonanoate	C13 H26 O4		-1.23	246.183	245.176	15.417	3.03747e+08	4	0					0.182807	743			DDA for preferred ion	[M-H]-1	3.03747e+08	5.84977e+07	3.722e+07	7.21191e+07	0.193	0.123	0.237	5.192	0.636	1.233	-2.38	-3.03	-2.07	2.38	-0.65	0.3	1.3	7.3	9.5	1.3
2,3-Dihydroxy-4,6-bis(2-methyl-2-propanyl)phenyl 1-thiohexopyranoside	C20 H32 O7 S		-2.69	416.186	415.178	34.052	4.0055e+06	1	0					0.185753	446			No MS2	[M-H]-1	4.0055e+06	773844	1.53257e+06	1.07079e+06	0.193	0.383	0.267	5.176	1.98	1.384	-2.37	-1.39	-1.9	2.37	0.99	0.47	1	3.4	6.1	0.7	0.3
(±)12(13)-DiHOME	C18 H34 O4		-0.41	314.246	313.238	29.657	2.46302e+07	20	5	72.4	8.6		46.4	0.245581	781			DDA for preferred ion	[M-H]-1	2.46302e+07	4.78016e+06	1.43847e+07	8.36757e+06	0.194	0.584	0.34	5.153	3.009	1.75	-2.37	-0.78	-1.56	2.37	1.59	0.81	6.2	1	1.3	1.5	4.2
Decylubiquinol	C19 H32 O4		-0.56	324.23	323.223	35.221	1.05928e+07	11	0					0.229879	709			No MS2	[M-H]-1	7.78865e+06	1.51505e+06	1.05928e+07	7.72292e+06	0.195	1.36	0.992	5.141	6.992	5.097	-2.36	0.44	-0.01	2.36	2.81	2.35	6.4	0.7	8	8	1.2
9-deoxyhymatoxin A	C20 H30 O6 S		-3.24	398.175	397.168	35.765	7.80034e+06	3	0					0.17502	440			No MS2	[M-H]-1	7.80034e+06	1.51977e+06	6.01871e+06	2.92746e+06	0.195	0.772	0.375	5.133	3.96	1.926	-2.36	-0.37	-1.41	2.36	1.99	0.95	3.2	3.9	1	5.9
Estrendione	C18 H24 O2		-1.91	272.177	273.184	35.549	2.64103e+07	30	0					0.177111	651			No MS2	[M+H]+1	7.09575e+06	1.38835e+06	5.86696e+06	2.64103e+07	0.196	0.827	3.722	5.111	4.226	19.023	-2.35	-0.27	1.9	2.35	2.08	4.25	1	0.7	1	6.7
Di-3-pentanyl sulfate	C10 H22 O4 S		-1.61	238.124	237.116	33.043	2.00123e+07	1	0					0.123496	519			DDA for preferred ion	[M-H]-1	5.45176e+06	1.06817e+06	2.00123e+07	1.97136e+06	0.196	3.671	0.362	5.104	18.735	1.846	-2.35	1.88	-1.47	2.35	4.23	0.88	4.8	1.7	6.2	2.6
[1,2,4]Triazolo[1,5-a][1,3,5]triazin-7-amine	C4 H4 N6		3.31	136.05	314.134	1.146	3.76076e+08	9	0					0.0501945	369	0	0	DDA for preferred ion	[2M+ACN+H]+1	3.76076e+08	7.378e+07	1.70969e+08	1.32779e+08	0.196	0.455	0.353	5.097	2.317	1.8	-2.35	-1.14	-1.5	2.35	1.21	0.85	8.9	1.3	1.3	1.3
(-)-Jasmonicacid	C12 H18 O3		-3.32	210.125	209.118	34.057	8.23681e+06	27	0					0.124897	594			No MS2	[M-H]-1	5.60313e+06	1.09749e+06	8.23681e+06	1.84043e+06	0.196	1.47	0.328	5.105	7.505	1.677	-2.35	0.56	-1.61	2.35	2.91	0.75	4.8	0.7	5.3	7
Methyl (6-methoxy-6-pentyl-1,2-dioxan-3-yl)acetate	C13 H24 O5		-0.61	260.162	259.155	14.702	1.17087e+08	3	0					0.162214	624			DDA for preferred ion	[M-H]-1	1.17087e+08	2.31052e+07	448299	2.41306e+07	0.197	0.004	0.206	5.068	0.019	1.044	-2.34	-8.03	-2.28	2.34	-5.69	0.06	1.3	9.5		1.3
Agistatin B	C11 H18 O4		-3.26	214.12	213.113	15.91	1.94465e+07	14	1			57.3		0.119811	560			DDA for preferred ion	[M-H]-1	1.94465e+07	3.8282e+06	648742	5.16857e+06	0.197	0.033	0.266	5.08	0.169	1.35	-2.34	-4.91	-1.91	2.34	-2.56	0.43	8.4	4.2	0.7	4.2
2-hydroxy-10-undecenoic acid	C11 H20 O3		-1.59	200.141	259.155	14.805	1.17087e+08	7	0					0.140926	704			DDA for other ion	[M-H+HAc]-1	1.17087e+08	2.31052e+07	347183	2.41306e+07	0.197	0.003	0.206	5.068	0.015	1.044	-2.34	-8.4	-2.28	2.34	-6.06	0.06	9.5	1.3	0.3	9.5
2-(4,6-Dimethoxy-2-pyrimidinyl)-N-[2-(4-morpholinyl)ethyl]cyclohexanecarboxamide	C19 H30 N4 O4		-4.42	378.225	377.218	15.949	3.23719e+07	3	0					0.225034	595			DDA for preferred ion	[M-H]-1	3.23719e+07	6.38422e+06	1.42321e+06	1.45254e+07	0.197	0.044	0.449	5.071	0.223	2.275	-2.34	-4.51	-1.16	2.34	-2.17	1.19	9.5	7.5	1.7	8.9
Emedastine	C17 H26 N4 O		-4.29	302.209	301.202	30.064	2.1145e+07	6	0					0.209364	693			No MS2	[M-H]-1	7.01849e+06	1.39666e+06	2.1145e+07	1.65526e+06	0.199	3.013	0.236	5.025	15.14	1.185	-2.33	1.59	-2.08	2.33	3.92	0.25			4
Corchorifatty acid F	C18 H32 O5		-0.38	328.225	327.218	19.71	3.61883e+07	6	4	87.3	67	84.8	67	0.224848	685			DDA for preferred ion	[M-H]-1	3.61883e+07	7.22793e+06	1.08415e+07	1.00796e+07	0.2	0.3	0.279	5.007	1.5	1.395	-2.32	-1.74	-1.84	2.32	0.58	0.48	6.7		4.6
[FA(18:0)]12R_13S-epoxy-9Z-octadecenoicacid	C18 H32 O3		-0.93	296.235	295.228	25.366	9.59363e+06	34	0					0.234868	793			No MS2	[M-H]-1	9.59363e+06	1.92006e+06	2.14441e+06	3.12953e+06	0.2	0.224	0.326	4.997	1.117	1.63	-2.32	-2.16	-1.62	2.32	0.16	0.7	6.4	1		3.2
Sorazolon E	C14 H13 N O		-2.08	211.099	212.107	26.185	4.66189e+09	53	0					0.0992757	470	0	0	DDA for preferred ion	[M+H]+1	4.16498e+06	840828	4.66189e+09	5.09691e+07	0.202	1119.31	12.238	4.953	5544.4	60.618	-2.31	10.13	3.61	2.31	12.44	5.92			6.7	6.7
4-Methyl-5-thiazoleethanol	C6 H9 N O S		-0.75	143.04	144.048	1.524	4.58018e+08	5	1	97.1	79.6		87.8	0.0403766	282	0	0	DDA for preferred ion	[M+H]+1	4.57332e+08	9.2274e+07	4.58018e+08	5.69959e+07	0.202	1.002	0.125	4.956	4.964	0.618	-2.31	0	-3	2.31	2.31	-0.7	7.8	7.8	9.5	7.3
(9S_10S)-9_10-Dihydroxyoctadecanoate	C18 H36 O4		-0.7	316.261	315.254	32.817	1.05439e+07	7	1			67		0.261138	826			DDA for preferred ion	[M-H]-1	1.05439e+07	2.13113e+06	7.67515e+06	3.46472e+06	0.202	0.728	0.329	4.948	3.601	1.626	-2.31	-0.46	-1.61	2.31	1.85	0.7	6.4	4.2	4.8	7.5	6.8
6-[1]-ladderane hexanol	C18 H28 O		-1.85	260.214	261.221	36.307	7.07814e+07	4	1			53.3		0.213534	821	0	0	DDA for preferred ion	[M+H]+1	7.07814e+07	1.43588e+07	6.98548e+07	4.15093e+07	0.203	0.987	0.586	4.929	4.865	2.891	-2.3	-0.02	-0.77	2.3	2.28	1.53	4.6	3.5	5.1	3.5
5-Chloro-w-hydroxyemodin	C15 H9 Cl O6		-0.18	320.009	319.001	22.805	2.13077e+07	1	0					0.00870824	27			DDA for preferred ion	[M-H]-1	2.38272e+06	484769	2.13077e+07	2.16684e+06	0.203	8.943	0.909	4.915	43.954	4.47	-2.3	3.16	-0.14	2.3	5.46	2.16	4.8	0.7	7.3	4.2
Sphecoline A	C13 H12 N2 O2		-1.41	228.09	229.097	2.062	6.00415e+07	74	0					0.0895556	393	0	0	DDA for preferred ion	[M+H]+1	6.00415e+07	1.23688e+07	5.1425e+07	1.12318e+07	0.206	0.856	0.187	4.854	4.158	0.908	-2.28	-0.22	-2.42	2.28	2.06	-0.14	6.7	1.3	1.3	1.3
4-(3-Thietanyloxy)benzoic acid	C10 H10 O3 S		-3.12	210.034	209.027	10.448	6.12146e+06	5	0					0.0344094	164			DDA for preferred ion	[M-H]-1	5.70613e+06	1.17761e+06	6.12146e+06	1.37532e+06	0.206	1.073	0.241	4.846	5.198	1.168	-2.28	0.1	-2.05	2.28	2.38	0.22	5.9	0.7	4.2	0.7
3-Methoxy-5,7,3',4'-tetrahydroxy-flavone	C16 H12 O7		0.62	316.058	315.051	14.335	3.72451e+07	24	3	75.6	8.8	50.1	64.2	0.0584986	185			DDA for preferred ion	[M-H]-1	1.681e+07	3.46483e+06	3.72451e+07	5.06051e+06	0.206	2.216	0.301	4.852	10.749	1.461	-2.28	1.15	-1.73	2.28	3.43	0.55		3.7	5.1	4.2
(E)-pterulinic acid	C15 H11 Cl O4		1.91	290.035	289.028	33.832	1.55588e+06	4	0					0.0351392	121			No MS2	[M-H]-1	398372	82560	1.55588e+06	72172	0.207	3.906	0.181	4.825	18.845	0.874	-2.27	1.97	-2.46	2.27	4.24	-0.19	0.3		3.9
Phaseolic acid	C12 H22 O6		-0.79	262.141	261.134	10.013	7.39451e+07	12	7			81.6		0.141432	540			DDA for preferred ion	[M-H]-1	7.39451e+07	1.53825e+07	5.38193e+06	3.22434e+07	0.208	0.073	0.436	4.807	0.35	2.096	-2.27	-3.78	-1.2	2.27	-1.52	1.07	8.9	8.9	5.9	9.5
N-(2-Ethyl-3-methyl-4-quinolinyl)-2-(4-methyl-1-piperazinyl)acetamide	C19 H26 N4 O		-5.07	326.209	325.202	18.94	3.55124e+07	7	0					0.209008	641			No MS2	[M-H]-1	3.55124e+07	7.38615e+06	8.37115e+06	1.58761e+07	0.208	0.236	0.447	4.808	1.133	2.149	-2.27	-2.08	-1.16	2.27	0.18	1.1	4	1		4.6
Marinacarboline D	C24 H20 N4 O2		2.52	396.16	395.152	34.97	5.7308e+06	14	0					0.159624	403			DDA for preferred ion	[M-H]-1	2.14257e+06	446649	5.7308e+06	2.8205e+06	0.208	2.675	1.316	4.797	12.831	6.315	-2.26	1.42	0.4	2.26	3.68	2.66	2.1	0.7	7	5.9
N-oleoyl tryptophan	C29 H44 N2 O3		-1.44	468.335	469.342	31.516	6.00391e+07	2	0					0.33452	714	0	0	DDA for preferred ion	[M+H]+1	3.66833e+07	7.67524e+06	6.00391e+07	1.6104e+07	0.209	1.637	0.439	4.779	7.822	2.098	-2.26	0.71	-1.19	2.26	2.97	1.07	8.4	3.2	7.8	4.6
4'-Hydroxy-3'-(4-methylbenzoyl)-4'-(4-methylphenyl)spiro[1-benzazepine-4,1'-cyclohexane]-2,5(1H,3H)-dione	C30 H29 N O4		-0.3	467.21	466.202	35.146	721055	1	0					0.209517	448			No MS2	[M-H]-1	112169	23467.2	412392	721055	0.209	3.677	6.428	4.78	17.573	30.726	-2.26	1.88	2.68	2.26	4.14	4.94			0.3	3.4
octadec-9-ynoic acid	C18 H32 O2		-64270.2	262.229	263.236	36.828	1.10159e+08	6	3	96.4	90.7	56	90.7	0.229128	874	0	0	DDA for preferred ion	[M+H]+1	1.10159e+08	2.31454e+07	4.19608e+07	3.58683e+07	0.21	0.381	0.326	4.759	1.813	1.55	-2.25	-1.39	-1.62	2.25	0.86	0.63	3.5		7.3		1
(R)-Prunasin	C14 H17 N O6		-1.58	295.105	296.112	8.719	2.54907e+07	22	0					0.10512	356			No MS2	[M+H]+1	2.21729e+07	4.64867e+06	670912	2.54907e+07	0.21	0.03	1.15	4.77	0.144	5.483	-2.25	-5.05	0.2	2.25	-2.79	2.46	3.5	1	0.7
Anandamide (18:2, n-6)	C20 H37 N O2		-2.2	323.282	324.289	31.167	9.12973e+06	4	0					0.28172	871			No MS2	[M+H]+1	9.12973e+06	1.93301e+06	752982	4.9386e+06	0.212	0.082	0.541	4.723	0.39	2.555	-2.24	-3.6	-0.89	2.24	-1.36	1.35	4.2	4.2	0.7	1
[FA(6:1)]2-hexenal	C6 H10 O		2.49	98.0734	81.0704	37.884	3.39405e+07	50	0					0.0734095	749			No MS2	[M+H-H2O]+1	3.39405e+07	7.19079e+06	3.21424e+07	9.42541e+06	0.212	0.947	0.278	4.72	4.47	1.311	-2.24	-0.08	-1.85	2.24	2.16	0.39	2.4	1	1.3	1
6,7-Dimethoxy-2-oxo-1,2-dihydro-3-quinolinecarboxylic acid	C12 H11 N O5		-1.68	249.063	230.045	9.671	3.45814e+07	14	0					0.0633051	254			DDA for other ion	[M-H-H2O]-1	3.45814e+07	7.32632e+06	1.60426e+07	1.54885e+07	0.212	0.464	0.448	4.72	2.19	2.114	-2.24	-1.11	-1.16	2.24	1.13	1.08	8.4	1	7.8	5.1
5,7-Dihydroxy-4-methylcoumarin	C10 H8 O4		-4.54	192.041	191.034	9.038	3.02125e+07	52	4	61.6	8.1	59.8	45.2	0.0413862	216			DDA for preferred ion	[M-H]-1	3.02125e+07	6.3998e+06	1.10267e+07	6.01039e+06	0.212	0.365	0.199	4.721	1.723	0.939	-2.24	-1.45	-2.33	2.24	0.78	-0.09	7.8		2.4
2-Hydroxy-24-keto-octacosanolide	C28 H52 O4		-1.5	452.386	453.393	34.907	1.34977e+07	0	0					0.38588	853			No MS2	[M+H]+1	4.00774e+06	847996	1.34977e+07	794708	0.212	3.368	0.198	4.726	15.917	0.937	-2.24	1.75	-2.33	2.24	3.99	-0.09	1.5		3.5
Methyl 4-hydroxyphenylacetate	C9 H10 O3		-6.42	166.062	165.055	9.651	1.34005e+08	1	10	82.2	49.2	62.4	68.4	0.0619283	373			DDA for preferred ion	[M-H]-1	1.34005e+08	2.84792e+07	1.02185e+08	2.605e+07	0.213	0.763	0.194	4.705	3.588	0.915	-2.23	-0.39	-2.36	2.23	1.84	-0.13	8.9	4.6	8.9	4
3,6,9,12,15-octadecapentaenoic acid	C18 H26 O2		-1.87	274.193	275.2	31.257	3.00534e+07	19	0					0.192766	703			No MS2	[M+H]+1	3.00534e+07	6.38878e+06	1.60473e+07	5.46618e+06	0.213	0.534	0.182	4.704	2.512	0.856	-2.23	-0.91	-2.46	2.23	1.33	-0.23	2.9			1
Torrubiellin A	C30 H20 O8		-0.84	508.115	543.085	35.057	5.95413e+06	1	0					0.115389	227			No MS2	[M+Cl]-1	1.10695e+06	238500	5.95413e+06	48675.3	0.215	5.379	0.044	4.641	24.965	0.204	-2.21	2.43	-4.51	2.21	4.64	-2.29	3.4	0.3	4.8
(4S)-(+)-Ascochin	C12 H10 O5		-1.81	234.052	235.06	10.405	2.35528e+07	25	0					0.0524005	224	0	0	DDA for preferred ion	[M+H]+1	2.35528e+07	5.07767e+06	7.28655e+06	9.3769e+06	0.216	0.309	0.398	4.639	1.435	1.847	-2.21	-1.69	-1.33	2.21	0.52	0.88	4	1	1	1
Stoloniferone H	C28 H44 O4		-0.83	444.324	443.316	37.866	806273	0	0					0.323591	728			No MS2	[M-H]-1	273787	59538.8	550438	806273	0.217	2.01	2.945	4.598	9.245	13.542	-2.2	1.01	1.56	2.2	3.21	3.76	0.3	0	0.7	3.9
(9Z)-(13S)-12_13-Epoxyoctadeca-9_11-dienoicacid	C18 H30 O3		-0.31	294.219	293.212	30.225	7.17774e+06	29	0					0.219404	746			No MS2	[M-H]-1	4.27906e+06	938058	7.17774e+06	1.7272e+06	0.219	1.677	0.404	4.562	7.652	1.841	-2.19	0.75	-1.31	2.19	2.94	0.88	4.8	0.7	1	0.7
(2R,9R)-(+)-microdiplodiasone	C14 H14 O6		-0.89	278.079	277.072	10.4	4.55516e+07	12	0					0.0787919	283			DDA for preferred ion	[M-H]-1	4.55516e+07	1.00295e+07	2.16019e+07	2.81812e+07	0.22	0.474	0.619	4.542	2.154	2.81	-2.18	-1.08	-0.69	2.18	1.11	1.49	7.8	3.7	8.4	7.8
(1-{[(2R)-2-(2-{[1-(Hydroxymethyl)cyclopentyl]amino}-2-oxoethyl)-4-pentenoyl]amino}cyclopentyl)methyl 4-pentenoate	C24 H38 N2 O5		-1.6	434.277	435.285	36.968	5.75416e+06	8	0					0.277378	639			No MS2	[M+H]+1	1.48141e+06	325547	4.35446e+06	5.75416e+06	0.22	2.939	3.884	4.551	13.376	17.675	-2.19	1.56	1.96	2.19	3.74	4.14	0.7		4.8	5.3
Roquefortine J	C22 H21 N5 O2		1.98	387.17	388.178	32.415	3.79923e+06	13	0					0.170292	440			No MS2	[M+H]+1	998525	221163	2.22019e+06	3.79923e+06	0.221	2.223	3.805	4.515	10.039	17.178	-2.17	1.15	1.93	2.17	3.33	4.1	0.7		1	6.4
cis-9,19-epoxy-3Z,6Z-heptadecadiene	C17 H30 O		-2.06	250.229	251.236	36.111	5.48421e+07	6	0					0.22915	916	0	0	DDA for preferred ion	[M+H]+1	5.27188e+07	1.16283e+07	5.48421e+07	2.31977e+07	0.221	1.04	0.44	4.534	4.716	1.995	-2.18	0.06	-1.18	2.18	2.24	1	8.4	4	8.4	6.2
Biotin	C10 H16 N2 O3 S		-73802.4	226.074	227.081	9.624	7.90101e+07	39	9	89.2	9.5		54.9	0.0738784	327	0	0	DDA for preferred ion	[M+H]+1	5.84269e+07	1.29651e+07	7.90101e+07	7.86619e+07	0.222	1.352	1.346	4.506	6.094	6.067	-2.17	0.44	0.43	2.17	2.61	2.6	5.7	1.3	6.2
Octaethylbiphenylene	C28 H40		-1.9	376.312	377.32	37.946	9.51957e+08	1	0					0.312285	830	0	0	DDA for preferred ion	[M+H]+1	5.69002e+08	1.26777e+08	9.51957e+08	1.3762e+08	0.223	1.673	0.242	4.488	7.509	1.086	-2.17	0.74	-2.05	2.17	2.91	0.12	4.6	1.3	6.2	1.3
Ipurolic acid	C14 H28 O4		-0.88	260.199	259.191	27.229	8.31651e+06	2	0					0.19853	763			No MS2	[M-H]-1	8.31651e+06	1.85635e+06	1.84861e+06	2.4872e+06	0.223	0.222	0.299	4.48	0.996	1.34	-2.16	-2.17	-1.74	2.16	-0.01	0.42		4.8		1
Alepric acid	C14 H24 O2		-1.89	224.177	283.191	28.178	6.16254e+06	23	0					0.177205	790			No MS2	[M-H+HAc]-1	6.16254e+06	1.37551e+06	2.36045e+06	1.86876e+06	0.223	0.383	0.303	4.48	1.716	1.359	-2.16	-1.38	-1.72	2.16	0.78	0.44	3.2		1	1
[FA(18:4)]6Z_9Z_12Z_15Z-octadecatetraenoicacid	C18 H28 O2		-1.86	276.208	277.216	37.138	2.3715e+07	32	0					0.208416	755			No MS2	[M+H]+1	2.3715e+07	5.28778e+06	2.35354e+07	1.63494e+07	0.223	0.992	0.689	4.485	4.451	3.092	-2.17	-0.01	-0.54	2.17	2.15	1.63			1.3	2.9	0.7
4-O-Pentopyranosylpentopyranose	C10 H18 O9		3.44	282.096	281.089	1.516	4.6777e+06	24	0					0.0960523	340			No MS2	[M-H]-1	4.6777e+06	1.04274e+06	3.09911e+06	1.99662e+06	0.223	0.663	0.427	4.486	2.972	1.915	-2.17	-0.59	-1.23	2.17	1.57	0.94	4.2	0.7		1
N,N-Bis(2-hydroxyethyl)formamide	C5 H11 N O3		1.02	133.074	116.071	35.16	2.90139e+08	43	1	98.6	94.5		98.4	0.0740292	556	0	0	DDA for preferred ion	[M+H-H2O]+1	2.07521e+08	4.64147e+07	2.13961e+08	2.90139e+08	0.224	1.031	1.398	4.471	4.61	6.251	-2.16	0.04	0.48	2.16	2.2	2.64	1.3	1.3	1.3	9.5
D-(+)-Proline	C5 H9 N O2		1.12	115.063	116.071	35.249	2.90139e+08	56	2	97.3	9.9		9.9	0.0634574	551	0	0	DDA for preferred ion	[M+H]+1	2.07521e+08	4.64147e+07	2.13961e+08	2.90139e+08	0.224	1.031	1.398	4.471	4.61	6.251	-2.16	0.04	0.48	2.16	2.2	2.64	8.9	5.1	6.7	1.3
15-oxo-11Z,13E-eicosadienoic acid	C20 H34 O3		-0.44	322.251	321.243	35.11	4.05806e+06	21	0					0.250654	778			No MS2	[M-H]-1	3.99629e+06	895666	4.05806e+06	1.3948e+06	0.224	1.015	0.349	4.462	4.531	1.557	-2.16	0.02	-1.52	2.16	2.18	0.64	1		4.8
Dimethyl {2,2-dichloro-1-[(4-methylbenzoyl)amino]vinyl}phosphonate	C12 H14 Cl2 N O4 P		-2.65	337.003	338.01	31.318	1.21371e+07	4	0					0.00285548	8	0	0	DDA for preferred ion	[M+H]+1	1.8615e+06	418542	1.21371e+07	411878	0.225	6.52	0.221	4.448	28.998	0.984	-2.15	2.7	-2.18	2.15	4.86	-0.02	1.5		4.6
4-HYDROXYBENZYLIDENEMALONONITRILE	C10 H6 N2 O		-1.51	170.048	169.041	1.176	1.83055e+06	10	0					0.0477559	281			No MS2	[M-H]-1	1.41895e+06	318701	1.83055e+06	393399	0.225	1.29	0.277	4.452	5.744	1.234	-2.15	0.37	-1.85	2.15	2.52	0.3	7.7		3.7
Pencycuron	C19 H21 Cl N2 O		-0.85	328.134	327.127	37.343	742696	45	0					0.133962	408			No MS2	[M-H]-1	695897	157049	742696	517727	0.226	1.067	0.744	4.431	4.729	3.297	-2.15	0.09	-0.43	2.15	2.24	1.72	4.5	0.3	0.7	5.5
13(S)-HOTrE	C18 H30 O3		-0.34	294.219	295.226	35.306	1.32463e+08	29	4	97.1	64.7		91.6	0.219395	746			DDA for preferred ion	[M+H]+1	1.03549e+08	2.34308e+07	1.32463e+08	5.3571e+07	0.226	1.279	0.517	4.419	5.653	2.286	-2.14	0.36	-0.95	2.14	2.5	1.19		7.3	7.8	7.8	4
11-cycloheptyl,2R-hydroxyundecanoic acid	C18 H34 O3		-1.15	298.25	297.243	38.613	2.8528e+07	32	0					0.250451	840			DDA for preferred ion	[M-H]-1	2.8528e+07	6.45942e+06	2.39463e+07	9.25713e+06	0.226	0.839	0.324	4.416	3.707	1.433	-2.14	-0.25	-1.62	2.14	1.89	0.52	7.3	5.3	5.1	5.3	0.7
Candidin (Tephrosia)	C21 H18 O4		0.06	334.121	333.113	30.728	1.41787e+06	19	0					0.120527	361			No MS2	[M-H]-1	182564	41418.3	549966	1.41787e+06	0.227	3.012	7.766	4.408	13.278	34.233	-2.14	1.59	2.96	2.14	3.73	5.1	0.3		0.7	3.9
NP-001162	C16 H12 O6		-0.11	300.063	299.056	14.979	2.1244e+08	53	4	61.9	44.7		45	0.0633557	211			DDA for preferred ion	[M-H]-1	1.43783e+08	3.27532e+07	2.1244e+08	3.31346e+07	0.228	1.478	0.23	4.39	6.486	1.012	-2.13	0.56	-2.12	2.13	2.7	0.02		6.2	4.6
2-methyl-2,4-hexadiene	C7 H12		3.85	96.0943	97.1016	38.57	2.00556e+07	29	0					0.0942706	981			No MS2	[M+H]+1	2.00556e+07	4.57937e+06	1.67443e+07	6.15787e+06	0.228	0.835	0.307	4.38	3.656	1.345	-2.13	-0.26	-1.7	2.13	1.87	0.43	1.3	1	2.9	1
Bacillamidin G	C17 H35 N O		-2.26	269.271	270.279	38.021	2.51595e+07	3	0					0.271255	1007			No MS2	[M+H]+1	1.36492e+07	3.13131e+06	1.4531e+07	2.51595e+07	0.229	1.065	1.843	4.359	4.641	8.035	-2.12	0.09	0.88	2.12	2.21	3.01	2.4	1	5.1	3.5
[4,6-Bis(isopropylamino)-1,3,5-triazin-2-yl]methylcyanamide	C11 H19 N7		-1.39	249.17	250.177	38.546	4.60969e+06	1	0					0.169847	682			No MS2	[M+H]+1	4.60969e+06	1.06555e+06	2.30589e+06	769758	0.231	0.5	0.167	4.326	2.164	0.722	-2.11	-1	-2.58	2.11	1.11	-0.47	6.4	0.7	1	0.7
trans-2-Dodecenoylcarnitine	C19 H35 N O4		-1.74	341.256	342.263	34.811	2.48285e+07	1	0					0.256016	750	0	0	DDA for preferred ion	[M+H]+1	6.32214e+06	1.46683e+06	1.41598e+07	2.48285e+07	0.232	2.24	3.927	4.31	9.653	16.927	-2.11	1.16	1.97	2.11	3.27	4.08	4.8	0.7	5.7	6.7
NP-018661	C8 H16 O3		137306	182.094	183.101	13.013	2.68557e+07	56	1	69.4	8.5		52.1	0.094057	517	0	0	DDA for preferred ion	[M+H]+1	2.68557e+07	6.27634e+06	2.84848e+06	5.01166e+06	0.234	0.106	0.187	4.279	0.454	0.799	-2.1	-3.24	-2.42	2.1	-1.14	-0.32	3.5
N,N,4-Trimethylbenzenesulfonamide	C9 H13 N O2 S		-3.55	199.066	198.059	14.149	2.46216e+06	24	0					0.0659925	332			No MS2	[M-H]-1	2.46216e+06	576579	220760	1.27743e+06	0.234	0.09	0.519	4.27	0.383	2.216	-2.09	-3.48	-0.95	2.09	-1.39	1.15	4.8	0.7	0.3	0.7
3_6-Nonadienal	C9 H14 O		-0.46	138.104	121.101	37.872	3.2105e+07	31	0					0.104402	756			No MS2	[M+H-H2O]+1	3.2105e+07	7.50582e+06	2.89916e+07	1.75856e+07	0.234	0.903	0.548	4.277	3.863	2.343	-2.1	-0.15	-0.87	2.1	1.95	1.23	1.3	1	2.9	1.8
2,6-Di-tert-butylnaphthalene	C18 H24		0.03	240.188	121.101	37.863	3.2105e+07	2	0					0.187809	782			No MS2	[M+2H]+2	3.2105e+07	7.50582e+06	2.93188e+07	1.75856e+07	0.234	0.913	0.548	4.277	3.906	2.343	-2.1	-0.13	-0.87	2.1	1.97	1.23	3.5	1	1.3	1.3
Wortmanamide B	C23 H41 N O4		-1.35	395.303	396.31	31.703	8.44674e+07	1	0					0.303026	767			DDA for preferred ion	[M+H]+1	8.44674e+07	1.98349e+07	7.14387e+06	8.07466e+07	0.235	0.085	0.956	4.259	0.36	4.071	-2.09	-3.56	-0.06	2.09	-1.47	2.03	1.3	5.1	1	1.3
Nornicotine;L-Nor-nicotine	C9 H12 N2		-0.79	148.1	149.107	1.592	1.03024e+08	32	0					0.0999321	675	14.29	0	DDA for preferred ion	[M+H]+1	2.29138e+07	5.37588e+06	1.03024e+08	5.63885e+06	0.235	4.496	0.246	4.262	19.164	1.049	-2.09	2.17	-2.02	2.09	4.26	0.07	6.2	1.5	8.4	1
1alpha,25-dihydroxy-11-(4-hydroxymethylphenyl)-9,11-didehydrovitamin D3 / 1alpha,25-dihydroxy-11-(4-hydroxymethylphenyl)-9,11-didehydrocholecalciferol	C34 H48 O4		-1.23	520.355	521.362	39.365	4.51224e+07	1	0					0.35462	681			DDA for preferred ion	[M+H]+1	4.51224e+07	1.06184e+07	4.11478e+06	1.56627e+07	0.235	0.091	0.347	4.249	0.388	1.475	-2.09	-3.45	-1.53	2.09	-1.37	0.56	2.4	1	1	1.8
10_16-Dihydroxyhexadecanoicacid	C16 H32 O4		-0.74	288.23	287.223	28.655	1.12819e+07	7	0					0.229846	797			No MS2	[M-H]-1	1.12819e+07	2.65297e+06	6.57616e+06	4.26197e+06	0.235	0.583	0.378	4.253	2.479	1.606	-2.09	-0.78	-1.4	2.09	1.31	0.68	7.3	5.3	1	1
N-palmitoyl threonine	C20 H39 N O4		-1.75	357.287	358.295	32.941	1.21901e+07	0	0					0.287282	804			No MS2	[M+H]+1	1.55224e+06	365885	4.85546e+06	1.21901e+07	0.236	3.128	7.853	4.242	13.27	33.317	-2.08	1.65	2.97	2.08	3.73	5.06	0.7		2.6	4
7-(4-(4-(((4-cyclohexylbutyl)amino)carbonyl)-2-oxazolyl)phenyl)-7-(3-pyridyl)hept-6-enoic acid	C32 H39 N3 O4		4.57	529.296	528.289	35.285	752952	28	0					0.296474	560			No MS2	[M-H]-1	752952	177999	593667	267131	0.236	0.788	0.355	4.23	3.335	1.501	-2.08	-0.34	-1.5	2.08	1.74	0.59		0.3	7.2	0.3
1-(2-Methyl-2-propanyl)-1,3-cyclopentadiene	C9 H14		0.4	122.11	123.117	36.097	4.35215e+07	16	0					0.1096	898			No MS2	[M+H]+1	4.35215e+07	1.02702e+07	3.02067e+07	2.62005e+07	0.236	0.694	0.602	4.238	2.941	2.551	-2.08	-0.53	-0.73	2.08	1.56	1.35	1.3		3.5	1.3
Ageratriol	C15 H24 O3		-198424	202.135	235.169	26.944	6.32428e+07	7	8	91.2	82.8		82.8	0.1354	670	0	0	DDA for other ion	[M+H+MeOH]+1	6.32428e+07	1.50431e+07	5.74626e+07	1.80341e+07	0.238	0.909	0.285	4.204	3.82	1.199	-2.07	-0.14	-1.81	2.07	1.93	0.26	5.1	1.3	4
2-Deoxyuridine-5-triphosphate	C9 H15 N2 O14 P3		2.75	467.975	466.968	12.742	5.38254e+06	4	0					-0.0251025	-54			No MS2	[M-H]-1	4.05637e+06	967011	5.38254e+06	879668	0.238	1.327	0.217	4.195	5.566	0.91	-2.07	0.41	-2.21	2.07	2.48	-0.14	3.2	0.7	1	0.7
1,1-Bis(methylthio)cyclododecane	C14 H28 S2		-4.3	260.162	259.155	18.006	3.73103e+06	3	0					0.162123	623			No MS2	[M-H]-1	3.73103e+06	889506	163270	1.46565e+06	0.238	0.044	0.393	4.195	0.184	1.648	-2.07	-4.51	-1.35	2.07	-2.45	0.72	4.8	0.7		0.7
Nitrobenzene	C6 H5 N O2		-11.26	123.031	122.023	1.235	9.37543e+07	0	3	91.4	54.3		54.3	0.0306432	249			DDA for preferred ion	[M-H]-1	9.37543e+07	2.23621e+07	1.92667e+07	9.33748e+07	0.239	0.206	0.996	4.193	0.862	4.176	-2.07	-2.28	-0.01	2.07	-0.21	2.06	6.7	1.3	5.1	1.3
FL2F3GGS0001_a	C17 H16 O7		-1.74	332.089	333.096	11.478	3.13821e+07	10	0					0.0890246	268			No MS2	[M+H]+1	3.13821e+07	7.49021e+06	2.36634e+07	1.1878e+06	0.239	0.754	0.038	4.19	3.159	0.159	-2.07	-0.41	-4.72	2.07	1.66	-2.66	5.1		5.1	0.7
5,7-Diethyl-9-methyl-3E,5E,7E,9E-tridecatetraene	C18 H30		-1.75	246.234	264.268	32.061	3.10573e+06	9	0					0.234319	952			No MS2	[M+NH4]+1	1.11474e+06	265922	180600	3.10573e+06	0.239	0.162	2.786	4.192	0.679	11.679	-2.07	-2.63	1.48	2.07	-0.56	3.55	0.7	5.8		1
1,1-bis(tert-butylperoxy)-3,3,5-trimethylcyclohexane	C17 H34 O4		-0.83	302.245	301.238	32.08	1.81706e+06	4	0					0.24546	812			No MS2	[M-H]-1	1.81706e+06	435161	1.05136e+06	704612	0.239	0.579	0.388	4.176	2.416	1.619	-2.06	-0.79	-1.37	2.06	1.27	0.7	5.9	1.2	1.2	0.7
Pandangolide 1a	C12 H20 O5		-2	244.131	245.138	10.012	7.41268e+07	6	0					0.130586	535	0	0	DDA for preferred ion	[M+H]+1	7.41268e+07	1.77752e+07	3.39704e+06	2.28251e+07	0.24	0.046	0.308	4.17	0.191	1.284	-2.06	-4.45	-1.7	2.06	-2.39	0.36	7.3	3.5	1	2.4
Clavepictine B	C20 H35 N O		-0.7	305.272	304.264	31.736	1.12265e+06	2	0					0.27165	890			No MS2	[M-H]-1	1.12265e+06	270462	95750.1	1.12026e+06	0.241	0.085	0.998	4.151	0.354	4.142	-2.05	-3.55	0	2.05	-1.5	2.05	4.5	0.3		0.7
N-propyl arachidonoyl amine	C23 H39 N O		-1.55	345.303	346.31	38.396	7.02184e+07	4	0					0.302629	876			No MS2	[M+H]+1	1.79508e+07	4.34213e+06	4.17145e+07	7.02184e+07	0.242	2.324	3.912	4.134	9.607	16.171	-2.05	1.22	1.97	2.05	3.26	4.02		1	1.3	5.1
N-palmitoyl proline	C21 H39 N O3		-0.47	353.293	352.286	31.674	1.7187e+06	2	0					0.29283	829			No MS2	[M-H]-1	1.39304e+06	337494	78465.7	1.7187e+06	0.242	0.056	1.234	4.128	0.232	5.093	-2.05	-4.15	0.3	2.05	-2.1	2.35	0.7	0.3		4.5
(R)-10-Hydroxystearate	C18 H36 O3		-1.62	300.266	299.259	37.99	5.45281e+06	20	0					0.265958	886			DDA for preferred ion	[M-H]-1	5.45281e+06	1.32131e+06	5.07199e+06	1.89698e+06	0.242	0.93	0.348	4.127	3.839	1.436	-2.05	-0.1	-1.52	2.05	1.94	0.52	6.4	0.7	4.2	1	0.3
THC	C21 H30 O2		57316.1	332.235	333.242	38.36	7.0405e+06	55	8	74	70.8		70.8	0.234715	706	0	0	DDA for other ion	[M+H]+1	2.65802e+06	646956	3.68361e+06	7.0405e+06	0.243	1.386	2.649	4.109	5.694	10.883	-2.04	0.47	1.41	2.04	2.51	3.44	1	0.7	6.4	3.7
(+)-ochromycinone	C19 H14 O4		-0.08	306.089	305.082	26.632	2.19798e+06	16	0					0.0891858	291			No MS2	[M-H]-1	317541	77424.8	2.17294e+06	2.19798e+06	0.244	6.843	6.922	4.101	28.065	28.389	-2.04	2.77	2.79	2.04	4.81	4.83	0.3	0		3.2
icas#9	C20 H25 N O7		-0.08	391.163	390.156	14.155	279794	13	0					0.163071	417			No MS2	[M-H]-1	279794	68625.1	20432.8	117534	0.245	0.073	0.42	4.077	0.298	1.713	-2.03	-3.78	-1.25	2.03	-1.75	0.78	6.8	0
Pelopuradazole	C4 H6 N2 O		3.63	98.0484	99.0556	41.194	5.21635e+07	19	0					0.0483684	493	0	0	DDA for preferred ion	[M+H]+1	5.21635e+07	1.28804e+07	9.80123e+06	2.30085e+07	0.247	0.188	0.441	4.05	0.761	1.786	-2.02	-2.41	-1.18	2.02	-0.39	0.84	1.3	7.8		7.8
octadec-9-ynoic acid	C18 H32 O2		-64270.2	262.229	263.236	35.582	9.09114e+07	6	3	96.6	91.7	69.9	91.7	0.229127	874	0	0	DDA for preferred ion	[M+H]+1	7.31347e+07	1.81452e+07	9.09114e+07	4.17946e+07	0.248	1.243	0.571	4.031	5.01	2.303	-2.01	0.31	-0.81	2.01	2.32	1.2	1.3	1.8	2.9	4	1.3
Not named	C8 H7 N O2 S		-4.92	181.019	180.012	8.955	2.71972e+06	10	0					0.0188581	104			No MS2	[M-H]-1	853569	211697	2.71972e+06	259413	0.248	3.186	0.304	4.032	12.847	1.225	-2.01	1.67	-1.72	2.01	3.68	0.29	0.7		3.7
Nornicotine	C9 H12 N2		-0.41	148.1	149.107	1.176	1.53468e+08	32	1	66.1	47.4		47.4	0.0999882	675	7.14	0	DDA for preferred ion	[M+H]+1	3.50249e+07	8.69792e+06	1.53468e+08	7.63353e+06	0.248	4.382	0.218	4.027	17.644	0.878	-2.01	2.13	-2.2	2.01	4.14	-0.19	1.3	1	7.8	4.8	0.7
3-Methylindole	C9 H9 N		-1.35	131.073	149.107	1.162	1.53468e+08	26	0					0.073322	559	21.43	0	DDA for other ion	[M+NH4]+1	3.50249e+07	8.69792e+06	1.53468e+08	7.63353e+06	0.248	4.382	0.218	4.027	17.644	0.878	-2.01	2.13	-2.2	2.01	4.14	-0.19	8.4	1	1.3	1	0.7
1_3_6_8-Naphthalenetetrol	C10 H8 O4		-4.58	192.041	191.034	11.479	1.17992e+07	52	0					0.04138	215			No MS2	[M-H]-1	1.17992e+07	2.93452e+06	1.02908e+07	2.79772e+06	0.249	0.872	0.237	4.021	3.507	0.953	-2.01	-0.2	-2.08	2.01	1.81	-0.07	4.6		1	1
Persin	C23 H40 O4		-1.95	380.292	381.299	38.779	5.80998e+06	3	0					0.291918	768			No MS2	[M+H]+1	5.80998e+06	1.45393e+06	1.85179e+06	3.35009e+06	0.25	0.319	0.577	3.996	1.274	2.304	-2	-1.65	-0.79	2	0.35	1.2	3.2	0.7	1	1
Carbaryl	C12 H11 N O2		-3.19	201.078	200.071	6.342	5.44783e+06	72	0					0.0783368	390			No MS2	[M-H]-1	5.44783e+06	1.36257e+06	5.24713e+06	3.61953e+06	0.25	0.963	0.664	3.998	3.851	2.656	-2	-0.05	-0.59	2	1.95	1.41	1	0.7	3.7	1
1,3,5-Heptatriene	C7 H10		2.31	94.0785	95.0859	37.866	4.7263e+07	22	0					0.0784676	834			No MS2	[M+H]+1	4.7263e+07	1.18031e+07	4.25689e+07	1.36551e+07	0.25	0.901	0.289	4.004	3.607	1.157	-2	-0.15	-1.79	2	1.85	0.21	3.5	1.8	2.9	1.3
Eurystatin A	C23 H38 N4 O5		-3.04	450.283	449.276	20.286	2.43474e+07	0	0					0.28285	628			No MS2	[M-H]-1	2.43474e+07	6.10464e+06	1.47946e+07	1.1182e+07	0.251	0.608	0.459	3.988	2.424	1.832	-2	-0.72	-1.12	2	1.28	0.87	1.3	1	4.6	1.3
15-(3,4-dimethyl-5-pentylfuran-2-yl)-pentadecanoic acid	C26 H46 O3		-1.36	406.344	407.351	32.915	3.01863e+07	1	0					0.344141	847			No MS2	[M+H]+1	4.8954e+06	1.22909e+06	3.01863e+07	1.19931e+06	0.251	6.166	0.245	3.983	24.56	0.976	-1.99	2.62	-2.03	1.99	4.62	-0.04	1		2.4
ethyl 3-cyano-2-hydroxy-6-phenylisonicotinate	C15 H12 N2 O3		-171628	222.074	267.073	1.208	6.45183e+07	26	1	50.6	7.5		60.2	0.074037	333			DDA for other ion	[M+FA-H]-1	6.45183e+07	1.62607e+07	4.38689e+07	1.67615e+07	0.252	0.68	0.26	3.968	2.698	1.031	-1.99	-0.56	-1.94	1.99	1.43	0.04	1.3	1.3	8.9	1.3
3-Pyridylacetic acid	C7 H7 N O2		-9.1	137.046	136.039	7.071	7.0233e+07	1	2	98	9.9		57.1	0.0464307	339			DDA for preferred ion	[M-H]-1	7.0233e+07	1.76831e+07	1.66348e+07	2.78219e+07	0.252	0.237	0.396	3.972	0.941	1.573	-1.99	-2.08	-1.34	1.99	-0.09	0.65				4
3-methyl-tetradecanedioic acid	C15 H28 O4		-0.11	272.199	271.191	32.187	5.27741e+06	11	0					0.19873	730			No MS2	[M-H]-1	5.27741e+06	1.33144e+06	2.42663e+06	3.00313e+06	0.252	0.46	0.569	3.964	1.823	2.256	-1.99	-1.12	-0.81	1.99	0.87	1.17	1	0.7	3.2	5.3	0.7
2(alpha-D-Mannosyl)-D-glycerate	C9 H16 O9		2.63	268.08	267.073	1.174	6.45183e+07	23	0					0.0801358	299			DDA for preferred ion	[M-H]-1	6.45183e+07	1.62607e+07	4.38689e+07	1.67615e+07	0.252	0.68	0.26	3.968	2.698	1.031	-1.99	-0.56	-1.94	1.99	1.43	0.04	8.9	1.3	1.3	7.8
Pamamycin-621B	C36 H63 N O7		-0.87	621.46	658.408	35.293	911265	0	0					0.459914	740			No MS2	[M-2H+K]-1	105651	26746.5	911265	38737.1	0.253	8.625	0.367	3.95	34.07	1.448	-1.98	3.11	-1.45	1.98	5.09	0.53			4.5
Oxazepam	C15 H11 Cl N2 O2		-10.73	286.048	285.041	14.992	3.31237e+07	39	8	95.9	63.1	74.1	70.2	0.0478345	167			DDA for preferred ion	[M-H]-1	3.45784e+06	874001	3.31237e+07	599674	0.253	9.579	0.173	3.956	37.899	0.686	-1.98	3.26	-2.53	1.98	5.24	-0.54			4.6
Isophorone	C9 H14 O		-231899	106.078	139.112	26.95	1.18892e+08	24	1	59.7	64.9		67.9	0.078123	736	0	0	DDA for other ion	[M+H+MeOH]+1	1.18892e+08	3.01129e+07	9.91337e+07	3.31305e+07	0.253	0.834	0.279	3.948	3.292	1.1	-1.98	-0.26	-1.84	1.98	1.72	0.14	8.4	1.3	4.6	1.3
Cyhexatin	C18 H34 O Sn		-1.03	386.163	385.155	35.307	1.51467e+06	53	0					0.162764	421			No MS2	[M-H]-1	145876	36929.9	1.51467e+06	53485.8	0.253	10.383	0.367	3.95	41.015	1.448	-1.98	3.38	-1.45	1.98	5.36	0.53			2.8
3-Hydroxypyridine	C5 H5 N O		-15.4	95.0357	94.0284	7.363	1.64639e+07	0	1	83.9	9.2		9.2	0.0356503	375			DDA for preferred ion	[M-H]-1	1.64639e+07	4.15879e+06	5.0236e+06	3.13037e+06	0.253	0.305	0.19	3.959	1.208	0.753	-1.99	-1.71	-2.39	1.99	0.27	-0.41	6.2		1	1
(7R*,8S*)-4,7,8-trihydroxy-3,6,7,8-tetrahydronaphtho[2,3-c]furan-5(1H)-one	C12 H12 O5		-2.2	236.068	237.075	9.277	4.42565e+07	29	0					0.0679537	288			No MS2	[M+H]+1	4.42565e+07	1.11979e+07	2.703e+07	1.07822e+07	0.253	0.611	0.244	3.952	2.414	0.963	-1.98	-0.71	-2.04	1.98	1.27	-0.05	6.7		4.6
5-acetyl-2,6-dimethyl-1,2,3,4-tetrahydropyridin-4-one	C9 H13 N O2		-1.31	167.094	168.102	10.165	1.77067e+08	62	3	69.4	67.8		67.8	0.0944094	565	14.29	0	DDA for preferred ion	[M+H]+1	1.77067e+08	4.4893e+07	3.70164e+07	5.22845e+07	0.254	0.209	0.295	3.944	0.825	1.165	-1.98	-2.26	-1.76	1.98	-0.28	0.22	8.4		7.8
Jiangrine A	C16 H19 N O5		-0.37	305.126	304.119	14.401	6.89162e+06	44	0					0.12621	414			No MS2	[M-H]-1	6.89162e+06	1.7721e+06	209612	2.47262e+06	0.257	0.03	0.359	3.889	0.118	1.395	-1.96	-5.04	-1.48	1.96	-3.08	0.48	7.5	3.7	0.3	1
Glutamic Acid	C5 H9 N O4		-1	147.053	148.06	1.356	2.80133e+07	37	0					0.0530108	360			No MS2	[M+H]+1	2.80133e+07	7.20359e+06	2.6472e+07	1.94902e+07	0.257	0.945	0.696	3.889	3.675	2.706	-1.96	-0.08	-0.52	1.96	1.88	1.44	1.3	5.9	1.3	1.3
[FA(18:1)]9Z-Octadecen-12-ynoicacid	C18 H30 O2		-2.08	278.224	279.231	26.689	1.40902e+07	28	0					0.224001	805			No MS2	[M+H]+1	1.40902e+07	3.62358e+06	5.60806e+06	4.04334e+06	0.257	0.398	0.287	3.888	1.548	1.116	-1.96	-1.33	-1.8	1.96	0.63	0.16	5.1
13(S)-HOTrE	C18 H30 O3		-1.58	294.219	295.226	17.802	3.67659e+07	29	6	76.8	72.8		72.8	0.21903	744			DDA for preferred ion	[M+H]+1	3.67659e+07	9.48346e+06	3.72071e+06	2.3475e+07	0.258	0.101	0.639	3.877	0.392	2.475	-1.95	-3.3	-0.65	1.95	-1.35	1.31	5.1		1	3.5
N-palmitoyl valine	C21 H41 N O3		-0.91	355.308	354.301	37.845	4.88961e+06	3	0					0.30832	868			No MS2	[M-H]-1	2.06931e+06	536507	3.29366e+06	4.88961e+06	0.259	1.592	2.363	3.857	6.139	9.114	-1.95	0.67	1.24	1.95	2.62	3.19	3.7	1.7	7.5	5.3
N-[4-(Dimethylamino)benzyl]-1-isopropyl-1H-benzimidazol-2-amine	C19 H24 N4		-4.49	308.199	307.191	18.708	4.02944e+06	13	0					0.198713	645			No MS2	[M-H]-1	4.02944e+06	1.0447e+06	878775	1.21884e+06	0.259	0.218	0.302	3.857	0.841	1.167	-1.95	-2.2	-1.73	1.95	-0.25	0.22	4.2		0.7	0.7
N-(2-Aminoethyl)acetamide	C4 H10 N2 O		3.11	102.08	103.087	44.562	1.07328e+07	21	0					0.07963	780			No MS2	[M+H]+1	8.02015e+06	2.07841e+06	1.07328e+07	2.08852e+06	0.259	1.338	0.26	3.859	5.164	1.005	-1.95	0.42	-1.94	1.95	2.37	0.01	1	3.7	1.3	4.2
dianisylamine	C16 H19 N O2		-1.52	257.141	256.134	32.801	6.37691e+06	70	0					0.141188	549			No MS2	[M-H]-1	3.90282e+06	1.01001e+06	6.37691e+06	1.86124e+06	0.259	1.634	0.477	3.864	6.314	1.843	-1.95	0.71	-1.07	1.95	2.66	0.88	1.5	6.6	5.3	5.9
13(S)-HpOTrE	C18 H30 O4		-58059	292.204	291.197	34.548	4.03596e+07	21	3	90.1	51.5		78.5	0.203664	697			DDA for preferred ion	[M-H]-1	6.27135e+06	1.62418e+06	4.03596e+07	3.36298e+06	0.259	6.436	0.536	3.861	24.849	2.071	-1.95	2.69	-0.9	1.95	4.64	1.05		1.2	8.4	1	8
12,13-dihydroxy-11-methoxy-9-octadecenoic acid	C19 H36 O5		-2.17	344.256	343.248	28.626	8.8805e+06	8	0					0.255526	742			No MS2	[M-H]-1	1.03461e+06	269045	8.8805e+06	2.41278e+06	0.26	8.583	2.332	3.845	33.008	8.968	-1.94	3.1	1.22	1.94	5.04	3.16	0.7	0.3	3.7	5.3
Glycitein	C16 H12 O5		-1.52	284.068	285.075	23.654	1.62107e+08	59	13	95.4	9.8		68.5	0.0680408	240	0	0	DDA for preferred ion	[M+H]+1	8.81329e+07	2.30979e+07	1.62107e+08	1.25201e+07	0.262	1.839	0.142	3.816	7.018	0.542	-1.93	0.88	-2.82	1.93	2.81	-0.88			4.6
6,13-Bis(dimethylamino)-9-nitrobispyrido[1',2':3,4]imidazo[1,5-a:5',1'-c]quinoxaline-5,14-diium	C24 H23 N7 O2		-4.48	441.189	440.182	12.686	2.14283e+07	1	0					0.189347	429			DDA for preferred ion	[M-H]-1	616858	161360	2.14283e+07	7.77805e+06	0.262	34.738	12.609	3.823	132.798	48.203	-1.93	5.12	3.66	1.93	7.05	5.59			7.3	6.4
D-(+)-Maltose	C12 H22 O11		134473	388.122	387.114	1.172	4.92326e+07	7	3	58.8	64.9	53.1	64.9	0.121657	313			DDA for preferred ion	[M-H]-1	1.50893e+07	3.97246e+06	4.92326e+07	5.21006e+06	0.263	3.263	0.345	3.798	12.393	1.312	-1.93	1.71	-1.53	1.93	3.63	0.39	1.3	1	8.9	1
Glycitein	C16 H12 O5		-1.14	284.068	285.075	22.247	7.1145e+08	60	12	96.6	9.8		79.7	0.0681503	240	0	0	DDA for preferred ion	[M+H]+1	5.58417e+08	1.47583e+08	7.1145e+08	9.00169e+07	0.264	1.274	0.161	3.784	4.821	0.61	-1.92	0.35	-2.63	1.92	2.27	-0.71	8.4	7.8	7.3	7.8
1-{[(2R,4S,5S)-5-{[Benzyl(methyl)amino]methyl}-1-azabicyclo[2.2.2]oct-2-yl]methyl}-3-(3-thienyl)urea	C22 H30 N4 O S		-4.45	398.212	397.205	38.54	2.17741e+07	7	1	52.7	7.6		7.6	0.21226	533			DDA for preferred ion	[M-H]-1	7.50907e+06	1.98348e+06	2.17741e+07	2.21218e+06	0.264	2.9	0.295	3.786	10.978	1.115	-1.92	1.54	-1.76	1.92	3.46	0.16	3.7		4	1
α-Eleostearic acid	C18 H30 O2		-1.86	278.224	279.231	38.444	5.09037e+07	28	5	94	83.8		83.8	0.224062	805	0	0	DDA for preferred ion	[M+H]+1	5.09037e+07	1.34864e+07	5.00761e+07	2.90711e+07	0.265	0.984	0.571	3.774	3.713	2.156	-1.92	-0.02	-0.81	1.92	1.89	1.11	5.7	3.5	4	2.4
UNII:212JQJ15PS	C8 H12		1.53	108.094	109.101	37.871	3.4815e+07	30	0					0.0940656	870			No MS2	[M+H]+1	3.4815e+07	9.21892e+06	3.0026e+07	1.49824e+07	0.265	0.862	0.43	3.776	3.257	1.625	-1.92	-0.21	-1.22	1.92	1.7	0.7	1.8	1	1.8		1
Pyrethrini	C21 H28 O3		-0.65	328.204	329.211	36.235	6.89942e+06	39	0					0.20363	620			No MS2	[M+H]+1	2.30472e+06	611806	2.72091e+06	6.89942e+06	0.265	1.181	2.994	3.767	4.447	11.277	-1.91	0.24	1.58	1.91	2.15	3.5	1	0.7	1	2.6
N-stearoyl glutamic acid	C23 H43 N O5		-1.85	413.313	414.321	31.671	2.48018e+08	1	0					0.313358	758	0	0	DDA for preferred ion	[M+H]+1	2.48018e+08	6.56264e+07	2.45504e+07	2.34867e+08	0.265	0.099	0.947	3.779	0.374	3.579	-1.92	-3.34	-0.08	1.92	-1.42	1.84	7.3	7.3	4.6	8.4
N-(2,4-Dimethylphenyl)formamide	C9 H11 N O		-1.07	149.084	150.091	15.173	2.89855e+08	68	2	68.4	43.9		65.5	0.0839037	563	14.29	0	DDA for preferred ion	[M+H]+1	2.89855e+08	7.67238e+07	1.24702e+08	1.25278e+08	0.265	0.43	0.432	3.778	1.625	1.633	-1.92	-1.22	-1.21	1.92	0.7	0.71	8.9	5.7	6.7	8.4	2.8
Bilobetin	C31 H20 O10		-0.84	552.105	551.098	33.247	2.88769e+07	2	0					0.105181	191			DDA for preferred ion	[M-H]-1	1.0931e+07	2.8983e+06	2.88769e+07	1.64423e+06	0.265	2.642	0.15	3.772	9.963	0.567	-1.92	1.4	-2.73	1.92	3.32	-0.82	7.3	5.9	6.7	2.8
ELV-N32	C32 H52 O4		-2.88	500.385	501.392	38.966	2.67776e+07	3	0					0.385119	770	0	0	DDA for preferred ion	[M+H]+1	2.67776e+07	7.13265e+06	1.96512e+07	9.78501e+06	0.266	0.734	0.365	3.754	2.755	1.372	-1.91	-0.45	-1.45	1.91	1.46	0.46	2.9	3.2	5.1	2.6
3-(L-alanyl-L-homoserinyl-L-aspartyl-βcarboxy)-4-hydroxy-5-oxopyrazole	C14 H21 N5 O9		0.33	403.134	404.141	26.29	2.74252e+06	41	0					0.134058	333	0	0	DDA for preferred ion	[M+H]+1	1.26642e+06	336774	2.74252e+06	1.07898e+06	0.266	2.166	0.852	3.76	8.144	3.204	-1.91	1.11	-0.23	1.91	3.03	1.68	0.7			7.2
Ceriporic acid B	C21 H38 O4		-2.5	354.276	337.273	35.577	4.23657e+07	6	0					0.276123	779			No MS2	[M+H-H2O]+1	1.89838e+07	5.07234e+06	4.23657e+07	2.12656e+07	0.267	2.232	1.12	3.743	8.352	4.192	-1.9	1.16	0.16	1.9	3.06	2.07	1.3	1	7.8	3.5	1
Azelaic acid	C9 H16 O4		-319089	128.083	187.097	10.546	3.00646e+08	0	5	91.6	9.6	79.8	63.6	0.0827485	646			DDA for other ion	[M-H+HAc]-1	3.00646e+08	8.03917e+07	3.20928e+07	1.57351e+08	0.267	0.107	0.523	3.74	0.399	1.957	-1.9	-3.23	-0.93	1.9	-1.32	0.97	9.5	1.3	1.3	1.3
Azelaic acid	C9 H16 O4		-4.34	188.104	187.097	10.503	3.00646e+08	21	6	92.3	9.6	79.9	63.6	0.104042	553			DDA for preferred ion	[M-H]-1	3.00646e+08	8.03917e+07	3.20928e+07	1.57351e+08	0.267	0.107	0.523	3.74	0.399	1.957	-1.9	-3.23	-0.93	1.9	-1.32	0.97	1.3	8.9	8.4	9.5
(3,5-Dimethyl-1-piperidinyl)(9H-xanthen-9-yl)methanone	C21 H23 N O2		-0.42	321.173	320.165	34.452	2.18829e+06	22	0					0.172743	538			No MS2	[M-H]-1	112100	29885.7	2.18829e+06	33168.6	0.267	19.521	0.296	3.751	73.222	1.11	-1.91	4.29	-1.76	1.91	6.19	0.15			4.8
Persenone C	C21 H36 O4		-2.03	352.261	353.268	34.697	4.14297e+07	11	0					0.260643	740	0	0	DDA for preferred ion	[M+H]+1	4.14297e+07	1.10891e+07	4.08208e+07	1.41314e+07	0.268	0.985	0.341	3.736	3.681	1.274	-1.9	-0.02	-1.55	1.9	1.88	0.35	2.4	1.3	7.3	7.3
9-chloro-10-hydroxy-octadecanoic acid	C18 H35 Cl O3		-0.54	334.227	333.22	36.5	3.86646e+06	2	0					0.227293	680			No MS2	[M-H]-1	3.86646e+06	1.03523e+06	3.09141e+06	2.58852e+06	0.268	0.8	0.669	3.735	2.986	2.5	-1.9	-0.32	-0.58	1.9	1.58	1.32	7	4.5	5.3	6.4
N-Dodecylacrylamide	C15 H29 N O		-2.48	239.224	240.232	27.305	1.77169e+07	8	0					0.224321	938			No MS2	[M+H]+1	1.77169e+07	4.80802e+06	9.04069e+06	4.68003e+06	0.271	0.51	0.264	3.685	1.88	0.973	-1.88	-0.97	-1.92	1.88	0.91	-0.04	4.6	1	1	1
2,3-Dihydro-1-benzofuran-2-carboxylic acid	C9 H8 O3		-6.37	164.046	163.039	6.061	9.25233e+08	0	4	99.8	10		10	0.0462994	282			DDA for preferred ion	[M-H]-1	9.25233e+08	2.50282e+08	3.36728e+08	2.18703e+08	0.271	0.364	0.236	3.697	1.345	0.874	-1.89	-1.46	-2.08	1.89	0.43	-0.19	1.3	1.3	8.9	7.8
1,2-Cyclohexanediamine	C6 H14 N2		1.03	114.116	115.123	44.77	4.14302e+06	30	0					0.115816	1015			No MS2	[M+H]+1	4.14302e+06	1.12417e+06	2.14583e+06	1.90712e+06	0.271	0.518	0.46	3.685	1.909	1.696	-1.88	-0.95	-1.12	1.88	0.93	0.76	8.6				0.3
Nimetazepam	C16 H13 N3 O3		11.99	295.099	296.107	32.685	1.41149e+08	3	3	85	9.3		9.7	0.0992297	336	0	0	DDA for preferred ion	[M+H]+1	2.05782e+07	5.58876e+06	2.45534e+07	1.41149e+08	0.272	1.193	6.859	3.682	4.393	25.256	-1.88	0.25	2.78	1.88	2.14	4.66		1		3.5
267IW42T7Z	C13 H13 N O		-4.14	199.099	198.092	17.48	1.6997e+07	30	1			60		0.0988904	497			DDA for preferred ion	[M-H]-1	1.6997e+07	4.64559e+06	2.2002e+06	6.92935e+06	0.273	0.129	0.408	3.659	0.474	1.492	-1.87	-2.95	-1.29	1.87	-1.08	0.58	8.9	6.4	1	8
N-palmitoyl serine	C19 H37 N O4		-1.7	343.272	344.279	36.793	3.62635e+07	4	0					0.271674	791	0	0	DDA for preferred ion	[M+H]+1	1.03151e+07	2.826e+06	1.93395e+07	3.62635e+07	0.274	1.875	3.516	3.65	6.843	12.832	-1.87	0.91	1.81	1.87	2.77	3.68	4.8	2.1	6.7	8.9
2,2'-[(Phenylsulfonyl)carbonimidoyl]bis[N-(4-methoxyphenyl)hydrazinecarbothioamide]	C23 H25 N7 O4 S3		-2.23	559.112	558.104	35.421	289456	1	0					0.111769	200			No MS2	[M-H]-1	51069.1	13984.1	289456	20560.4	0.274	5.668	0.403	3.652	20.699	1.47	-1.87	2.5	-1.31	1.87	4.37	0.56			5.8
C2 Dihydroceramide	C20 H41 N O3		-1.72	343.308	344.315	36.945	1.51207e+08	5	0					0.308053	897	0	0	DDA for preferred ion	[M+H]+1	5.76016e+07	1.58374e+07	1.16083e+08	1.51207e+08	0.275	2.015	2.625	3.637	7.33	9.547	-1.86	1.01	1.39	1.86	2.87	3.26	7.3	9.5	8.4	10	1
Benzenesulfonamide, N-[2-(1-adamantyl)ethyl]-4-methoxy-	C19 H27 N O3 S		-4.14	349.17	350.177	37.606	6.03482e+06	5	0					0.169718	486			No MS2	[M+H]+1	4.20626e+06	1.15606e+06	4.24793e+06	6.03482e+06	0.275	1.01	1.435	3.638	3.674	5.22	-1.86	0.01	0.52	1.86	1.88	2.38	8	0.7	7	8
(-)-beta-Pinene	C10 H16		-1.46	136.125	137.132	37.848	1.62563e+07	61	0					0.125002	918			No MS2	[M+H]+1	1.62563e+07	4.48153e+06	1.30904e+07	7.48297e+06	0.276	0.805	0.46	3.627	2.921	1.67	-1.86	-0.31	-1.12	1.86	1.55	0.74	1.3	1	2.9	1
N,N'-Bis(2-hydroxyethyl)terephthalamide	C12 H16 N2 O4		-1.82	252.111	251.103	1.953	3.85702e+06	33	0					0.110548	438			DDA for preferred ion	[M-H]-1	3.85702e+06	1.07012e+06	1.38147e+06	1.32897e+06	0.277	0.358	0.345	3.604	1.291	1.242	-1.85	-1.48	-1.54	1.85	0.37	0.31	4.2		0.7
Ethyl 4-[1-(4-methoxyphenyl)-1H-pyrazolo[3,4-d]pyrimidin-4-yl]-1-piperazinecarboxylate	C19 H22 N6 O3		1.26	382.176	383.183	39.954	4.26892e+06	4	0					0.175821	460			No MS2	[M+H]+1	1.97562e+06	546568	4.26892e+06	1.41697e+06	0.277	2.161	0.717	3.615	7.81	2.592	-1.85	1.11	-0.48	1.85	2.97	1.37	1		1	3.9
1,4-bis(phenylthio)butane	C16 H18 S2		-2.8	274.084	273.077	20.371	2.71594e+06	64	0					0.0842256	307			No MS2	[M-H]-1	2.69537e+06	746419	2.71594e+06	498533	0.277	1.008	0.185	3.611	3.639	0.668	-1.85	0.01	-2.43	1.85	1.86	-0.58	1	0.7	4.2	0.7
N-Acetyl-D-sphingosine	C20 H39 N O3		-2.08	341.292	342.3	32.579	1.19752e+07	6	0					0.292284	856			No MS2	[M+H]+1	1.82464e+06	506863	546307	1.19752e+07	0.278	0.299	6.563	3.6	1.078	23.626	-1.85	-1.74	2.71	1.85	0.11	4.56	1			4.6
13_16_19-Docosatrienoicacid	C22 H38 O2		-1.8	334.287	335.294	38.139	2.2444e+07	6	0					0.286577	857			No MS2	[M+H]+1	6.83222e+06	1.91373e+06	1.46655e+07	2.2444e+07	0.28	2.147	3.285	3.57	7.663	11.728	-1.84	1.1	1.72	1.84	2.94	3.55	1		2.9	4.6
Carbetamide	C7 H5 N O		1.01	119.037	120.045	4.882	2.63625e+08	14	0					0.0372343	313	0	0	DDA for preferred ion	[M+H]+1	2.63625e+08	7.41706e+07	1.35742e+08	7.18241e+07	0.281	0.515	0.272	3.554	1.83	0.968	-1.83	-0.96	-1.88	1.83	0.87	-0.05	7.3		5.1	2.4
Phenylacetaldehyde	C8 H8 O		-11.4	120.056	119.049	6.063	5.22411e+08	2	1	98.5	9.9		9.9	0.0561457	468			DDA for preferred ion	[M-H]-1	5.22411e+08	1.48082e+08	1.91473e+08	1.64723e+08	0.283	0.367	0.315	3.528	1.293	1.112	-1.82	-1.45	-1.67	1.82	0.37	0.15	8.9	7.8	8.9	9.5
Ostruthin	C19 H22 O3		10.32	298.16	297.153	37.839	4.45985e+08	2	2	75.3	8.8		48.4	0.159971	537			DDA for preferred ion	[M-H]-1	3.06363e+08	8.70728e+07	4.45985e+08	2.34011e+07	0.284	1.456	0.076	3.518	5.122	0.269	-1.81	0.54	-3.71	1.81	2.36	-1.9	5.1		5.7	1.3	3.5
3-Amino-1-phenyl-2-pyrazolin-5-one	C9 H9 N3 O		-3.78	175.074	234.088	1.075	4.02202e+06	36	0					0.0739008	422			No MS2	[M-H+HAc]-1	1.94783e+06	552832	4.02202e+06	425019	0.284	2.065	0.218	3.523	7.275	0.769	-1.82	1.05	-2.2	1.82	2.86	-0.38	1		3.7
semaxanib	C15 H14 N2 O		-1.67	238.11	237.103	16.076	6.35361e+06	64	0					0.110216	463			No MS2	[M-H]-1	6.35361e+06	1.81382e+06	1.20232e+06	3.34711e+06	0.285	0.189	0.527	3.503	0.663	1.845	-1.81	-2.4	-0.92	1.81	-0.59	0.88	7.5	1	0.7	5.3
Pyrenoline B	C14 H13 N O3		-1.61	243.089	242.082	17.492	7.08689e+07	59	0					0.0891523	367			DDA for preferred ion	[M-H]-1	7.08689e+07	2.02196e+07	1.08324e+07	2.94901e+07	0.285	0.153	0.416	3.505	0.536	1.458	-1.81	-2.71	-1.26	1.81	-0.9	0.54	9.5	8.9	6.7	9.5
PGE2alpha dimethyl amine	C22 H41 N O3		-1.33	367.308	366.301	37.566	2.56342e+06	1	0					0.308154	839			No MS2	[M-H]-1	1.7566e+06	501058	1.04128e+06	2.56342e+06	0.285	0.593	1.459	3.506	2.078	5.116	-1.81	-0.75	0.55	1.81	1.06	2.36	3.7	0.7	0.7	5.3
Palmitoleic acid	C16 H30 O2		-1.78	254.224	255.231	37.592	2.97874e+07	29	1	81.8	76.4		76.4	0.224128	882			DDA for preferred ion	[M+H]+1	2.97874e+07	8.50087e+06	2.23777e+07	1.29e+07	0.285	0.751	0.433	3.504	2.632	1.517	-1.81	-0.41	-1.21	1.81	1.4	0.6	3.5	5.3	2.9	4
2-(4-Chlorophenoxy)-N-[2-(5,8-dimethyl-2-oxo-1,2-dihydro-3-quinolinyl)ethyl]-2-methylpropanamide	C23 H25 Cl N2 O3		-1.49	412.155	411.147	32.566	1.90365e+06	7	0					0.154755	375			No MS2	[M-H]-1	1.26214e+06	360546	1.90365e+06	1.10245e+06	0.286	1.508	0.873	3.501	5.28	3.058	-1.81	0.59	-0.2	1.81	2.4	1.61	0.7	0.3	1	0.7	6.8
(8-~14~C)-7H-Purin-6-amine	C4 [14]C H5 N5		-1.15	137.058	118.04	1.074	5.17854e+06	1	0					0.0575801	420			No MS2	[M-H-H2O]-1	1.42111e+06	407906	5.17854e+06	439973	0.287	3.644	0.31	3.484	12.695	1.079	-1.8	1.87	-1.69	1.8	3.67	0.11	0.7	0.3	5.3		0
LMFA08020333	C20 H37 N O4		-2.16	355.271	356.279	37.846	1.78021e+07	1	0					0.27149	764			No MS2	[M+H]+1	963793	278781	1.78021e+07	4.66788e+06	0.289	18.471	4.843	3.457	63.857	16.744	-1.79	4.21	2.28	1.79	6	4.07	0.7		5.7	4.2
4-Anisic acid	C8 H8 O3		-7.64	152.046	151.039	3.342	4.75797e+08	1	13	97.4	9.9	57.9	77.9	0.0461819	304			DDA for preferred ion	[M-H]-1	4.6647e+08	1.35273e+08	4.75797e+08	1.97517e+08	0.29	1.02	0.423	3.448	3.517	1.46	-1.79	0.03	-1.24	1.79	1.81	0.55	6.7	6.2	6.7	6.7
Palmitoleic Acid	C16 H30 O2		86473.9	276.208	277.216	17.843	3.3674e+07	32	1	64	66.2		66.2	0.208381	754			DDA for preferred ion	[M+H]+1	3.3674e+07	9.78859e+06	2.86478e+06	2.27986e+07	0.291	0.085	0.677	3.44	0.293	2.329	-1.78	-3.56	-0.56	1.78	-1.77	1.22	4		1	1.3
LAPAO	C17 H36 N2 O2		-1.92	300.277	301.284	27.298	1.261e+08	2	4			58.8		0.277101	923	0	0	DDA for preferred ion	[M+H]+1	1.19571e+08	3.47431e+07	1.261e+08	3.51948e+07	0.291	1.055	0.294	3.442	3.63	1.013	-1.78	0.08	-1.76	1.78	1.86	0.02	7.3	6.2	6.7	5.1
3,6,8-dodecatrien-1-ol	C12 H20 O		-2.16	180.151	163.148	37.856	3.18533e+07	13	0					0.151025	838			No MS2	[M+H-H2O]+1	3.18533e+07	9.27679e+06	2.68698e+07	1.71261e+07	0.291	0.844	0.538	3.434	2.896	1.846	-1.78	-0.25	-0.9	1.78	1.53	0.88	3.5	1	1.3	1.3
2-hydroxy-6-[(8Z,11Z)-pentadeca-8,11,14-trien-1-yl]benzoic acid	C22 H30 O3		-15.99	342.214	343.221	35.781	1.77209e+07	6	1	69.6	48		48.1	0.214021	625			DDA for preferred ion	[M+H]+1	1.77209e+07	5.16177e+06	1.34367e+07	8.95522e+06	0.291	0.758	0.505	3.433	2.603	1.735	-1.78	-0.4	-0.98	1.78	1.38	0.79	1.3	1	2.4	1	7.2
H-Thr(tBu)-OtBu	C12 H25 N O3		-1.81	231.183	214.18	38.359	2.84771e+07	1	0					0.183026	792			No MS2	[M+H-H2O]+1	5.94453e+06	1.73725e+06	1.32344e+07	2.84771e+07	0.292	2.226	4.79	3.422	7.618	16.392	-1.77	1.15	2.26	1.77	2.93	4.03	1	0.7	1.3	6.7
DPA	C12 H23 N O2		-1.6	213.173	214.18	38.387	2.84771e+07	14	0					0.172537	809			No MS2	[M+H]+1	5.94453e+06	1.73725e+06	1.32344e+07	2.84771e+07	0.292	2.226	4.79	3.422	7.618	16.392	-1.77	1.15	2.26	1.77	2.93	4.03	3.7	0.7	5.1	1.3
3-Hydroxyroridin E	C29 H38 O9		-4.28	530.249	531.257	39.344	1.08603e+07	6	0					0.249315	470			No MS2	[M+H]+1	1.08603e+07	3.1678e+06	9.50255e+06	9.29798e+06	0.292	0.875	0.856	3.428	3	2.935	-1.78	-0.19	-0.22	1.78	1.58	1.55			1	4.8
2,4,6-Octatriyn-1-ol	C8 H6 O		0.65	118.042	119.049	6.062	5.8227e+07	10	0					0.041942	355	0	0	DDA for preferred ion	[M+H]+1	5.8227e+07	1.70229e+07	3.11153e+07	2.45657e+07	0.292	0.534	0.422	3.421	1.828	1.443	-1.77	-0.9	-1.25	1.77	0.87	0.53	4.6	1.3	3.5	1.3
Tripropyl citrate	C15 H26 O7		-0.48	318.168	317.16	11.58	1.87669e+06	12	0					0.167699	527			No MS2	[M-H]-1	1.87669e+06	552085	93398.4	1.42375e+06	0.294	0.05	0.759	3.399	0.169	2.579	-1.77	-4.33	-0.4	1.77	-2.56	1.37	3.7	0.7		1.2
Sterostrein O	C15 H17 N O2		-1.38	243.126	242.118	30.545	8.33197e+06	56	0					0.125593	517			No MS2	[M-H]-1	5.25707e+06	1.54969e+06	8.33197e+06	2.98199e+06	0.295	1.585	0.567	3.392	5.377	1.924	-1.76	0.66	-0.82	1.76	2.43	0.94	6.4	0.7	7.5	7.5
Eterobarb	C16 H20 N2 O5		-2.42	320.136	303.134	1.207	5.65885e+07	17	0					0.136446	426			No MS2	[M+H-H2O]+1	5.08203e+07	1.49908e+07	5.65885e+07	1.65527e+07	0.295	1.114	0.326	3.39	3.775	1.104	-1.76	0.16	-1.62	1.76	1.92	0.14	1.3	1.3	1.3	5.1
3,4-dimethylbenzyl alcohol	C9 H12 O		-0.82	136.089	119.086	37.867	2.44979e+07	44	0					0.0887036	652			No MS2	[M+H-H2O]+1	2.44979e+07	7.21737e+06	2.38808e+07	1.00661e+07	0.295	0.975	0.411	3.394	3.309	1.395	-1.76	-0.04	-1.28	1.76	1.73	0.48	4		2.4	1
N-stearoyl GABA	C22 H43 N O3		-1.5	369.324	370.331	34.597	1.08988e+07	2	0					0.323739	877			No MS2	[M+H]+1	2.96973e+06	880408	2.41166e+06	1.08988e+07	0.296	0.812	3.67	3.373	2.739	12.379	-1.75	-0.3	1.88	1.75	1.45	3.63	1.5	0.7	1	4
3-Amino-4-[3-(4-methyl-piperazin-1-yl)-propylamino]-chromen-2-one	C17 H24 N4 O2		-4.55	316.188	315.181	17.335	3.4539e+06	8	0					0.188486	596			No MS2	[M-H]-1	3.4539e+06	1.02348e+06	2.90656e+06	1.21054e+06	0.296	0.842	0.35	3.375	2.84	1.183	-1.75	-0.25	-1.51	1.75	1.51	0.24	3.2		5.3
LMFA08020334	C18 H33 N O4		-1.84	327.24	328.248	36.62	2.45133e+07	4	0					0.240357	734	0	0	DDA for preferred ion	[M+H]+1	935597	277914	2.45133e+07	5.73708e+06	0.297	26.201	6.132	3.366	88.205	20.643	-1.75	4.71	2.62	1.75	6.46	4.37	1.2		6.2	3.2
Oleoyl ethanolamide	C20 H39 N O2		-2.2	325.297	326.305	37.421	8.41015e+07	2	1	98.3	83.4		83.4	0.297365	914	0	0	DDA for preferred ion	[M+H]+1	8.41015e+07	2.50687e+07	4.29289e+07	2.62482e+07	0.298	0.51	0.312	3.355	1.712	1.047	-1.75	-0.97	-1.68	1.75	0.78	0.07	6.2	8.4	5.7	7.8
3-Ethyl-1-heptyne	C9 H16		0.34	124.125	125.133	37.851	3.50486e+07	23	0					0.125243	1009			No MS2	[M+H]+1	3.42346e+07	1.01921e+07	3.50486e+07	1.85593e+07	0.298	1.024	0.542	3.359	3.439	1.821	-1.75	0.03	-0.88	1.75	1.78	0.86	3.5		5.7
octadec-9-ynoic acid	C18 H32 O2		-64269.8	262.229	263.237	37.076	1.02169e+08	6	3	96.7	92.5	65.9	92.5	0.229233	874	0	0	DDA for preferred ion	[M+H]+1	9.98778e+07	2.98157e+07	1.02169e+08	5.09435e+07	0.299	1.023	0.51	3.35	3.427	1.709	-1.74	0.03	-0.97	1.74	1.78	0.77		3.5	7.8	5.1
5-{[2-oxo-2-(1-piperidinyl)ethyl]sulfanyl}-1,3,4-thiadiazol-2-amine	C9 H14 N4 O S2		1.99	258.061	239.044	1.271	3.19962e+06	2	0					0.0614162	238			DDA for preferred ion	[M-H-H2O]-1	3.19962e+06	957236	1.29772e+06	1.95071e+06	0.299	0.406	0.61	3.343	1.356	2.038	-1.74	-1.3	-0.71	1.74	0.44	1.03	4.2	0.7	0.7	1
4-Hydroxy-2-phenyl-6-trifluoromethylpyrimidine	C11 H7 F3 N2 O		3.49	240.052	239.044	1.334	3.19962e+06	5	0					0.051885	216			No MS2	[M-H]-1	3.19962e+06	957236	1.29772e+06	1.95071e+06	0.299	0.406	0.61	3.343	1.356	2.038	-1.74	-1.3	-0.71	1.74	0.44	1.03	1	8.3	4.5	5.3
Oleic acid	C18 H34 O2		-1.49	282.255	281.248	38.618	6.1308e+08	33	4	100	10		10	0.25546	905			DDA for preferred ion	[M-H]-1	6.1308e+08	1.8365e+08	3.57657e+08	1.89603e+08	0.3	0.583	0.309	3.338	1.947	1.032	-1.74	-0.78	-1.69	1.74	0.96	0.05	8.9	9.5	8.9	8.4	0.7
Nimetazepam	C16 H13 N3 O3		11.85	295.099	296.106	35.623	1.91063e+08	15	3	87.7	9.4		9.9	0.0991869	336	0	0	DDA for preferred ion	[M+H]+1	4.49138e+07	1.34673e+07	8.42467e+07	1.91063e+08	0.3	1.876	4.254	3.335	6.256	14.187	-1.74	0.91	2.09	1.74	2.65	3.83	4.6	1.3	5.7	7.8
D-Asparagine	C4 H8 N2 O3		1.03	132.054	115.05	1.2	2.70438e+07	28	0					0.0536279	406	0	0	DDA for other ion	[M+H-H2O]+1	2.70438e+07	8.13713e+06	1.97786e+07	2.22932e+07	0.301	0.731	0.824	3.324	2.431	2.74	-1.73	-0.45	-0.28	1.73	1.28	1.45	1.3	1	4	1.3	1
2,5-Dimethylpyrazolo[1,5-a]pyrimidin-7(1H)-one	C8 H9 N3 O		-0.64	163.074	164.082	1.095	1.99032e+08	16	0					0.0744575	457	14.29	0	DDA for preferred ion	[M+H]+1	9.52816e+07	2.86642e+07	1.99032e+08	2.97028e+07	0.301	2.089	0.312	3.324	6.944	1.036	-1.73	1.06	-1.68	1.73	2.8	0.05	7.3	5.1	8.9	6.2
ADN	C34 H22		-2.94	430.171	431.178	39.351	5.8845e+06	7	0					0.170885	397			No MS2	[M+H]+1	1.51139e+06	456877	3.49777e+06	5.8845e+06	0.302	2.314	3.893	3.308	7.656	12.88	-1.73	1.21	1.96	1.73	2.94	3.69	0.7		1	2.6
(2E)-2-[2-(1,2,4a,5-tetramethyl-1,2,3,4,4a,7,8,8a-octahydronaphthalen-1-yl)ethyl]but-2-enedioic acid	C20 H30 O4		-53891.4	316.203	299.2	31.257	2.31842e+07	69	18	81.6	76.4		76.4	0.203131	642			DDA for preferred ion	[M+H-H2O]+1	2.31842e+07	7.01059e+06	2.74132e+06	1.99118e+06	0.302	0.118	0.086	3.307	0.391	0.284	-1.73	-3.08	-3.54	1.73	-1.35	-1.82	6.2		1	1
Ergosta-5_7_22_24(28)-tetraen-3beta-ol	C28 H42 O		-1.77	394.323	395.33	37.835	1.38148e+08	7	0					0.322869	819	0	0	DDA for preferred ion	[M+H]+1	1.00051e+08	3.03055e+07	1.33457e+08	1.38148e+08	0.303	1.334	1.381	3.301	4.404	4.559	-1.72	0.42	0.47	1.72	2.14	2.19	1.3	2.9	8.9	8.9
1,2-Dihydropyridine	C5 H7 N		2.55	81.0581	163.123	1.165	1.91175e+07	11	0					0.0580557	716			No MS2	[2M+H]+1	5.90296e+06	1.7896e+06	1.91175e+07	2.97174e+06	0.303	3.239	0.503	3.298	10.683	1.661	-1.72	1.7	-0.99	1.72	3.42	0.73	1		6.2	1	1
3beta-Acetoxy-4-oplopanone	C17 H28 O4		-0.63	296.199	295.191	31.649	7.03161e+06	6	0					0.198573	670			No MS2	[M-H]-1	7.03161e+06	2.13458e+06	3.7793e+06	3.22459e+06	0.304	0.537	0.459	3.294	1.771	1.511	-1.72	-0.9	-1.12	1.72	0.82	0.6	7	5.3	4.2		0.3
ethyl 9,9-dimethoxynonanoate	C13 H26 O4		-2.07	246.183	245.175	19.183	6.97275e+06	4	0					0.1826	742			No MS2	[M-H]-1	6.97275e+06	2.12836e+06	832979	2.68844e+06	0.305	0.119	0.386	3.276	0.391	1.263	-1.71	-3.07	-1.37	1.71	-1.35	0.34	3.2		0.7	1
N-oleoyl threonine	C22 H41 N O4		-0.48	383.303	382.296	31.684	1.07454e+07	1	0					0.303374	791			DDA for preferred ion	[M-H]-1	1.02929e+07	3.15321e+06	1.22402e+06	1.07454e+07	0.306	0.119	1.044	3.264	0.388	3.408	-1.71	-3.07	0.06	1.71	-1.37	1.77	7.5	1	1.7	8.4
2,5-undecadienal	C11 H18 O		-1.67	166.135	149.132	37.86	3.9166e+07	10	0					0.135488	816	0	0	DDA for other ion	[M+H-H2O]+1	3.9166e+07	1.19979e+07	3.29568e+07	1.9464e+07	0.306	0.841	0.497	3.264	2.747	1.622	-1.71	-0.25	-1.01	1.71	1.46	0.7	5.7	1.3	4	1.3
(-)-trans-Carveol	C10 H16 O		-1.77	152.12	135.117	37.867	3.59258e+07	100	0					0.119846	788			No MS2	[M+H-H2O]+1	3.59258e+07	1.09789e+07	3.10359e+07	1.62252e+07	0.306	0.864	0.452	3.272	2.827	1.478	-1.71	-0.21	-1.15	1.71	1.5	0.56	2.9	2.4	4	1.3
Thymidine	C10 H14 N2 O5		-1.9	242.09	241.083	1.55	3.85904e+07	15	2	80.9	9		48.1	0.0898119	371			DDA for preferred ion	[M-H]-1	3.85904e+07	1.18593e+07	1.54912e+07	1.32372e+07	0.307	0.401	0.343	3.254	1.306	1.116	-1.7	-1.32	-1.54	1.7	0.39	0.16	8.4	1.3	8.4	5.1
N-(6-Methoxy-1,3-benzothiazol-2-yl)-2-nitrobenzamide	C15 H11 N3 O4 S		-1.05	329.047	328.04	16.697	1.48393e+07	9	0					0.0466796	142			No MS2	[M-H]-1	1.48393e+07	4.55957e+06	588267	7.90498e+06	0.307	0.04	0.533	3.255	0.129	1.734	-1.7	-4.66	-0.91	1.7	-2.95	0.79	4	5.9	0.7	7.5
Moxaverine	C20 H21 N O2		1.03	307.158	306.15	27.388	1.90414e+07	52	0					0.157545	513			No MS2	[M-H]-1	328388	100739	1.90414e+07	603190	0.307	57.984	1.837	3.26	189.017	5.988	-1.7	5.86	0.88	1.7	7.56	2.58			2.9
L-β-(5-hydroxy-2-pyridyl)alanine	C8 H10 N2 O3		-2.46	182.069	241.083	1.591	3.85904e+07	23	0					0.0686945	377			DDA for preferred ion	[M-H+HAc]-1	3.85904e+07	1.18593e+07	1.54912e+07	1.32372e+07	0.307	0.401	0.343	3.254	1.306	1.116	-1.7	-1.32	-1.54	1.7	0.39	0.16	1.3	4.6	1.3	1.3
alpha-carboxydimethyldecylhydroxychroman	C27 H44 O4		-1.68	432.323	433.331	40.76	4.11029e+07	11	0					0.323234	748			DDA for preferred ion	[M+H]+1	7.63155e+06	2.34495e+06	1.66254e+07	4.11029e+07	0.307	2.179	5.386	3.254	7.09	17.528	-1.7	1.12	2.43	1.7	2.83	4.13	1	1	1.3	2.4
[Similar to: Curcumin; ΔMass: 69.0689 Da]	C18 H28 N7 O4 P		1.97	437.195	436.188	27.316	2.74523e+07	11	1			51.9		0.194899	446			DDA for preferred ion	[M-H]-1	244426	74982.1	2.74523e+07	1.96768e+06	0.307	112.313	8.05	3.26	366.118	26.242	-1.7	6.81	3.01	1.7	8.52	4.71			3.5
20,21-dihydroxy-10-methoxy-1,4,14,19,19-pentamethyl-2,7,18-trioxapentacyclo[11.9.0.0Âl,ÂaÂa.0âµ,âa.0Âaâ´,Â?â°]docosa-3,5(9),10-triene-8,17-dione	C25 H32 O8		-86905.6	420.215	421.222	39.179	2.05678e+07	16	2	64.7	43.3		43.3	0.214926	511	0	0	DDA for other ion	[M+H]+1	2.05678e+07	6.31214e+06	1.94012e+07	1.84079e+07	0.307	0.943	0.895	3.258	3.074	2.916	-1.7	-0.08	-0.16	1.7	1.62	1.54	4.6	1	4	3.5
Phelligridin E	C25 H14 O10		-0.38	474.059	473.051	23.359	1.2307e+06	5	0					0.0585156	123			No MS2	[M-H]-1	203551	62952.9	1.2307e+06	62913	0.309	6.046	0.309	3.233	19.55	0.999	-1.69	2.6	-1.69	1.69	4.29	0	0.3		3.4
4-(4-Methoxyphenyl)-6-(trifluoromethyl)pyrimidin-2-amine	C12 H10 F3 N3 O		11.76	269.081	270.088	32.043	2.05244e+08	28	2	75.6	55.7		55.7	0.0807599	300	0	0	DDA for preferred ion	[M+H]+1	9.42661e+07	2.91362e+07	2.05244e+08	1.01798e+07	0.309	2.177	0.108	3.235	7.044	0.349	-1.69	1.12	-3.21	1.69	2.82	-1.52	7.3	1.3		4.2
2-Hydroxybenzenecarbothioamide	C7 H7 N O S		-0.78	153.025	154.032	1.182	6.56478e+07	11	0					0.0247154	162			No MS2	[M+H]+1	6.56478e+07	2.03724e+07	4.22756e+07	1.28658e+07	0.31	0.644	0.196	3.222	2.075	0.632	-1.69	-0.63	-2.35	1.69	1.05	-0.66	6.7	3.5	5.7	5.7
MFCD00159016	C17 H10 N4 O3		-4.56	318.074	317.067	8.396	1.92742e+07	1	0					0.073839	232			No MS2	[M-H]-1	1.92742e+07	6.02553e+06	1.22977e+07	6.86204e+06	0.313	0.638	0.356	3.199	2.041	1.139	-1.68	-0.65	-1.49	1.68	1.03	0.19	5.7		5.1
Dodecyl sulfate	C12 H26 O4 S		-0.93	266.155	265.148	37.83	6.46433e+08	2	2	99.9	88.6		88.6	0.154931	582			DDA for preferred ion	[M-H]-1	3.94887e+08	1.23541e+08	6.46433e+08	1.43745e+08	0.313	1.637	0.364	3.196	5.233	1.164	-1.68	0.71	-1.46	1.68	2.39	0.22	8.4		6.7		0.7
4-(4-Methoxyphenyl)-6-(trifluoromethyl)pyrimidin-2-amine	C12 H10 F3 N3 O		12.12	269.081	270.088	31.858	2.22634e+08	28	2	76	56.3		56.3	0.0808581	300	0	0	DDA for preferred ion	[M+H]+1	9.69776e+07	3.03749e+07	2.22634e+08	1.0499e+07	0.313	2.296	0.108	3.193	7.33	0.346	-1.67	1.2	-3.21	1.67	2.87	-1.53		6.2	6.7
(-)-Picrotoxinin	C15 H16 O6		-0.2	292.095	291.087	2.604	1.03409e+07	36	0					0.0946285	324			No MS2	[M-H]-1	1.03409e+07	3.24982e+06	9.46869e+06	4.25739e+06	0.314	0.916	0.412	3.182	2.914	1.31	-1.67	-0.13	-1.28	1.67	1.54	0.39	4.8		6.4	1
Tetradecanedioicacid	C14 H26 O4		-1.99	258.183	259.19	39.559	2.02125e+07	12	0					0.182595	707			No MS2	[M+H]+1	4.4024e+06	1.39051e+06	1.00731e+07	2.02125e+07	0.316	2.288	4.591	3.166	7.244	14.536	-1.66	1.19	2.2	1.66	2.86	3.86	4.8	0.7	3.7	4.6
4-Methyl-5-thiazoleacetaldehyde	C6 H7 N O S		-0.54	141.025	142.032	1.589	7.71388e+07	9	0					0.0247582	176	0	0	DDA for preferred ion	[M+H]+1	5.57848e+07	1.76289e+07	7.71388e+07	1.7852e+07	0.316	1.383	0.32	3.164	4.376	1.013	-1.66	0.47	-1.64	1.66	2.13	0.02	8.4	1.3	8.4	1.3
MFCD00433125	C14 H11 Cl N2 O S		4.86	290.029	324.999	10.606	4.11405e+06	15	0					0.0294717	102			No MS2	[M+Cl]-1	851155	269769	1.59803e+06	4.11405e+06	0.317	1.877	4.833	3.155	5.924	15.25	-1.66	0.91	2.27	1.66	2.57	3.93	2.8	0.3	0.7	1
Ambrettolic acid	C16 H30 O3		-0.51	270.219	269.212	36.757	2.29793e+07	12	0					0.219356	812			DDA for preferred ion	[M-H]-1	2.29793e+07	7.29102e+06	2.06146e+07	1.16685e+07	0.317	0.897	0.508	3.152	2.827	1.6	-1.66	-0.16	-0.98	1.66	1.5	0.68	8.4	6.4	8.4	6.7	8.6
(-)-Isopiperitenone	C10 H14 O		-1.3	150.104	133.101	37.865	4.91333e+07	79	0					0.104269	695			No MS2	[M+H-H2O]+1	4.91333e+07	1.5586e+07	2.66779e+07	2.14692e+07	0.317	0.543	0.437	3.152	1.712	1.377	-1.66	-0.88	-1.19	1.66	0.78	0.46	5.1		2.4
Dibutyl ethylmalonate	C13 H24 O4		-2.03	244.167	243.16	27.108	1.05862e+07	7	0					0.166964	684			No MS2	[M-H]-1	1.05862e+07	3.36205e+06	2.39044e+06	6.36345e+06	0.318	0.226	0.601	3.149	0.711	1.893	-1.65	-2.15	-0.73	1.65	-0.49	0.92	6.4	5.3		7.5
N-Formimino-L-aspartate	C5 H8 N2 O4		-0.89	160.048	161.056	1.231	6.77385e+06	12	0					0.0482648	302			No MS2	[M+H]+1	5.81025e+06	1.85977e+06	1.29182e+06	6.77385e+06	0.32	0.222	1.166	3.124	0.695	3.642	-1.64	-2.17	0.22	1.64	-0.53	1.86	1	1		7
Curvularide A	C18 H35 N O5		-1.53	345.251	346.258	31.175	8.28439e+07	2	0					0.250993	727	0	0	DDA for preferred ion	[M+H]+1	1.44916e+07	4.64116e+06	2.38166e+07	8.28439e+07	0.32	1.643	5.717	3.122	5.132	17.85	-1.64	0.72	2.52	1.64	2.36	4.16	1.3	1		4.6
methyl 3-{[2-cyano-3-(2-furyl)-3-oxoprop-1-enyl]amino}thiophene-2-carboxylate	C14 H10 N2 O4 S		21.34	302.043	301.035	17.766	2.63601e+07	18	3	90.9	9.5		67	0.0425741	141			DDA for preferred ion	[M-H]-1	1.31103e+07	4.20998e+06	2.63601e+07	3.74414e+06	0.321	2.011	0.286	3.114	6.261	0.889	-1.64	1.01	-1.81	1.64	2.65	-0.17	6.2	3.7	5.7	2.1
Hinokiflavone	C30 H18 O10		-0.54	538.09	537.082	35.08	5.3503e+06	11	0					0.0897066	167			No MS2	[M-H]-1	3.32589e+06	1.07148e+06	5.3503e+06	613779	0.322	1.609	0.185	3.104	4.993	0.573	-1.63	0.69	-2.44	1.63	2.32	-0.8	4.2	3.4	5.9	2.3
Boldenone	C19 H26 O2		-1.72	286.193	269.189	38.015	1.82901e+07	39	0					0.192788	674			No MS2	[M+H-H2O]+1	8.28556e+06	2.66866e+06	1.22129e+07	1.82901e+07	0.322	1.474	2.207	3.105	4.576	6.854	-1.63	0.56	1.14	1.63	2.19	2.78	1	1	4	5.1
ascr#27	C22 H40 O6		0.07	400.283	401.29	37.798	3.73048e+06	4	0					0.282516	706			No MS2	[M+H]+1	585814	188407	454993	3.73048e+06	0.322	0.777	6.368	3.109	2.415	19.8	-1.64	-0.36	2.67	1.64	1.27	4.31	0.7		0.7	4.8
α-Eleostearic acid	C18 H30 O2		-1.79	278.224	279.231	34.975	2.94543e+08	28	5	99.6	100		100	0.224081	805	0	0	DDA for preferred ion	[M+H]+1	1.50574e+08	4.86592e+07	2.94543e+08	1.66338e+08	0.323	1.956	1.105	3.094	6.053	3.418	-1.63	0.97	0.14	1.63	2.6	1.77	5.1	1.8	8.4	5.7	1.3
Pyroquilon	C11 H11 N O		-1.33	173.084	174.091	22.27	2.89633e+07	23	0					0.0838336	484			No MS2	[M+H]+1	2.89633e+07	9.36727e+06	2.00762e+07	8.49758e+06	0.323	0.693	0.293	3.092	2.143	0.907	-1.63	-0.53	-1.77	1.63	1.1	-0.14	4		1.3
N-oleoyl glycine	C20 H37 N O3		-2.35	339.277	340.284	38.613	2.80688e+07	3	0					0.276545	815			No MS2	[M+H]+1	2.80688e+07	9.05339e+06	2.19734e+07	1.30714e+07	0.323	0.783	0.466	3.1	2.427	1.444	-1.63	-0.35	-1.1	1.63	1.28	0.53	5.1	7.5	4	2.9
Corchorifatty acid F	C18 H32 O5		-0.44	328.225	327.218	19.079	8.18587e+07	6	4	93.1	79.9	93.6	81.3	0.224829	685			DDA for preferred ion	[M-H]-1	8.18587e+07	2.64092e+07	2.18701e+07	3.8238e+07	0.323	0.267	0.467	3.1	0.828	1.448	-1.63	-1.9	-1.1	1.63	-0.27	0.53	7.3	7.8	7.3	1.3
3-tert-Butyladipic acid	C10 H18 O4		-3.97	202.12	201.112	13.544	5.18772e+07	19	2	80.5	69.2	54.6	69.2	0.119707	592			DDA for preferred ion	[M-H]-1	5.18772e+07	1.6782e+07	4.27488e+06	2.60212e+07	0.323	0.082	0.502	3.091	0.255	1.551	-1.63	-3.6	-1	1.63	-1.97	0.63	8.9	7.8	1	7.8
2,2'-[(3-Nitro-2,6-pyridinediyl)di-4,1-piperazinediyl]diethanol	C17 H28 N6 O4		-0.07	380.217	379.21	35.269	5.30109e+07	1	0					0.217178	571			DDA for preferred ion	[M-H]-1	4.8916e+06	1.58045e+06	5.30109e+07	1.40667e+06	0.323	10.837	0.288	3.095	33.542	0.89	-1.63	3.44	-1.8	1.63	5.07	-0.17		2.3	8.4
(R)-10-Hydroxystearate	C18 H36 O3		-1.31	300.266	299.259	39.49	1.05948e+08	20	0					0.26605	886			DDA for preferred ion	[M-H]-1	1.05948e+08	3.4198e+07	2.51157e+07	9.27188e+06	0.323	0.237	0.088	3.098	0.734	0.271	-1.63	-2.08	-3.51	1.63	-0.45	-1.88		4		3.7	0.7
N-palmitoyl glycine	C18 H35 N O3		-1.99	313.261	314.268	36.292	8.48575e+06	3	0					0.261069	833	0	0	DDA for other ion	[M+H]+1	2.10404e+06	684130	6.51514e+06	8.48575e+06	0.325	3.096	4.033	3.076	9.523	12.404	-1.62	1.63	2.01	1.62	3.25	3.63	1	0.7	2.1	3.2
5-tridecynoic acid	C13 H22 O2		-1.7	210.162	211.169	15.554	6.0795e+07	21	0					0.161623	769	0	0	DDA for preferred ion	[M+H]+1	6.0795e+07	1.97416e+07	9.27619e+06	2.02041e+07	0.325	0.153	0.332	3.08	0.47	1.023	-1.62	-2.71	-1.59	1.62	-1.09	0.03	6.2		1
1,5-Dimethyl-1,2-dihydro-3H-pyrazol-3-one	C5 H8 N2 O		1.69	112.064	113.071	39.785	5.07649e+07	13	0					0.0638522	570	0	0	DDA for preferred ion	[M+H]+1	2.44871e+07	7.97307e+06	4.9018e+07	5.07649e+07	0.326	2.002	2.073	3.071	6.148	6.367	-1.62	1	1.05	1.62	2.62	2.67	1.3	1	4.6		1
NP-001130	C8 H12 O4		1.20276e+06	379.036	211.039	13.031	4.26746e+07	16	1	53.1	63		63	0.0360821	95	0	0	DDA for other ion	[M+ACN+2H]+2	4.26746e+07	1.39741e+07	7.02154e+06	1.7997e+07	0.327	0.165	0.422	3.054	0.502	1.288	-1.61	-2.6	-1.25	1.61	-0.99	0.37	3.5	1.3		1.3
6-Acetamidotridecane	C15 H31 N O		-2.1	241.24	242.247	36.963	9.11261e+07	2	0					0.240058	995	0	0	DDA for preferred ion	[M+H]+1	3.50132e+07	1.14542e+07	6.61483e+07	9.11261e+07	0.327	1.889	2.603	3.057	5.775	7.956	-1.61	0.92	1.38	1.61	2.53	2.99	8.4	7.3	9.5	8.4	0.7
UV6260496	C6 H9 N3		0.48	123.08	124.087	22.928	1.3153e+07	21	0					0.0797061	648			No MS2	[M+H]+1	1.85292e+06	607435	1.3153e+07	1.28868e+07	0.328	7.099	6.955	3.05	21.653	21.215	-1.61	2.83	2.8	1.61	4.44	4.41		0.7	1.3	7.8	0.7
N-tetradecanoyl-homoserine lactone	C18 H33 N O3		-2.51	311.245	312.253	38.633	2.65665e+07	2	0					0.245262	788	0	0	DDA for preferred ion	[M+H]+1	2.65665e+07	8.72269e+06	1.77771e+07	1.0604e+07	0.328	0.669	0.399	3.046	2.038	1.216	-1.61	-0.58	-1.33	1.61	1.03	0.28	4	3.7	3.5	2.6
2,4,6-trichloro-4'-biphenylol	C12 H7 Cl3 O		0.14	271.956	270.949	34.515	1.02627e+06	6	1			75.1		-0.0437132	-161			DDA for preferred ion	[M-H]-1	119082	39016.6	421954	1.02627e+06	0.328	3.543	8.618	3.052	10.815	26.303	-1.61	1.83	3.11	1.61	3.43	4.72	0		1.4	3.4
Pyridindolol K2	C16 H16 N2 O4		-0.8	300.111	281.093	16.119	2.53416e+07	102	0					0.110768	369			DDA for preferred ion	[M-H-H2O]-1	2.53416e+07	8.34619e+06	5.57246e+06	1.41257e+07	0.329	0.22	0.557	3.036	0.668	1.692	-1.6	-2.19	-0.84	1.6	-0.58	0.76	7.3	1	1	1.3
Deoxynybomycin	C16 H14 N2 O3		-1.44	282.1	281.093	16.065	2.53416e+07	81	0					0.100035	355			No MS2	[M-H]-1	2.53416e+07	8.34619e+06	5.57246e+06	1.41257e+07	0.329	0.22	0.557	3.036	0.668	1.692	-1.6	-2.19	-0.84	1.6	-0.58	0.76	4.6	8	6.4	2.4
1-(2-Methyl-2-propanyl)-1,3-cyclopentadiene	C9 H14		0.2	122.11	123.117	26.944	5.42411e+07	16	0					0.109575	897			No MS2	[M+H]+1	5.42411e+07	1.78389e+07	2.34004e+07	1.99103e+07	0.329	0.431	0.367	3.041	1.312	1.116	-1.6	-1.21	-1.45	1.6	0.39	0.16	5.7		1.3
N-linoleoyl dopamine	C26 H41 N O3		-1.5	415.308	414.301	38.387	966675	1	0					0.308021	742			No MS2	[M-H]-1	206238	68250.8	719249	966675	0.331	3.487	4.687	3.022	10.538	14.164	-1.6	1.8	2.23	1.6	3.4	3.82	0.3		1.2	5
Boesenbergin A	C26 H28 O4		-3.58	404.197	403.19	28.479	4.33197e+08	10	0					0.197311	488			DDA for preferred ion	[M-H]-1	34530.3	11435.6	4.33197e+08	1.52469e+07	0.331	12545.4	441.552	3.02	37881.3	1333.28	-1.59	13.61	8.79	1.59	15.21	10.38			1.3	6.7
1_3-Dihydroxy-N-methylacridone	C14 H11 N O3		-1.95	241.073	240.066	17.109	2.75918e+06	41	0					0.0734235	305			No MS2	[M-H]-1	2.75918e+06	913580	67120.8	376927	0.331	0.024	0.137	3.02	0.073	0.413	-1.59	-5.36	-2.87	1.59	-3.77	-1.28	5.3	0.7		0.3
Ricinine	C8 H8 N2 O2		-1.73	164.058	165.066	1.179	8.34314e+07	31	0					0.0582933	355			No MS2	[M+H]+1	8.34314e+07	2.77393e+07	3.05853e+07	2.31672e+07	0.332	0.367	0.278	3.008	1.103	0.835	-1.59	-1.45	-1.85	1.59	0.14	-0.26	6.2	3.5	1.3	7.8
Louisianin B	C11 H13 N O2		-1.01	191.094	192.102	2.921	7.4385e+07	75	0					0.0944348	494			No MS2	[M+H]+1	7.4385e+07	2.47242e+07	5.03287e+07	2.97496e+07	0.332	0.677	0.4	3.009	2.036	1.203	-1.59	-0.56	-1.32	1.59	1.03	0.27	1.3		1.8	3.5	6.8
2_6-Di-tert-butylbenzoquinone	C14 H20 O2		-1.85	220.146	221.153	26.99	2.04767e+07	38	0					0.145922	663			No MS2	[M+H]+1	2.04767e+07	6.80582e+06	1.51077e+07	6.96223e+06	0.332	0.738	0.34	3.009	2.22	1.023	-1.59	-0.44	-1.56	1.59	1.15	0.03	3.5		1.3		1
Pestalasin E	C11 H10 O5		-1.79	222.052	240.086	2.116	3.64805e+08	18	0					0.0524264	236	0	0	DDA for other ion	[M+NH4]+1	3.64805e+08	1.22027e+08	7.6894e+07	1.3672e+08	0.334	0.211	0.375	2.99	0.63	1.12	-1.58	-2.25	-1.42	1.58	-0.67	0.16	4	6.2	1.8	6.2
Cystargolide A	C18 H30 N2 O6		3.83	370.212	369.205	37.238	3.03549e+06	6	0					0.211805	572			No MS2	[M-H]-1	798558	266803	3.03549e+06	499449	0.334	3.801	0.625	2.993	11.377	1.872	-1.58	1.93	-0.68	1.58	3.51	0.9	0.7		5.3	0.7	0
(2R,3S)-3-Palmitoyl-2-oxiranecarboxamide	C19 H35 N O3		-0.63	325.261	324.254	36.629	1.03105e+06	1	0					0.261488	804			No MS2	[M-H]-1	647522	216143	1.03105e+06	292766	0.334	1.592	0.452	2.996	4.77	1.355	-1.58	0.67	-1.15	1.58	2.25	0.44	0.7	0.3	3.4	0.3
Ficellomycin	C13 H24 N6 O3		1.75	312.192	311.184	35.225	5.39562e+06	1	9			62.8		0.191536	614			DDA for preferred ion	[M-H]-1	5.25276e+06	1.76192e+06	3.99453e+06	5.39562e+06	0.335	0.76	1.027	2.981	2.267	3.062	-1.58	-0.4	0.04	1.58	1.18	1.61	3.7	1	1	4.2
3-Epihydroxymugineicacid	C12 H20 N2 O9		1.44	336.117	335.109	1.172	2.40482e+06	6	0					0.117364	349			No MS2	[M-H]-1	1.38185e+06	463401	2.40482e+06	1.8558e+06	0.335	1.74	1.343	2.982	5.189	4.005	-1.58	0.8	0.43	1.58	2.38	2	1.2	5.5	3.7	1
N-(17-Hydroxyandrostan-3-yl)acetamide	C21 H35 N O2		-2.77	333.266	334.273	39.765	6.43806e+06	3	0					0.265856	798			No MS2	[M+H]+1	1.57507e+06	533239	6.43806e+06	551971	0.339	4.087	0.35	2.954	12.073	1.035	-1.56	2.03	-1.51	1.56	3.59	0.05	0.7		2.6
PGA3	C20 H28 O4		-0.72	332.199	313.181	33.941	1.47421e+07	38	0					0.198519	598			DDA for other ion	[M-H-H2O]-1	1.10622e+07	3.76133e+06	1.47421e+07	5.58764e+06	0.34	1.333	0.505	2.941	3.919	1.486	-1.56	0.41	-0.99	1.56	1.97	0.57	7.8	7	8.9	1
N-palmitoyl phenylalanine	C25 H41 N O3		-1.82	403.308	404.315	38.536	3.82665e+07	2	0					0.307911	763	7.14	0	DDA for preferred ion	[M+H]+1	1.3786e+07	4.68623e+06	1.97715e+07	3.82665e+07	0.34	1.434	2.776	2.942	4.219	8.166	-1.56	0.52	1.47	1.56	2.08	3.03	2.9	5.9	5.7	6.7
Hexyl fumarate	C16 H28 O4		-0.64	284.199	283.191	34.205	4.79584e+06	13	0					0.198579	699			No MS2	[M-H]-1	4.67536e+06	1.58935e+06	4.79584e+06	3.5342e+06	0.34	1.026	0.756	2.942	3.017	2.224	-1.56	0.04	-0.4	1.56	1.59	1.15	1	2.3	1	3.2	0.3
Hexadecanedioicacid;Thapsicacid	C16 H30 O4		-0.58	286.214	285.207	36.974	1.42729e+06	12	0					0.214245	749			DDA for preferred ion	[M-H]-1	1.42729e+06	484616	1.16245e+06	771840	0.34	0.814	0.541	2.945	2.399	1.593	-1.56	-0.3	-0.89	1.56	1.26	0.67	3.9	5	1.7	5
8-methoxy-13-hydroxy-9,11-octadecadienoic acid	C19 H34 O4		-2.37	326.245	327.252	40.503	8.82985e+06	9	0					0.244937	751			No MS2	[M+H]+1	2.71645e+06	929716	7.23872e+06	8.82985e+06	0.342	2.665	3.251	2.922	7.786	9.497	-1.55	1.41	1.7	1.55	2.96	3.25	1	0.7	2.6	3.2
Thymidine	C10 H14 N2 O5		-2.34	242.09	241.082	1.14	1.97792e+07	15	0					0.0897046	371			No MS2	[M-H]-1	1.97792e+07	6.77898e+06	9.35146e+06	7.66192e+06	0.343	0.473	0.387	2.918	1.379	1.13	-1.54	-1.08	-1.37	1.54	0.46	0.18	7.8	1	1	1
N-(1-adamantyl)-N'-(2,2-diethoxyethyl)thiourea	C17 H30 N2 O2 S		19.85	326.209	325.202	17.311	1.43317e+08	7	4	58.1	7.9	55.7	63.3	0.209272	642			DDA for preferred ion	[M-H]-1	1.43317e+08	4.91378e+07	1.43657e+07	8.58655e+07	0.343	0.1	0.599	2.917	0.292	1.747	-1.54	-3.32	-0.74	1.54	-1.77	0.81		1.3		8.4
Lansai E	C9 H12 N2 O3		-2.93	196.084	241.083	1.167	1.97792e+07	40	0					0.0842182	430			No MS2	[M+FA-H]-1	1.97792e+07	6.77898e+06	9.35146e+06	7.66192e+06	0.343	0.473	0.387	2.918	1.379	1.13	-1.54	-1.08	-1.37	1.54	0.46	0.18	1.3	4.8	8	6.4
Melanocin B	C17 H15 N O6		-0.98	329.09	328.082	1.213	1.57776e+06	18	0					0.0896131	272			No MS2	[M-H]-1	1.57776e+06	544232	340906	862177	0.345	0.216	0.546	2.899	0.626	1.584	-1.54	-2.21	-0.87	1.54	-0.67	0.66	0.7	0.7		3.9
Deoxyguanidinoproclavaminicacid	C9 H16 N4 O3		3.59	228.123	341.109	1.165	8.93308e+07	6	0					0.123058	539			DDA for preferred ion	[M-H+TFA]-1	3.66126e+07	1.26132e+07	8.93308e+07	1.68292e+07	0.345	2.44	0.46	2.903	7.082	1.334	-1.54	1.29	-1.12	1.54	2.82	0.42	1.3	1.3	8.9	1.3
Cortolone	C21 H34 O5		-0.53	366.24	365.233	31.838	6.65709e+06	13	0					0.240431	656			No MS2	[M-H]-1	6.65709e+06	2.29757e+06	1.93383e+06	2.82545e+06	0.345	0.29	0.424	2.897	0.842	1.23	-1.53	-1.78	-1.24	1.53	-0.25	0.3		1		3.2
1-alpha-D-Galactosyl-myo-inositol	C12 H22 O11		-1.29	342.116	341.108	1.159	8.93308e+07	76	0					0.115771	338			No MS2	[M-H]-1	3.66126e+07	1.26132e+07	8.93308e+07	1.68292e+07	0.345	2.44	0.46	2.903	7.082	1.334	-1.54	1.29	-1.12	1.54	2.82	0.42	8.9	1.3	1.3	6.7
Palmitic acid	C16 H32 O2		-2.07	256.24	255.232	38.756	3.63462e+07	23	3	99.3	10		10	0.239699	935			DDA for preferred ion	[M-H]-1	3.63462e+07	1.25742e+07	2.91739e+07	1.79989e+07	0.346	0.803	0.495	2.891	2.32	1.431	-1.53	-0.32	-1.01	1.53	1.21	0.52	7.3
N-(1-adamantyl)-N'-(2,2-diethoxyethyl)thiourea	C17 H30 N2 O2 S		18.57	326.209	325.202	17.182	1.41623e+08	7	4	61	8	50.9	63.9	0.208855	640			DDA for preferred ion	[M-H]-1	1.41623e+08	4.92091e+07	8.42488e+06	8.63204e+07	0.347	0.059	0.61	2.878	0.171	1.754	-1.53	-4.07	-0.71	1.53	-2.55	0.81	7.8	8.9	4.2	5.7
Cinchophen	C16 H11 N O2		-1.35	249.079	248.071	26.17	2.16257e+06	22	0					0.078642	316			No MS2	[M-H]-1	274427	95171.4	765822	2.16257e+06	0.347	2.791	7.88	2.884	8.047	22.723	-1.53	1.48	2.98	1.53	3.01	4.51	0.3		0.7	3.2
[FAhydroxy(18:0)]12_13-dihydroxy-9Z-octadecenoicacid	C18 H34 O4		-1.75	314.245	313.238	38.652	4.31719e+06	20	0					0.245158	780			No MS2	[M-H]-1	4.07227e+06	1.41205e+06	4.31719e+06	2.84473e+06	0.347	1.06	0.699	2.884	3.057	2.015	-1.53	0.08	-0.52	1.53	1.61	1.01	4.8	3.4	4.2	4.2	0.7
Laureth-5	C22 H46 O6		-1.82	406.329	424.362	36.84	1.93219e+08	1	0					0.3287	809	0	0	DDA for preferred ion	[M+NH4]+1	6.10434e+07	2.12489e+07	1.18041e+08	1.93219e+08	0.348	1.934	3.165	2.873	5.555	9.093	-1.52	0.95	1.66	1.52	2.47	3.18	8.4	8.4	8.9	9.5
13(S)-HOTrE	C18 H30 O3		-1.49	294.219	295.226	42.815	1.08626e+07	29	6	65.5	66.6		66.6	0.219056	745			DDA for preferred ion	[M+H]+1	2.57165e+06	901430	7.05718e+06	1.08626e+07	0.351	2.744	4.224	2.853	7.829	12.05	-1.51	1.46	2.08	1.51	2.97	3.59	2.6	0.7	3.7	5.7
N'-(4-chlorophenyl)-4-ethylbenzohydrazide	C15 H15 Cl N2 O		-11.69	274.084	273.077	8.079	6.1288e+07	56	3	52.6	7.6	54.1	61.4	0.0840864	307			DDA for preferred ion	[M-H]-1	6.1288e+07	2.15689e+07	1.51664e+07	1.27445e+07	0.352	0.247	0.208	2.841	0.703	0.591	-1.51	-2.01	-2.27	1.51	-0.51	-0.76	8.4	7.8		5.7
Nimetazepam	C16 H13 N3 O3		11.91	295.099	296.106	31.816	5.23522e+08	3	3	88.2	9.4		9.9	0.0992069	336	0	0	DDA for preferred ion	[M+H]+1	8.77064e+07	3.09633e+07	4.8721e+07	5.23522e+08	0.353	0.556	5.969	2.833	1.574	16.908	-1.5	-0.85	2.58	1.5	0.65	4.08	8.4	4.6		8.4
[FAoxo(4:0)]11-oxo-5Z_9_12E_14E-prostatetraenoicacid	C20 H28 O3		-0.86	316.204	315.196	33.506	6.1031e+06	69	0					0.203574	644			DDA for preferred ion	[M-H]-1	4.20853e+06	1.48706e+06	6.1031e+06	3.57357e+06	0.353	1.45	0.849	2.83	4.104	2.403	-1.5	0.54	-0.24	1.5	2.04	1.26	5.9	0.7	5.3	5.9
6-Nitrogramine	C11 H13 N3 O2		-2.29	219.1	218.093	1.106	5.90681e+06	48	0					0.100275	458			No MS2	[M-H]-1	1.43582e+06	506874	5.90681e+06	387232	0.353	4.114	0.27	2.833	11.653	0.764	-1.5	2.04	-1.89	1.5	3.54	-0.39	0.7	7.7	5.3
octene	C8 H16		1.72	112.125	113.133	39.526	4.81565e+07	25	0					0.125393	1118	0	0	DDA for preferred ion	[M+H]+1	1.41709e+07	5.02147e+06	2.40484e+07	4.81565e+07	0.354	1.697	3.398	2.822	4.789	9.59	-1.5	0.76	1.76	1.5	2.26	3.26	1.3	1	4.6	6.2
3-Pyridylacetic acid	C7 H7 N O2		-9.33	137.046	136.039	2.161	6.93878e+07	1	5	99.4	10	54.7	82.1	0.0464002	339			DDA for preferred ion	[M-H]-1	6.93878e+07	2.45909e+07	2.52773e+07	2.91103e+07	0.354	0.364	0.42	2.822	1.028	1.184	-1.5	-1.46	-1.25	1.5	0.04	0.24	5.7
MFCD00455975	C8 H15 N O3 S		-1.47	205.077	204.07	1.151	1.01388e+06	13	0					0.0769626	375			No MS2	[M-H]-1	1.01388e+06	360338	314594	584923	0.355	0.31	0.577	2.814	0.873	1.623	-1.49	-1.69	-0.79	1.49	-0.2	0.7	3.9
Xanthoxin;Methoxsalen	C15 H22 O3		-1.97	250.156	249.149	36.222	3.32113e+06	40	0					0.156402	625			No MS2	[M-H]-1	3.32113e+06	1.18197e+06	2.31747e+06	1.32423e+06	0.356	0.698	0.399	2.81	1.961	1.12	-1.49	-0.52	-1.33	1.49	0.97	0.16	5.9	0.7	6.4	0.7	0.7
Oleic acid	C18 H34 O2		-0.47	282.256	281.248	38.986	1.1624e+08	33	4	99.8	10		10	0.255749	906			DDA for preferred ion	[M-H]-1	1.1624e+08	4.13367e+07	7.09181e+07	4.66314e+07	0.356	0.61	0.401	2.812	1.716	1.128	-1.49	-0.71	-1.32	1.49	0.78	0.17				7.8	0.3
N-Benzoyl-2'-deoxyadenosine	C17 H17 N5 O4		-3.96	355.127	354.119	1.161	1.66342e+06	17	0					0.126649	357			No MS2	[M-H]-1	1.04477e+06	372856	1.66342e+06	975688	0.357	1.592	0.934	2.802	4.461	2.617	-1.49	0.67	-0.1	1.49	2.16	1.39	3.4		3.4	0.7
N,N'-Dicyclohexylurea	C13 H24 N2 O		-1.71	224.188	225.196	22.713	6.21749e+07	13	1	93.6	80.9		81.3	0.188479	841	0	0	DDA for preferred ion	[M+H]+1	1.39315e+07	4.96822e+06	2.52669e+07	6.21749e+07	0.357	1.814	4.463	2.804	5.086	12.515	-1.49	0.86	2.16	1.49	2.35	3.65	2.9	1	4.6	6.2
Octabenzone	C21 H26 O3		-3.75	326.187	327.194	38.489	1.10042e+07	21	0					0.18697	573			No MS2	[M+H]+1	1.47054e+06	526735	3.20056e+06	1.10042e+07	0.358	2.176	7.483	2.792	6.076	20.891	-1.48	1.12	2.9	1.48	2.6	4.38	0.7		3.7	6.7
Ginsenoside Rh2	C36 H62 O8		-2.14	622.443	621.436	40.722	789575	2	0					0.443136	712			No MS2	[M-H]-1	437717	156516	789575	393987	0.358	1.804	0.9	2.797	5.045	2.517	-1.48	0.85	-0.15	1.48	2.33	1.33	2.3	1.4	2.3	3.6
Anthranilic acid	C7 H7 N O2		-8.97	137.046	136.039	7.289	9.8904e+07	1	3	99.8	10		10	0.0464496	339			DDA for preferred ion	[M-H]-1	9.8904e+07	3.54445e+07	2.57303e+07	4.48078e+07	0.358	0.26	0.453	2.79	0.726	1.264	-1.48	-1.94	-1.14	1.48	-0.46	0.34	8.4		6.2
4E,6E,10Z-Hexadecatrien-1-ol	C16 H28 O		-2	236.214	237.221	37.595	5.16453e+07	11	0					0.213543	904	0	0	DDA for preferred ion	[M+H]+1	5.16453e+07	1.84744e+07	3.34662e+07	3.24109e+07	0.358	0.648	0.628	2.796	1.811	1.754	-1.48	-0.63	-0.67	1.48	0.86	0.81	5.1	4.6	4	1.3
(-)-Menthylacetate	C12 H22 O2		-1.55	198.162	199.169	15.965	1.80313e+07	43	0					0.161672	816			No MS2	[M+H]+1	1.80313e+07	6.46369e+06	1.19291e+06	1.05025e+07	0.358	0.066	0.582	2.79	0.185	1.625	-1.48	-3.92	-0.78	1.48	-2.44	0.7	4.6	1		3.2
N-stearoyl serine	C21 H41 N O4		-1.65	371.303	372.31	37.942	4.61189e+07	2	0					0.302945	816	0	0	DDA for preferred ion	[M+H]+1	1.51245e+07	5.43246e+06	2.60568e+07	4.61189e+07	0.359	1.723	3.049	2.784	4.797	8.49	-1.48	0.78	1.61	1.48	2.26	3.09	4.6	3.7	6.2	7.3
N-(3-Chlorophenyl)-2,2-bis(3-methylphenyl)cyclopropanecarboxamide	C24 H22 Cl N O		0.23	375.139	374.132	38.464	943356	6	0					0.139076	371			No MS2	[M-H]-1	871267	315657	943356	739797	0.362	1.083	0.849	2.76	2.989	2.344	-1.46	0.11	-0.24	1.46	1.58	1.23	1.7	7.4	7.7	3.4
(7S,7aS,10aR,11aR)-9-[3-(5-Chloro-3-methyl-1-benzothiophen-2-yl)-1-methyl-1H-pyrazol-5-yl]-7-(4-hydroxy-3,5-dimethylphenyl)-2,7a-dimethyl-7a,10a,11,11a-tetrahydro-1H,5H-pyrrolo[3,4-g][1,2,4]triazolo[1 ,2-a]cinnoline-1,3,8,10(2H,7H,9H)-tetrone	C35 H33 Cl N6 O5 S		4.04	684.195	685.202	39.603	3.80978e+08	5	0					0.194933	285			No MS2	[M+H]+1	3.80978e+08	1.38039e+08	1.1312e+06	1.20128e+06	0.362	0.003	0.003	2.76	0.008	0.009	-1.46	-8.4	-8.31	1.46	-6.93	-6.84	4	1.3
[Similar to: NP-017873; ΔMass: -460.3059 Da]	C7 H11 Cl N10 O3		4.11	318.072	377.086	1.289	8.86083e+07	16	3			58.3		0.0717178	225			DDA for other ion	[M-H+HAc]-1	3.35693e+07	1.22169e+07	8.86083e+07	1.89103e+07	0.364	2.64	0.563	2.748	7.253	1.548	-1.46	1.4	-0.83	1.46	2.86	0.63	1.3	1.3	9.5	1.3
3,5-Dichloro-N-{[(4-chlorophenyl)amino](hydroxyamino)methylene}-4-(4-nitrophenoxy)benzenesulfonamide	C19 H13 Cl3 N4 O6 S		4.24	529.964	528.957	38.566	495038	2	0					-0.0356127	-67			No MS2	[M-H]-1	105295	38295.6	153169	495038	0.364	1.455	4.701	2.75	4	12.927	-1.46	0.54	2.23	1.46	2	3.69			0.3	5
Pyridoxine	C8 H11 N O3		-1.1	169.074	170.081	1.089	5.20134e+08	31	2	97	88.7		88.7	0.0737075	436	7.14	0	DDA for preferred ion	[M+H]+1	5.09078e+08	1.86467e+08	5.20134e+08	2.5263e+08	0.366	1.022	0.496	2.73	2.789	1.355	-1.45	0.03	-1.01	1.45	1.48	0.44	8.9	8.4	8.9	7.8	0.7
Bacillamidin G	C17 H35 N O		-1.8	269.271	270.279	38.379	2.45386e+07	3	0					0.271379	1008			No MS2	[M+H]+1	8.54405e+06	3.13008e+06	1.64373e+07	2.45386e+07	0.366	1.924	2.872	2.73	5.251	7.84	-1.45	0.94	1.52	1.45	2.39	2.97	1	1	6.2	1.3
Palmitoyl Serinol	C19 H39 N O3		-1.32	329.293	330.3	32.515	1.65578e+07	1	0					0.292559	888	0	0	DDA for preferred ion	[M+H]+1	1.82168e+06	667693	3.45108e+06	1.65578e+07	0.367	1.894	9.089	2.728	5.169	24.799	-1.45	0.92	3.18	1.45	2.37	4.63	1	0.7	1	4.6
MFCD01463149	C18 H24 N4		-4.77	296.199	295.191	31.482	5.81996e+06	12	0					0.198683	671			No MS2	[M-H]-1	5.81996e+06	2.14239e+06	3.74983e+06	3.21895e+06	0.368	0.644	0.553	2.717	1.75	1.503	-1.44	-0.63	-0.85	1.44	0.81	0.59	1	1		5.3
Tridemorph	C19 H39 N O		-1.7	297.303	298.31	38.335	4.18075e+07	4	1	85.3	9.3		53.1	0.30266	1018	0	0	DDA for preferred ion	[M+H]+1	9.4265e+06	3.4901e+06	1.92094e+07	4.18075e+07	0.37	2.038	4.435	2.701	5.504	11.979	-1.43	1.03	2.15	1.43	2.46	3.58	2.6	1	1.3	7.8
2-methyl-7R,8S-Epoxy-17-octadecene	C19 H36 O		-1.69	280.276	298.31	38.342	4.18075e+07	1	0					0.276142	985			DDA for preferred ion	[M+NH4]+1	9.4265e+06	3.4901e+06	1.92094e+07	4.18075e+07	0.37	2.038	4.435	2.701	5.504	11.979	-1.43	1.03	2.15	1.43	2.46	3.58	1	1	6.7	1.3
1,4a-dimethyl-9-oxo-7-(propan-2-yl)-1,2,3,4,4a,9,10,10a-octahydrophenanthrene-1-carboxylic acid	C20 H26 O3		-1.61	314.188	315.195	33.939	6.31305e+07	36	3	95.2	85.3		85.3	0.18769	597	0	0	DDA for preferred ion	[M+H]+1	4.59857e+07	1.7075e+07	6.31305e+07	2.3919e+07	0.371	1.373	0.52	2.693	3.697	1.401	-1.43	0.46	-0.94	1.43	1.89	0.49	7.8	6.2	6.2	6.2
Nonanoicacid	C9 H18 O2		-0.34	158.131	315.254	32.692	1.84932e+06	33	0					0.130626	826			No MS2	[2M-H]-1	1.35889e+06	505569	1.84932e+06	931909	0.372	1.361	0.686	2.688	3.658	1.843	-1.43	0.44	-0.54	1.43	1.87	0.88					5.2
Cymatherelactone	C18 H26 O3		-1.94	290.188	291.195	17.15	4.90799e+07	15	0					0.187632	647			DDA for preferred ion	[M+H]+1	4.90799e+07	1.82584e+07	2.62196e+06	2.48251e+07	0.372	0.053	0.506	2.688	0.144	1.36	-1.43	-4.23	-0.98	1.43	-2.8	0.44	4.6	1.3	1	2.4
2_4_6-Trihydroxybenzophenone	C13 H10 O4		-0.74	230.058	275.056	8.152	1.3027e+07	32	0					0.0577385	251			No MS2	[M+FA-H]-1	4.49173e+06	1.67116e+06	1.03526e+06	1.3027e+07	0.372	0.23	2.9	2.688	0.619	7.795	-1.43	-2.12	1.54	1.43	-0.69	2.96	2.6			1.3
4-Methylene-L-glutamate	C6 H9 N O4		-1.77	159.053	160.06	35.995	6.73076e+06	25	0					0.0528759	332			No MS2	[M+H]+1	1.79402e+06	670914	2.6434e+06	6.73076e+06	0.374	1.473	3.752	2.674	3.94	10.032	-1.42	0.56	1.91	1.42	1.98	3.33		0.7	1	3.7
2,2-Dimethyl-N-[2-(4-phenyl-1-piperazinyl)-2-(3-pyridinyl)ethyl]propanamide	C22 H30 N4 O		4.34	366.244	365.236	40.861	8.59778e+06	5	0					0.243551	665			No MS2	[M-H]-1	2.71144e+06	1.01433e+06	8.59778e+06	158878	0.374	3.171	0.059	2.673	8.476	0.157	-1.42	1.66	-4.09	1.42	3.08	-2.67	1	1.2	3.2	0.3
Stearamide	C18 H37 N O		-1.69	283.287	284.294	37.843	6.7073e+06	3	0					0.287035	1013			No MS2	[M+H]+1	1.21844e+06	457928	3.59514e+06	6.7073e+06	0.376	2.951	5.505	2.661	7.851	14.647	-1.41	1.56	2.46	1.41	2.97	3.87	0.7		1	2.1
6,7,8-trimethoxy-2H-chromen-2-one	C12 H12 O5		-1.9	236.068	237.075	12.42	2.62175e+08	29	5	96.2	89.9		89.9	0.0680238	288	0	0	DDA for preferred ion	[M+H]+1	2.62175e+08	9.85782e+07	1.82284e+08	1.76964e+08	0.376	0.695	0.675	2.66	1.849	1.795	-1.41	-0.52	-0.57	1.41	0.89	0.84	8.9	8.4	7.8	8.4
Amitriptyline-d3	C20 H20 [2]H3 N		5.06	280.203	281.211	37.474	6.8062e+07	15	1	55.7	63.7		64.8	0.203297	726	0	0	DDA for preferred ion	[M+H]+1	6.8062e+07	2.56715e+07	2.60567e+07	2.57895e+07	0.377	0.383	0.379	2.651	1.015	1.005	-1.41	-1.39	-1.4	1.41	0.02	0.01	6.2	8.4	7.3	8.4
19-O-stearoylsarcodonin A	C38 H62 O4		-4.01	582.462	581.455	37.816	479552	0	0					0.462477	794			No MS2	[M-H]-1	198199	74745.2	479552	173203	0.377	2.42	0.874	2.652	6.416	2.317	-1.41	1.27	-0.19	1.41	2.68	1.21	0.3	7.1	0.7	0.3
Thianaphthene-2-boronic acid	C8 H7 B O2 S		-1.84	178.026	177.018	3.306	7.84491e+07	3	6			65		0.0256534	144			DDA for preferred ion	[M-H]-1	7.84491e+07	2.96189e+07	1.53395e+07	2.61613e+07	0.378	0.196	0.333	2.649	0.518	0.883	-1.41	-2.35	-1.58	1.41	-0.95	-0.18	7.3	5.7	7.3	1.3
Methyl 1-(4-biphenylylcarbonyl)-1H-indole-3-carboxylate	C23 H17 N O3		0.13	355.121	354.114	29.839	2.03346e+06	11	0					0.120889	340			No MS2	[M-H]-1	257664	97379.5	585897	2.03346e+06	0.378	2.274	7.892	2.646	6.017	20.882	-1.4	1.19	2.98	1.4	2.59	4.38	0.3	0	1.2	5.9
4,6-Dimethyl-2E,4E,6E-nonatriene	C11 H18		-1.19	150.141	151.148	15.544	2.48957e+07	12	0					0.140673	937	0	0	DDA for preferred ion	[M+H]+1	2.48957e+07	9.44409e+06	2.33157e+06	9.21938e+06	0.379	0.094	0.37	2.636	0.247	0.976	-1.4	-3.42	-1.43	1.4	-2.02	-0.03	5.7
1-O-(2R-hydroxy-pentadecyl)-sn-glycerol	C18 H38 O4		-1.8	318.276	319.284	36.852	3.65233e+08	2	0					0.276436	869	0	0	DDA for preferred ion	[M+H]+1	1.06235e+08	4.02682e+07	2.30428e+08	3.65233e+08	0.379	2.169	3.438	2.638	5.722	9.07	-1.4	1.12	1.78	1.4	2.52	3.18	9.5	8.4	9.5	9.5
Nicotianamine	C12 H21 N3 O6		-3.21	303.142	304.149	1.152	9.65869e+06	5	0					0.142062	469			No MS2	[M+H]+1	9.65869e+06	3.67323e+06	4.84746e+06	4.37601e+06	0.38	0.502	0.453	2.629	1.32	1.191	-1.39	-0.99	-1.14	1.39	0.4	0.25	4.2	1	1	1
Myristyl sulfate	C14 H30 O4 S		-0.46	294.186	293.179	39.418	4.83295e+08	1	0					0.186344	633			No MS2	[M-H]-1	3.14981e+08	1.19749e+08	4.83295e+08	1.00625e+08	0.38	1.534	0.319	2.63	4.036	0.84	-1.4	0.62	-1.65	1.4	2.01	-0.25	8.4	7.3	5.1	6.2	1
Palmitoleic acid	C16 H30 O2		-1.77	254.224	253.217	37.94	1.21053e+07	29	6	96.9	9.8		82.7	0.224129	882			DDA for preferred ion	[M-H]-1	1.21053e+07	4.61624e+06	7.40851e+06	5.11306e+06	0.381	0.612	0.422	2.622	1.605	1.108	-1.39	-0.71	-1.24	1.39	0.68	0.15	5.1
Aflatoxin G1	C17 H12 O7		-0.9	328.058	327.051	13.007	2.56574e+07	20	1	60.5	8		47.9	0.0580085	177			DDA for preferred ion	[M-H]-1	2.56574e+07	9.78577e+06	7.78977e+06	2.46972e+07	0.381	0.304	0.963	2.622	0.796	2.524	-1.39	-1.72	-0.06	1.39	-0.33	1.34	7.8	6.4	1	1.3
Stoloniferone P	C28 H42 O3		-1.89	426.313	409.309	37.808	7.11718e+07	2	0					0.312591	733	0	0	DDA for other ion	[M+H-H2O]+1	7.11718e+07	2.72165e+07	3.17718e+07	4.74279e+07	0.382	0.446	0.666	2.615	1.167	1.743	-1.39	-1.16	-0.59	1.39	0.22	0.8	1.3	1.3	3.5	1.3
25-hydroxy-ergosta-4,6,8(14),22E-tetraen-3-one	C28 H40 O2		-1.51	408.302	409.309	37.817	7.11718e+07	6	0					0.302216	740	0	0	DDA for preferred ion	[M+H]+1	7.11718e+07	2.72165e+07	3.17718e+07	4.74279e+07	0.382	0.446	0.666	2.615	1.167	1.743	-1.39	-1.16	-0.59	1.39	0.22	0.8	1.8	3.5	1.3	4
Monocillinol B	C11 H13 N O5		-1.95	239.079	240.086	1.773	3.71564e+08	14	0					0.078905	330			No MS2	[M+H]+1	3.71564e+08	1.42478e+08	7.6894e+07	1.48338e+08	0.383	0.207	0.399	2.608	0.54	1.041	-1.38	-2.27	-1.32	1.38	-0.89	0.06			4.6
(9Z)-1-(4-Morpholinyl)-9-octadecen-1-one	C22 H41 N O2		-1.67	351.313	352.32	37.362	7.77701e+06	0	0					0.313141	891			No MS2	[M+H]+1	7.66074e+06	2.93244e+06	7.77701e+06	4.27129e+06	0.383	1.015	0.558	2.612	2.652	1.457	-1.39	0.02	-0.84	1.39	1.41	0.54	2.6	1.5	1	3.7
2,3,4,2',4',6'-Hexamethoxychalcone	C21 H24 O7		0.79	388.153	387.145	35.719	2.95851e+06	41	0					0.15251	393			No MS2	[M-H]-1	133165	51172.7	2.95851e+06	55155.5	0.384	22.217	0.414	2.602	57.814	1.078	-1.38	4.47	-1.27	1.38	5.85	0.11			4.8
Guignardin D	C23 H14 O8		-0.23	418.069	417.061	26.025	4.7302e+06	10	0					0.0687695	164			No MS2	[M-H]-1	100665	38821.3	4.7302e+06	49617.8	0.386	46.99	0.493	2.593	121.846	1.278	-1.37	5.55	-1.02	1.37	6.93	0.35	0		4.8
Deacetyldemethylanisomycin	C11 H15 N O3		-2.19	209.105	210.112	15.199	4.31019e+07	79	0					0.104735	501	7.14	0	DDA for preferred ion	[M+H]+1	4.31019e+07	1.6636e+07	2.109e+07	3.14498e+07	0.386	0.489	0.73	2.591	1.268	1.89	-1.37	-1.03	-0.45	1.37	0.34	0.92	6.2	1.3	1.3	2.4
(1R,4S,4aS,8aS)-1-(Hydroxymethyl)-2,5,5,8a-tetramethyl-1,4,4a,5,6,7,8,8a-octahydro-1,4-naphthalenediol	C15 H26 O3		-1.12	254.188	253.181	32.325	1.83183e+07	9	0					0.187909	739			DDA for preferred ion	[M-H]-1	1.83183e+07	7.06638e+06	9.61679e+06	9.95845e+06	0.386	0.525	0.544	2.592	1.361	1.409	-1.37	-0.93	-0.88	1.37	0.44	0.49	7.8	8	7.5	7.5
(-)-beta-Pinene	C10 H16		-1.01	136.125	137.132	34.937	2.29308e+07	61	0					0.125063	919			No MS2	[M+H]+1	2.11912e+07	8.1781e+06	2.29308e+07	1.08677e+07	0.386	1.082	0.513	2.591	2.804	1.329	-1.37	0.11	-0.96	1.37	1.49	0.41			3.5	1.3
N-(2,2-Diethoxyethyl)hexadecanamide	C22 H45 N O3		-1.7	371.339	372.347	38.167	6.24276e+07	1	0					0.339313	914	0	0	DDA for preferred ion	[M+H]+1	3.06304e+07	1.18975e+07	5.31392e+07	6.24276e+07	0.388	1.735	2.038	2.575	4.466	5.247	-1.36	0.79	1.03	1.36	2.16	2.39	6.2	6.7	5.7	7.8
N-(2,1,3-Benzoxadiazol-4-yl)-2-(propylsulfanyl)nicotinamide	C15 H14 N4 O2 S		-14.85	314.079	313.072	22.772	7.97927e+07	47	4	80.2	9		49.6	0.0790808	252			DDA for preferred ion	[M-H]-1	4.4707e+07	1.73448e+07	7.97927e+07	1.85346e+07	0.388	1.785	0.415	2.578	4.6	1.069	-1.37	0.84	-1.27	1.37	2.2	0.1	9.5	7.8	8.4	8.4
Nigerrimin B	C16 H17 N O6		-0.21	319.106	364.104	1.147	2.03476e+06	29	0					0.10552	331			No MS2	[M+FA-H]-1	2.03476e+06	791987	411340	1.0336e+06	0.389	0.202	0.508	2.569	0.519	1.305	-1.36	-2.31	-0.98	1.36	-0.95	0.38	4.2	0.7		0.7
Dehydrophytosphingosine	C18 H37 N O3		-1.96	315.277	316.284	32.112	8.07952e+07	3	0					0.276726	878	0	0	DDA for preferred ion	[M+H]+1	1.64193e+07	6.40835e+06	1.8338e+07	8.07952e+07	0.39	1.117	4.921	2.562	2.862	12.608	-1.36	0.16	2.3	1.36	1.52	3.66	5.1	1	4.6	8.9
2-[2-(Tetradecyloxy)ethoxy]ethanol	C18 H38 O3		-1.79	302.282	303.289	38.124	4.11103e+07	2	0					0.281555	931			DDA for preferred ion	[M+H]+1	1.66506e+07	6.50784e+06	4.11103e+07	3.87827e+07	0.391	2.469	2.329	2.559	6.317	5.959	-1.36	1.3	1.22	1.36	2.66	2.58	5.1	2.6	5.1	6.2
1-Benzoyl-4,7-diphenyl-10-oxa-4-azatricyclo[5.2.1.0~2,6~]decane-3,5-dione	C27 H21 N O4		-0.47	423.147	422.14	31.815	2.09932e+07	10	4			51.2		0.146857	347			DDA for preferred ion	[M-H]-1	2.56796e+06	1.00349e+06	153300	2.09932e+07	0.391	0.06	8.175	2.559	0.153	20.92	-1.36	-4.07	3.03	1.36	-2.71	4.39	7.5	2.8	0.3	8.9
Solvent Violet 13	C21 H15 N O3		-1.22	329.105	328.098	29.932	1.29007e+07	18	0					0.104792	318			DDA for preferred ion	[M-H]-1	2.36847e+06	932429	7.19098e+06	1.29007e+07	0.394	3.036	5.447	2.54	7.712	13.836	-1.34	1.6	2.45	1.34	2.95	3.79	6.4	2.3	1.5	5.7
Phenyldiazene	C6 H6 N2		2.65	106.053	124.087	44.883	1.17915e+08	12	0					0.0533787	503	0	0	DDA for other ion	[M+NH4]+1	1.17915e+08	4.64873e+07	5.68836e+07	2.59082e+07	0.394	0.482	0.22	2.537	1.224	0.557	-1.34	-1.05	-2.19	1.34	0.29	-0.84	1.3	1.3	1.3	1.3	6.7
OxidizedLatialuciferin	C13 H22 O		-1.73	194.167	177.163	37.855	1.77103e+07	9	0					0.166729	859			No MS2	[M+H-H2O]+1	1.77103e+07	6.98615e+06	1.67262e+07	9.85048e+06	0.394	0.944	0.556	2.535	2.394	1.41	-1.34	-0.08	-0.85	1.34	1.26	0.5	2.9		1.3
Costunolide	C15 H20 O2		-1.89	232.146	233.153	28.144	2.42439e+07	39	0					0.145891	628			No MS2	[M+H]+1	2.42439e+07	9.56141e+06	1.01449e+07	1.1553e+07	0.394	0.418	0.477	2.536	1.061	1.208	-1.34	-1.26	-1.07	1.34	0.09	0.27	3.5
Ancymidol	C15 H16 N2 O2		13.69	256.125	257.132	35.014	4.54326e+08	29	1	59.6	46.2		46.2	0.124683	487	0	0	DDA for preferred ion	[M+H]+1	1.10327e+08	4.35124e+07	2.47014e+08	4.54326e+08	0.394	2.239	4.118	2.536	5.677	10.441	-1.34	1.16	2.04	1.34	2.51	3.38	8.9	7.8	9.5	7.3
[Similar to: (1ξ)-1,5-Anhydro-1-[(2R,3R)-3,5,7-trihydroxy-2-(4-hydroxyphenyl)-4-oxo-3,4-dihydro-2H-chromen-6-yl]-D-glucitol; ΔMass: -252.0759 Da]	C5 H11 Cl N2 O4		-2.01	198.04	257.054	1.285	3.05367e+06	4	1			62.6		0.040336	204			DDA for preferred ion	[M-H+HAc]-1	3.05367e+06	1.21044e+06	1.93626e+06	2.02874e+06	0.396	0.634	0.664	2.523	1.6	1.676	-1.34	-0.66	-0.59	1.34	0.68	0.75	1	0.7	3.7	1
3,6,9,12-Tetraoxatetracosan-1-ol	C20 H42 O5		-2.01	362.303	363.31	36.852	3.53881e+08	1	0					0.302497	835	0	0	DDA for preferred ion	[M+H]+1	1.01097e+08	3.99968e+07	2.13267e+08	3.53881e+08	0.396	2.11	3.5	2.528	5.332	8.848	-1.34	1.08	1.81	1.34	2.41	3.15	8.9	8.4	9.5	9.5
phenylimidazo(4,5-f)1,10-phenanthroline	C19 H12 N4		3.67	296.107	295.1	31.808	7.86497e+06	4	0					0.107283	362			No MS2	[M-H]-1	850238	337841	75107.4	7.86497e+06	0.397	0.088	9.25	2.517	0.222	23.28	-1.33	-3.5	3.21	1.33	-2.17	4.54	2.8	0.3		6.4
3-hydroxy-tetradecanoic acid	C14 H28 O3		-1.58	244.203	243.196	35.243	3.82923e+07	8	0					0.203458	833			DDA for preferred ion	[M-H]-1	2.8688e+07	1.13902e+07	2.90998e+07	3.82923e+07	0.397	1.014	1.335	2.519	2.555	3.362	-1.33	0.02	0.42	1.33	1.35	1.75	8.4	8.4	8.4	9.5	6.1
1794967	C16 H31 N O3		-1.61	285.23	286.237	34.215	1.5563e+07	3	0					0.229934	806			No MS2	[M+H]+1	2.6653e+06	1.0593e+06	5.51781e+06	1.5563e+07	0.397	2.07	5.839	2.516	5.209	14.692	-1.33	1.05	2.55	1.33	2.38	3.88	1.5	0.7	4.8	5.1
Taxa-4(20)_11(12)-dien-5alpha-acetoxy-10beta-ol	C22 H34 O3		-1.69	346.25	347.257	38.44	3.97951e+07	19	0					0.25021	723	0	0	DDA for preferred ion	[M+H]+1	1.1682e+07	4.64699e+06	1.76892e+07	3.97951e+07	0.398	1.514	3.407	2.514	3.807	8.564	-1.33	0.6	1.77	1.33	1.93	3.1	1.3	3.2	8.4	1.3
Stearic Hydrazide	C18 H38 N2 O		-2.24	298.298	299.305	30.765	1.07455e+07	2	0					0.297747	998			DDA for preferred ion	[M+H]+1	1.07455e+07	4.28783e+06	3.70201e+06	3.4806e+06	0.399	0.345	0.324	2.506	0.863	0.812	-1.33	-1.54	-1.63	1.33	-0.21	-0.3	3.5	1	1	1
Mimosamycin	C12 H11 N O4		-1.69	233.068	234.076	9.939	9.64585e+07	41	0					0.0684149	294			DDA for preferred ion	[M+H]+1	9.64585e+07	3.85087e+07	5.15438e+07	6.55715e+07	0.399	0.534	0.68	2.505	1.338	1.703	-1.32	-0.9	-0.56	1.32	0.42	0.77	8.4	3.5	9.5	4.6
1-(2-Methyl-2-propanyl)-1,3-cyclopentadiene	C9 H14		0.57	122.11	123.117	37.172	2.38245e+07	16	0					0.10962	898			No MS2	[M+H]+1	1.52221e+07	6.0801e+06	2.38245e+07	9.55984e+06	0.399	1.565	0.628	2.504	3.918	1.572	-1.32	0.65	-0.67	1.32	1.97	0.65	4		5.7	1
7-chloroquinazolin-4-ol	C8 H5 Cl N2 O		-4.97	180.008	179.001	10.089	1.35224e+06	12	0					0.00814638	45			DDA for preferred ion	[M-H]-1	191344	76770.3	1.35224e+06	83542.7	0.401	7.067	0.437	2.492	17.614	1.088	-1.32	2.82	-1.2	1.32	4.14	0.12	0.3		3.9
5-(Methoxycarbonyl)-1H-imidazole-4-diazonium	C5 H5 N4 O2		-0.79	153.041	152.034	1.165	1.51691e+07	1	0					0.0411302	269			No MS2	[M-H]-1	1.51691e+07	6.08236e+06	8.22028e+06	8.18195e+06	0.401	0.542	0.539	2.494	1.351	1.345	-1.32	-0.88	-0.89	1.32	0.43	0.43	4	3.2	1	1
N-[(1R,9S)-6-Oxo-11-(2-pyrimidinyl)-7,11-diazatricyclo[7.3.1.02,7]trideca-2,4-dien-5-yl]isonicotinamide	C21 H20 N6 O2		-46397.9	370.155	371.162	39.617	8.70371e+07	3	4	67.1	43.7		63.6	0.154724	418	0	0	DDA for preferred ion	[M+H]+1	6.34386e+07	2.55191e+07	8.70371e+07	2.26395e+07	0.402	1.372	0.357	2.486	3.411	0.887	-1.31	0.46	-1.49	1.31	1.77	-0.17	3.5	1.3	3.5	1.3
1,2-diacetylsphingosine	C22 H43 N O4		-1.62	385.319	386.326	34.824	7.612e+06	0	0					0.318583	827			No MS2	[M+H]+1	1.0644e+06	428221	2.58512e+06	7.612e+06	0.402	2.429	7.151	2.486	6.037	17.776	-1.31	1.28	2.84	1.31	2.59	4.15	0.7		1	3.2
Zosteropenilline A	C15 H22 O3		-2.1	250.156	251.164	35.207	1.18038e+07	40	0					0.156369	625	0	0	DDA for preferred ion	[M+H]+1	1.18038e+07	4.76093e+06	9.32312e+06	6.41987e+06	0.403	0.79	0.544	2.479	1.958	1.348	-1.31	-0.34	-0.88	1.31	0.97	0.43	3.5		3.7	1	0.7
6-{[4,6-Bis(ethylamino)-1,3,5-triazin-2-yl]oxy}-3(2H)-pyridazinone	C11 H15 N7 O2		3.53	277.13	300.119	1.12	8.84846e+07	3	0					0.1297	468			No MS2	[M+Na]+1	8.84846e+07	3.58578e+07	3.0214e+07	4.5741e+07	0.405	0.341	0.517	2.468	0.843	1.276	-1.3	-1.55	-0.95	1.3	-0.25	0.35	1.3	5.7	1.3	1.3
(1-Ribosylimidazole)-4-acetate	C10 H14 N2 O6		-1.66	258.085	300.119	1.169	8.84846e+07	19	0					0.0847579	328			No MS2	[M+ACN+H]+1	8.84846e+07	3.58578e+07	3.0214e+07	4.5741e+07	0.405	0.341	0.517	2.468	0.843	1.276	-1.3	-1.55	-0.95	1.3	-0.25	0.35	7.8	5.1	1.3	1.3
Aplidiasphingosine	C22 H43 N O3		-1.53	369.324	370.331	37.181	4.53946e+07	2	0					0.323729	877	0	0	DDA for preferred ion	[M+H]+1	1.01087e+07	4.11645e+06	2.14647e+07	4.53946e+07	0.407	2.123	4.491	2.456	5.214	11.028	-1.3	1.09	2.17	1.3	2.38	3.46	3.7	2.6	5.7	7.8	3.4
Corchorifatty acid F	C18 H32 O5		0.06	328.225	327.218	25.02	2.03041e+07	6	1	55.5	64.2		64.4	0.224993	685			DDA for preferred ion	[M-H]-1	8.41279e+06	3.42964e+06	2.03041e+07	5.37223e+06	0.408	2.413	0.639	2.453	5.92	1.566	-1.29	1.27	-0.65	1.29	2.57	0.65	1	7	4	1
PPG n10	C30 H62 O11		28450.4	615.455	616.462	29.612	4.49509e+07	0	1	99.1	88.9		88.9	0.454789	739	0	0	DDA for preferred ion	[M+H]+1	8.17961e+06	3.36528e+06	1.48298e+07	4.49509e+07	0.411	1.813	5.495	2.431	4.407	13.357	-1.28	0.86	2.46	1.28	2.14	3.74	1	1	1.3	5.1
C2 Dihydroceramide	C20 H41 N O3		-1.16	343.308	344.316	37.815	8.77061e+06	5	0					0.308245	898			No MS2	[M+H]+1	2.80675e+06	1.15219e+06	4.20985e+06	8.77061e+06	0.411	1.5	3.125	2.436	3.654	7.612	-1.28	0.58	1.64	1.28	1.87	2.93	1	0.7	1	3.7
1,4,5,8-tetrahydroxy-3_ethylnaphthalene2,6-dione	C12 H10 O6		-1.38	250.047	249.04	3.552	1.22425e+07	14	0					0.047392	190			No MS2	[M-H]-1	1.22425e+07	5.06118e+06	2.16755e+06	5.90183e+06	0.413	0.177	0.482	2.419	0.428	1.166	-1.27	-2.5	-1.05	1.27	-1.22	0.22	3.5
Phenylalanine	C9 H11 N O2		-5.34	165.078	210.076	1.677	2.5941e+07	118	1			53.2		0.0780963	473			DDA for preferred ion	[M+FA-H]-1	2.27463e+07	9.45334e+06	2.5941e+07	1.10073e+07	0.416	1.14	0.484	2.406	2.744	1.164	-1.27	0.19	-1.05	1.27	1.46	0.22	7.3	1	1.3	2.9
2-Amino-3-(4-hydroxy-3-methoxyphenyl)propanoic acid	C10 H13 N O4		-2.45	211.084	210.077	1.663	2.5941e+07	44	3	65.4	63		66.5	0.08394	398			DDA for preferred ion	[M-H]-1	2.27463e+07	9.45334e+06	2.5941e+07	1.10073e+07	0.416	1.14	0.484	2.406	2.744	1.164	-1.27	0.19	-1.05	1.27	1.46	0.22	1.3	3.7	7.8	1.3
Vulvic acid	C12 H24 O2		-3.76	200.177	199.17	31.426	1.20069e+07	11	0					0.176878	884			No MS2	[M-H]-1	3.08446e+06	1.28985e+06	3.15962e+06	1.20069e+07	0.418	1.024	3.893	2.391	2.45	9.309	-1.26	0.03	1.96	1.26	1.29	3.22		0.7		5.1
Phenacetin	C10 H13 N O2		-1.19	179.094	180.102	5.873	8.5424e+08	132	1	50.7	62.3		62.3	0.0944161	527	0	0	DDA for preferred ion	[M+H]+1	5.50091e+08	2.30026e+08	8.5424e+08	2.72816e+08	0.418	1.553	0.496	2.391	3.714	1.186	-1.26	0.63	-1.01	1.26	1.89	0.25	7.8	5.1	8.4	6.2
N-Phenyl-2-naphthylamine	C16 H13 N		-1.62	219.104	220.112	34.748	1.10164e+08	20	4	99.8	93.4		93.4	0.104444	477	0	0	DDA for preferred ion	[M+H]+1	2.95801e+07	1.23782e+07	6.35709e+07	1.10164e+08	0.418	2.149	3.724	2.39	5.136	8.9	-1.26	1.1	1.9	1.26	2.36	3.15	6.7	8.9	8.9	7.8
2-hydroxy-pentadecanoic acid	C15 H30 O3		-0.94	258.219	257.212	35.418	3.27742e+06	14	0					0.219251	849			No MS2	[M-H]-1	1.31156e+06	547702	3.27742e+06	756910	0.418	2.499	0.577	2.395	5.984	1.382	-1.26	1.32	-0.79	1.26	2.58	0.47	0.7	1.7	3.7	1.2
(7S,13aS)-7-(4-Hydroxy-3-iodo-5-methoxyphenyl)-2,10-dimethyl-5,7,13,13a-tetrahydro-1H,9H-[1,2,4]triazolo[1,2-a][1,2,4]triazolo[1',2':1,2]pyridazino[4,5-c]pyridazine-1,3,9,11(2H,10H)-tetrone	C19 H19 I N6 O6		3.69	554.043	553.036	37.445	1.76853e+06	3	0					0.0431196	78			No MS2	[M-H]-1	1.00843e+06	421544	1.09923e+06	1.76853e+06	0.418	1.09	1.754	2.392	2.608	4.195	-1.26	0.12	0.81	1.26	1.38	2.07	1.2	1.4	1.7	5.9
Spiroxamine	C18 H35 N O2		-0.22	297.267	280.264	37.287	3.30283e+07	11	0					0.266715	897			No MS2	[M+H-H2O]+1	1.99515e+07	8.38734e+06	3.30283e+07	4.98399e+06	0.42	1.655	0.25	2.379	3.938	0.594	-1.25	0.73	-2	1.25	1.98	-0.75	1.3			1	4.2
[Similar to: N-[(1S,2S,8S,8aS)-8-Hydroxy-1,4a-dimethyl-7-{(2S)-1-oxo-1-[(3-pyridinylmethyl)amino]-2-propanyl}decahydro-2-naphthalenyl]-2-pyridinecarboxamide; ΔMass: -202.1838 Da]	C7 H15 N6 O3 P		2.3	262.095	263.102	9.748	2.00788e+07	36	7			81.6		0.0949274	362			DDA for preferred ion	[M+H]+1	2.00788e+07	8.43267e+06	727940	8.05409e+06	0.42	0.036	0.401	2.381	0.086	0.955	-1.25	-4.79	-1.32	1.25	-3.53	-0.07	4.6	1	0.7	1
[FAhydroxy(22:0)]13-hydroxy-docosanoicacid	C22 H44 O3		-0.13	356.329	355.322	38.664	2.43147e+06	5	0					0.329	923			No MS2	[M-H]-1	2.43147e+06	1.02072e+06	889940	717370	0.42	0.366	0.295	2.382	0.872	0.703	-1.25	-1.45	-1.76	1.25	-0.2	-0.51	2.6	3.9	0.7	0.7
N-(1,3-Benzodioxol-5-yl)-5-(4-bromophenyl)-3-chloro-7-(trifluoromethyl)-1,5,6,7-tetrahydropyrazolo[1,5-a]pyrimidine-2-carboxamide	C21 H15 Br Cl F3 N4 O3		1.3	541.998	540.99	36.338	582867	1	0					-0.00247915	-5			No MS2	[M-H]-1	170414	71723.4	582867	60693.2	0.421	3.42	0.356	2.376	8.127	0.846	-1.25	1.77	-1.49	1.25	3.02	-0.24	6.8		0.7	0
N-Nitroso-N-octyl-1-octanamine	C16 H34 N2 O		-2.01	270.267	271.274	26.601	1.7557e+07	1	0					0.266572	986	0	0	DDA for preferred ion	[M+H]+1	1.7557e+07	7.41573e+06	3.48071e+06	1.25037e+07	0.422	0.198	0.712	2.368	0.469	1.686	-1.24	-2.33	-0.49	1.24	-1.09	0.75	4.6	3.2		3.5
2_5-Dihydroxybenzaldehyde	C7 H6 O3		-2.25	138.031	180.065	1.198	6.55061e+07	24	0					0.031384	227			No MS2	[M+ACN+H]+1	6.55061e+07	2.7617e+07	1.93926e+07	2.96968e+07	0.422	0.296	0.453	2.372	0.702	1.075	-1.25	-1.76	-1.14	1.25	-0.51	0.1	1.3	4.6		1.3
2-Bromo-3-fluorosuccinic acid	C4 H4 Br F O4		-2.33	213.927	212.92	42.915	1.2514e+06	1	0					-0.0727988	-340			No MS2	[M-H]-1	1.2514e+06	527783	1.1501e+06	1.11892e+06	0.422	0.919	0.894	2.371	2.179	2.12	-1.25	-0.12	-0.16	1.25	1.12	1.08	4.5	0.7	0.7	0.7
Stoloniferone G	C28 H44 O5		-1.45	460.318	459.311	36.382	1.91913e+06	1	0					0.318206	691			No MS2	[M-H]-1	1.10317e+06	467194	1.91913e+06	1.88243e+06	0.423	1.74	1.706	2.361	4.108	4.029	-1.24	0.8	0.77	1.24	2.04	2.01	0.7	0.7	3.2	3.7
[Similar to: Hippuric acid; ΔMass: 156.0190 Da]	C14 H14 Cl N5 O3		-3.77	335.077	334.07	1.362	4.34273e+07	13	5			66.8		0.0772535	231			DDA for preferred ion	[M-H]-1	4.34273e+07	1.84732e+07	1.68748e+06	1.99184e+07	0.425	0.039	0.459	2.351	0.091	1.078	-1.23	-4.69	-1.12	1.23	-3.45	0.11	7.3	6.7	6.1	5.7
1-O-(2R-hydroxy-pentadecyl)-sn-glycerol	C18 H38 O4		-2.41	318.276	319.284	39.176	2.47548e+07	2	0					0.276243	868	0	0	DDA for preferred ion	[M+H]+1	2.34965e+07	9.9929e+06	2.47548e+07	2.45246e+07	0.425	1.054	1.044	2.351	2.477	2.454	-1.23	0.08	0.06	1.23	1.31	1.3	4.6	2.1	3.5	3.5
Tenofovir	C9 H14 N5 O4 P		1.86	287.079	288.085	1.182	3.74047e+06	4	0					0.0788748	275			No MS2	[M+H]+1	3.74047e+06	1.59198e+06	2.08677e+06	1.21531e+06	0.426	0.558	0.325	2.35	1.311	0.763	-1.23	-0.84	-1.62	1.23	0.39	-0.39	4.2	0.7	1	1.7
4-Aminobenzoic acid	C7 H7 N O2		-0.68	137.048	138.055	2.024	2.55637e+08	49	8	90.6	76.4		76.4	0.0475851	347	0	0	DDA for preferred ion	[M+H]+1	2.55637e+08	1.08891e+08	6.72629e+07	1.31053e+08	0.426	0.263	0.513	2.348	0.618	1.204	-1.23	-1.93	-0.96	1.23	-0.7	0.27	2.9	1.3	1.3	1.3
N,N-Bis(2-hydroxyethyl)dodecanamide	C16 H33 N O3		-1.95	287.245	270.242	40.483	1.99956e+07	1	0					0.245482	855	0	0	DDA for other ion	[M+H-H2O]+1	2.24867e+06	960012	7.42046e+06	1.99956e+07	0.427	3.3	8.892	2.342	7.73	20.829	-1.23	1.72	3.15	1.23	2.95	4.38	1	0.7	1	4
Bis(4-ethylbenzylidene)sorbitol	C24 H30 O6		-1.75	414.204	415.211	31.421	3.7605e+07	26	2	99.5	10		10	0.203512	491	0	0	DDA for preferred ion	[M+H]+1	3.25324e+07	1.3893e+07	3.7605e+07	2.40735e+07	0.427	1.156	0.74	2.342	2.707	1.733	-1.23	0.21	-0.43	1.23	1.44	0.79	6.2	4	6.2	5.7
3,7-Dimethyloctyl 1-pyrrolidinylacetate	C16 H31 N O2		-2.9	269.235	270.242	40.483	1.99956e+07	4	0					0.234697	872			No MS2	[M+H]+1	2.24867e+06	960012	7.42046e+06	1.99956e+07	0.427	3.3	8.892	2.342	7.73	20.829	-1.23	1.72	3.15	1.23	2.95	4.38	1	0.7	3.2	1.3
Pimprinol A	C13 H12 N2 O2		-1.65	228.089	229.097	1.18	7.0997e+07	74	0					0.0895011	392			No MS2	[M+H]+1	7.0997e+07	3.06213e+07	6.3172e+07	2.57957e+07	0.431	0.89	0.363	2.319	2.063	0.842	-1.21	-0.17	-1.46	1.21	1.04	-0.25	8.4	2.9	8.4	4
CAPROYL SARCOSINE	C13 H25 N O3		-1.19	243.183	244.19	38.507	8.25747e+06	5	0					0.183154	753			No MS2	[M+H]+1	8.25747e+06	3.55708e+06	5.14991e+06	2.77085e+06	0.431	0.624	0.336	2.321	1.448	0.779	-1.22	-0.68	-1.58	1.22	0.53	-0.36	1	4.2	8	1
3,6,9,12-Tetraoxahexacosan-1-ol	C22 H46 O5		-2.02	390.334	391.341	38.08	1.48962e+08	1	0					0.333735	855	0	0	DDA for preferred ion	[M+H]+1	5.74653e+07	2.47917e+07	1.3286e+08	1.48962e+08	0.431	2.312	2.592	2.318	5.359	6.009	-1.21	1.21	1.37	1.21	2.42	2.59	6.7	6.2	6.2	8.4
(6Z,9S)-3,4-trans-9-hydroxy-3-methyldodec-6-en-4-olide	C13 H22 O3		-2.06	226.156	244.19	38.499	8.25747e+06	15	0					0.156429	692			No MS2	[M+NH4]+1	8.25747e+06	3.55708e+06	5.14991e+06	2.77085e+06	0.431	0.624	0.336	2.321	1.448	0.779	-1.22	-0.68	-1.58	1.22	0.53	-0.36	3.2	1	1	2.1
O-Feruloylquinate	C17 H20 O9		3.56	368.112	367.105	1.151	9.42089e+07	15	0					0.112043	304			No MS2	[M-H]-1	4.35244e+07	1.88003e+07	9.42089e+07	3.00414e+07	0.432	2.165	0.69	2.315	5.011	1.598	-1.21	1.11	-0.53	1.21	2.33	0.68	1.3	2.9	1.3	1.3
Proline	C5 H9 N O2		156528	133.074	116.071	37.939	1.03666e+08	43	2	83.8	9.2		9.2	0.0740055	556	0	0	DDA for other ion	[M+H-H2O]+1	3.99001e+07	1.72767e+07	6.6408e+07	1.03666e+08	0.433	1.664	2.598	2.309	3.844	6	-1.21	0.73	1.38	1.21	1.94	2.59	1.3	1.3	5.7	8.4
Proline	C5 H9 N O2		0.84	115.063	116.071	37.972	1.03666e+08	56	1	74.2	8.7		8.7	0.063425	551	0	0	DDA for preferred ion	[M+H]+1	3.99001e+07	1.72767e+07	6.6408e+07	1.03666e+08	0.433	1.664	2.598	2.309	3.844	6	-1.21	0.73	1.38	1.21	1.94	2.59	5.7	1.3	1.3	1.3
N-[4-(9-Acridinylamino)phenyl]-4-aminobenzenesulfonamide	C25 H20 N4 O2 S		2.66	440.132	439.125	40.354	1.11149e+07	4	0					0.131866	300			No MS2	[M-H]-1	5.77317e+06	2.50136e+06	1.11149e+07	1.84961e+06	0.433	1.925	0.32	2.308	4.444	0.739	-1.21	0.95	-1.64	1.21	2.15	-0.44	2.6	3.2	4.6	3.2
N-(3-oxo-pentanoyl)-homoserine lactone	C9 H13 N O4		-4.21	199.084	198.076	1.071	7.27253e+06	6	0					0.0836199	420			No MS2	[M-H]-1	5.32288e+06	2.31199e+06	7.27253e+06	1.64331e+06	0.434	1.366	0.309	2.302	3.146	0.711	-1.2	0.45	-1.7	1.2	1.65	-0.49	1	1	5.3	7.2
Beta-Ionone	C13 H20 O		-1.26	192.151	193.158	15.529	7.1726e+07	12	2			65.5		0.151172	787	0	0	DDA for preferred ion	[M+H]+1	7.1726e+07	3.12076e+07	2.21082e+07	3.29801e+07	0.435	0.308	0.46	2.298	0.708	1.057	-1.2	-1.7	-1.12	1.2	-0.5	0.08	6.2		1.3
1-O-(2-methoxy-hexadecyl)-sn-glycerol	C20 H42 O4		-1.98	346.308	347.315	38.103	1.70189e+08	1	0					0.307624	888	0	0	DDA for preferred ion	[M+H]+1	6.57948e+07	2.86022e+07	1.59685e+08	1.70189e+08	0.435	2.427	2.587	2.3	5.583	5.95	-1.2	1.28	1.37	1.2	2.48	2.57	7.8	5.1	6.7	8.9
Isoliquiritigenin	C15 H12 O4		-0.05	256.074	255.066	34.855	3.53369e+06	60	0					0.0735456	287			No MS2	[M-H]-1	1.74976e+06	762779	3.53369e+06	193199	0.436	2.02	0.11	2.294	4.633	0.253	-1.2	1.01	-3.18	1.2	2.21	-1.98	1	0.7	3.7	0.3
Pimelic acid	C7 H12 O4		-6.86	160.072	159.065	3.422	8.77753e+07	0	3	98.7	98.6		98.6	0.072461	453			DDA for preferred ion	[M-H]-1	8.35234e+07	3.65397e+07	3.60477e+06	8.77753e+07	0.437	0.043	1.051	2.286	0.099	2.402	-1.19	-4.53	0.07	1.19	-3.34	1.26	8.9	7.3	1	8.4
2-(Cinnamylsulfanyl)-6-ethoxy-1,3-benzothiazole	C18 H17 N O S2		-3.1	327.074	326.067	10.675	2.7116e+06	3	0					0.0741406	227			No MS2	[M-H]-1	2.5554e+06	1.11639e+06	2.7116e+06	797514	0.437	1.061	0.312	2.289	2.429	0.714	-1.19	0.09	-1.68	1.19	1.28	-0.49	3.7	0.7	1	0.7
N-benzyl-3-(4-chlorophenyl)-4,5-dihydro-5-isoxazolecarboxamide	C17 H15 Cl N2 O2		-9.45	314.079	313.072	24.051	2.46467e+07	46	4	80.2	9		69.6	0.0792371	252			DDA for preferred ion	[M-H]-1	4.75244e+06	2.08566e+06	2.46467e+07	2.50016e+06	0.439	5.186	0.526	2.279	11.817	1.199	-1.19	2.37	-0.93	1.19	3.56	0.26			5.1
Anthcolorin A	C33 H47 N O3		-0.63	505.355	506.363	38.457	7.79947e+06	0	0					0.355275	703			No MS2	[M+H]+1	7.79947e+06	3.42067e+06	628029	4.0682e+06	0.439	0.081	0.522	2.28	0.184	1.189	-1.19	-3.63	-0.94	1.19	-2.45	0.25	4.2	5.9	0.7	2.1
DEHA	C22 H42 O4		-1.58	370.308	369.3	37.9	1.40778e+06	4	0					0.307725	831			No MS2	[M-H]-1	777423	342719	1.40778e+06	1.19802e+06	0.441	1.811	1.541	2.268	4.108	3.496	-1.18	0.86	0.62	1.18	2.04	1.81	5	0.3	0.7	5.5
GW 9508	C22 H21 N O3		-0.87	347.152	346.145	35.939	1.37943e+07	29	1	91.9	55.3		72.6	0.151841	437			DDA for preferred ion	[M-H]-1	2.82364e+06	1.24899e+06	5.98499e+06	1.37943e+07	0.442	2.12	4.885	2.261	4.792	11.044	-1.18	1.08	2.29	1.18	2.26	3.47	7.5	6.6	8	8.9	0.3
3-tridecylphenol	C19 H32 O		-1.88	276.245	277.252	32.087	1.15232e+07	8	0					0.244796	886			DDA for preferred ion	[M+H]+1	6.64031e+06	2.94483e+06	467142	1.15232e+07	0.443	0.07	1.735	2.255	0.159	3.913	-1.17	-3.83	0.8	1.17	-2.66	1.97	3.2	1		9.5
2,5,7-Trihydroxy-4H-chromen-4-one	C9 H6 O5		-4.2	194.021	193.013	8.1	7.18085e+06	6	5			67.4		0.0207089	107			DDA for preferred ion	[M-H]-1	7.18085e+06	3.18332e+06	2.87457e+06	2.67515e+06	0.443	0.4	0.373	2.256	0.903	0.84	-1.17	-1.32	-1.42	1.17	-0.15	-0.25	2.6	2.6
16-alpha-Hydroxypregnenolone	C21 H32 O3		-0.5	332.235	331.228	37.103	4.5872e+06	55	0					0.234978	707			No MS2	[M-H]-1	1.71013e+06	760182	2.7468e+06	4.5872e+06	0.445	1.606	2.682	2.25	3.613	6.034	-1.17	0.68	1.42	1.17	1.85	2.59	4.5	3.4	4.2	7
Mesityl oxide	C6 H10 O		4.38	98.0736	81.0704	26.94	1.14442e+08	50	0					0.0735942	750	0	0	DDA for preferred ion	[M+H-H2O]+1	1.14442e+08	5.10687e+07	9.30176e+07	2.72e+07	0.446	0.813	0.238	2.241	1.821	0.533	-1.16	-0.3	-2.07	1.16	0.87	-0.91	7.3	1.3	4
Allyl 3-phenylpropanoate	C12 H14 O2		-1.36	190.099	191.106	38.7	9.85884e+06	42	0					0.0991216	521			No MS2	[M+H]+1	2.3806e+06	1.06442e+06	5.81056e+06	9.85884e+06	0.447	2.441	4.141	2.237	5.459	9.262	-1.16	1.29	2.05	1.16	2.45	3.21	1	6.6	1	4.8
(9Z)-(13S)-12_13-Epoxyoctadeca-9_11-dienoicacid	C18 H30 O3		-1.79	294.219	295.226	38.445	3.47047e+07	29	0					0.218968	744			No MS2	[M+H]+1	2.69302e+07	1.20346e+07	3.47047e+07	1.26721e+07	0.447	1.289	0.471	2.238	2.884	1.053	-1.16	0.37	-1.09	1.16	1.53	0.07	2.9	2.9	1.3	1.3
Sulpiride	C15 H23 N3 O4 S		-10.33	341.137	340.13	13.308	1.61461e+07	26	1	51.7	43.4		59.2	0.137404	403			DDA for preferred ion	[M-H]-1	228895	102642	1.61461e+07	853291	0.448	70.539	3.728	2.23	157.306	8.313	-1.16	6.14	1.9	1.16	7.3	3.06			7.3
5_6-Dihydroxy-3-methyl-2-oxo-1_2-dihydroquinoline	C10 H9 N O3		-1.72	191.058	192.065	1.171	6.88789e+07	49	0					0.0579153	303			No MS2	[M+H]+1	6.88789e+07	3.08794e+07	2.52695e+07	3.95958e+07	0.448	0.367	0.575	2.231	0.818	1.282	-1.16	-1.45	-0.8	1.16	-0.29	0.36	4.6	5.1	6.7	7.3
2-deoxyecdysone	C27 H44 O5		-0.83	448.318	447.311	33.728	1.98233e+06	7	0					0.318503	710			No MS2	[M-H]-1	1.65267e+06	739844	1.98233e+06	1.08006e+06	0.448	1.199	0.654	2.234	2.679	1.46	-1.16	0.26	-0.61	1.16	1.42	0.55	3.4	3.4	3.2	2.8
2-hydroxy-pentadecanoic acid	C15 H30 O3		-1.07	258.219	257.212	35.971	1.45387e+07	14	0					0.219219	849			DDA for preferred ion	[M-H]-1	5.05653e+06	2.26866e+06	7.7765e+06	1.45387e+07	0.449	1.538	2.875	2.229	3.428	6.409	-1.16	0.62	1.52	1.16	1.78	2.68	3.7	5.9	6.4	9.5
TQH	C15 H24 N6 O6		-14.52	384.17	385.177	40.211	6.08166e+07	2	1	66.6	43.6		43.6	0.170153	443			DDA for preferred ion	[M+H]+1	6.08166e+07	2.73488e+07	1.38269e+07	2.24603e+07	0.45	0.227	0.369	2.224	0.506	0.821	-1.15	-2.14	-1.44	1.15	-0.98	-0.28	3.5	1.3	1.3	1.3
7Z,13Z,16Z,19Z-Docosatetraenyl isobutyrate	C26 H44 O2		3.3	388.335	411.325	38.395	5.32006e+07	5	0					0.33541	864	0	0	DDA for other ion	[M+Na]+1	1.79557e+07	8.10172e+06	2.60911e+07	5.32006e+07	0.451	1.453	2.963	2.216	3.22	6.567	-1.15	0.54	1.57	1.15	1.69	2.72	1.3		5.7
4-Methoxysalicylic acid	C8 H8 O4		-6.56	168.041	167.034	1.149	1.21339e+09	0	10	92.3	9.6		70.5	0.0411567	245			DDA for preferred ion	[M-H]-1	8.00213e+08	3.60713e+08	1.21339e+09	4.08273e+08	0.451	1.516	0.51	2.218	3.364	1.132	-1.15	0.6	-0.97	1.15	1.75	0.18	8.4	7.8	8.4	7.8
2-Amino-5-(2-furyl)-1-phenyl-1H-pyrrole-3,4-dicarbonitrile	C16 H10 N4 O		-4.67	274.084	273.077	8.444	5.70586e+07	62	0					0.0841809	307			No MS2	[M-H]-1	5.70586e+07	2.57113e+07	1.28307e+07	1.55438e+07	0.451	0.225	0.272	2.219	0.499	0.605	-1.15	-2.15	-1.88	1.15	-1	-0.73			5.7
Neochlorogenic acid	C16 H18 O9		-169506	294.074	293.067	2.873	2.19692e+07	3	4	86.3	50.3	55.5	69.8	0.0738281	251			DDA for other ion	[M-H]-1	2.19692e+07	9.93816e+06	7.38105e+06	8.01932e+06	0.452	0.336	0.365	2.211	0.743	0.807	-1.14	-1.57	-1.45	1.14	-0.43	-0.31	7.3		2.1	1
N-arachidonoyl glycine	C22 H35 N O3		-1.1	361.261	360.254	38.493	1.51132e+07	7	0					0.261295	723			DDA for preferred ion	[M-H]-1	2.5753e+06	1.16351e+06	7.73452e+06	1.51132e+07	0.452	3.003	5.869	2.213	6.648	12.989	-1.15	1.59	2.55	1.15	2.73	3.7	7.5	5.5	3.2	5.1
MFCD00159016	C17 H10 N4 O3		-4.19	318.074	317.067	11.144	8.27753e+06	13	0					0.0739575	233			No MS2	[M-H]-1	7.30829e+06	3.31091e+06	8.27753e+06	3.20996e+06	0.453	1.133	0.439	2.207	2.5	0.97	-1.14	0.18	-1.19	1.14	1.32	-0.04			3.7
[FAmethyl(18:0)]11R_12S-methylene-octadecanoicacid	C19 H36 O2		-1.6	296.271	295.264	39.11	936001	20	0					0.271056	915			No MS2	[M-H]-1	756016	342372	647890	936001	0.453	0.857	1.238	2.208	1.892	2.734	-1.14	-0.22	0.31	1.14	0.92	1.45	3.4	0.3	0.7	1.2
Diethylene glycol	C4 H10 O3		3.22	106.063	107.071	36.844	1.75443e+07	14	0					0.0633358	597			No MS2	[M+H]+1	4.83949e+06	2.19607e+06	1.48976e+07	1.75443e+07	0.454	3.078	3.625	2.204	6.784	7.989	-1.14	1.62	1.86	1.14	2.76	3	1	1	6.7	8.4
2062796	C25 H50 N2 O4		-0.41	442.377	441.37	37.654	256459	2	0					0.376877	852			No MS2	[M-H]-1	29292.9	13295.2	30725.9	256459	0.454	1.049	8.755	2.203	2.311	19.29	-1.14	0.07	3.13	1.14	1.21	4.27				6.8
OxidizedLatialuciferin	C13 H22 O		-1.87	194.167	195.174	38.593	1.59939e+07	9	0					0.166702	859			No MS2	[M+H]+1	1.59939e+07	7.27285e+06	1.06975e+07	7.76996e+06	0.455	0.669	0.486	2.199	1.471	1.068	-1.14	-0.58	-1.04	1.14	0.56	0.1	2.9	3.7	4.6	4.2
3-(2’-hydroxy-3’-oxo-4’-methyl-pentyl)-indole	C14 H17 N O2		-1.5	231.126	232.133	11.704	5.10092e+07	41	0					0.125581	543	0	0	DDA for preferred ion	[M+H]+1	4.80463e+07	2.18486e+07	5.10092e+07	2.54501e+07	0.455	1.062	0.53	2.199	2.335	1.165	-1.14	0.09	-0.92	1.14	1.22	0.22	8.4	1.3	6.7	1.3
Prosopinine	C16 H33 N O3		-1.74	287.246	288.253	32.334	7.65856e+08	1	0					0.245545	855	0	0	DDA for preferred ion	[M+H]+1	1.57944e+08	7.23926e+07	3.1288e+08	7.65856e+08	0.458	1.981	4.849	2.182	4.322	10.579	-1.13	0.99	2.28	1.13	2.11	3.4	8.9	7.8	9.5	9.5
Diethanolamine	C4 H11 N O2		2.57	105.079	106.087	32.35	2.91258e+07	12	1	99.6	93.4		93.4	0.0792483	754	0	0	DDA for preferred ion	[M+H]+1	4.19199e+06	1.92065e+06	1.2092e+07	2.91258e+07	0.458	2.885	6.948	2.183	6.296	15.165	-1.13	1.53	2.8	1.13	2.65	3.92	1	1	1.3	7.8
Abenquine D	C19 H17 N3 O5		-2.44	367.116	366.109	1.168	2.32485e+07	27	0					0.115923	316			No MS2	[M-H]-1	1.00005e+07	4.57586e+06	2.32485e+07	6.93086e+06	0.458	2.325	0.693	2.185	5.081	1.515	-1.13	1.22	-0.53	1.13	2.35	0.6	7	8.6	9.5	5.9
Coryoctalactone D	C12 H10 O5		-1.3	234.053	233.045	10.882	1.2609e+07	25	0					0.0525189	224			DDA for preferred ion	[M-H]-1	1.18631e+07	5.43927e+06	1.2609e+07	5.62388e+06	0.459	1.063	0.474	2.181	2.318	1.034	-1.12	0.09	-1.08	1.12	1.21	0.05	1.3		7.8
2-[2-(Tetradecyloxy)ethoxy]ethanol	C18 H38 O3		-1.53	302.282	303.289	38.403	1.95129e+07	2	0					0.281631	932			No MS2	[M+H]+1	4.91481e+06	2.25513e+06	1.31326e+07	1.95129e+07	0.459	2.672	3.97	2.179	5.823	8.653	-1.12	1.42	1.99	1.12	2.54	3.11		1	1.3	6.7
Pefurazoate	C18 H23 N3 O4		-2.09	345.168	344.161	13.301	8.45267e+06	12	0					0.168135	487			No MS2	[M-H]-1	182497	84194.5	8.45267e+06	479692	0.461	46.317	2.628	2.168	100.395	5.697	-1.12	5.53	1.39	1.12	6.65	2.51			5.9	0.7
N-myristoyl glutamine	C19 H36 N2 O4		-0.56	356.267	355.26	35.427	5.45842e+06	0	0					0.267307	750			No MS2	[M-H]-1	5.45842e+06	2.51839e+06	3.16606e+06	3.69426e+06	0.461	0.58	0.677	2.167	1.257	1.467	-1.12	-0.79	-0.56	1.12	0.33	0.55	6.4	7	7.5	7.5
Mazethramycin	C17 H19 N3 O4		-0.57	329.137	328.13	13.304	4.1707e+06	26	0					0.137367	417			No MS2	[M-H]-1	186778	86169.3	4.1707e+06	100680	0.461	22.33	0.539	2.168	48.401	1.168	-1.12	4.48	-0.89	1.12	5.6	0.22			4.8
Laureth-2	C16 H34 O3		-1.49	274.25	297.24	36.861	8.58643e+07	2	0					0.250387	913	0	0	DDA for preferred ion	[M+Na]+1	2.671e+07	1.23021e+07	4.87331e+07	8.58643e+07	0.461	1.825	3.215	2.171	3.961	6.98	-1.12	0.87	1.68	1.12	1.99	2.8	4.6	4.6	5.7	7.8
7,11-Dimethyl-3-methylene-1,6E,10-dodecatriene	C15 H24		-1.31	204.188	205.195	34.198	5.2182e+07	176	0					0.187532	918	0	0	DDA for preferred ion	[M+H]+1	5.2182e+07	2.4043e+07	2.06173e+07	2.59227e+07	0.461	0.395	0.497	2.17	0.858	1.078	-1.12	-1.34	-1.01	1.12	-0.22	0.11		5.1		1.3
Neobulgarone A/B	C32 H26 O8		-0.58	538.162	537.155	25.97	4.38972e+07	1	0					0.162454	302			DDA for preferred ion	[M-H]-1	4.38972e+07	2.02886e+07	4.28845e+07	6.71728e+06	0.462	0.977	0.153	2.164	2.114	0.331	-1.11	-0.03	-2.71	1.11	1.08	-1.59	1.3	8.9	6.2	1.5
2-hydroxy-heptadecanoic acid	C17 H34 O3		-0.46	286.251	285.243	37.304	1.60535e+07	9	0					0.250662	876			DDA for preferred ion	[M-H]-1	4.22512e+06	1.958e+06	7.67201e+06	1.60535e+07	0.463	1.816	3.8	2.158	3.918	8.199	-1.11	0.86	1.93	1.11	1.97	3.04	5.3	7.5	6.4	9.5	0.3
5,8-tetradecadienal	C14 H24 O		-1.93	208.182	209.19	38.588	1.04081e+07	5	0					0.182313	876			No MS2	[M+H]+1	1.04081e+07	4.83254e+06	8.22987e+06	6.22878e+06	0.464	0.791	0.598	2.154	1.703	1.289	-1.11	-0.34	-0.74	1.11	0.77	0.37	4.2	2.1	2.6	1
3-[(E)-2-[(1R,4aS,5R,6R,8aR)-6-hydroxy-5-(hydroxymethyl)-5,8a-dimethyl-2-methylidene-decahydronaphthalen-1-yl]ethenyl]-2,5-dihydrofuran-2-one	C20 H28 O4		-54217.9	314.188	315.195	20.472	4.19099e+07	36	5	73.4	70.4		71.3	0.187648	597			DDA for preferred ion	[M+H]+1	4.19099e+07	1.95452e+07	819730	3.22605e+07	0.466	0.02	0.77	2.144	0.042	1.651	-1.1	-5.68	-0.38	1.1	-4.58	0.72	3.5	1.3		1.8
(-)-trans-Carveol	C10 H16 O		-1.78	152.12	153.127	38.592	1.38152e+07	100	0					0.119845	788			No MS2	[M+H]+1	1.38152e+07	6.45489e+06	1.25232e+07	8.03562e+06	0.467	0.906	0.582	2.14	1.94	1.245	-1.1	-0.14	-0.78	1.1	0.96	0.32	4.6	3.2	2.4	2.6
Stoloniferone A	C28 H42 O3		-1.77	426.313	427.32	38.904	1.48755e+07	2	0					0.312639	733			No MS2	[M+H]+1	5.21589e+06	2.44353e+06	2.54774e+06	1.48755e+07	0.468	0.488	2.852	2.135	1.043	6.088	-1.09	-1.03	1.51	1.09	0.06	2.61	1		1	3.5
N-Myristoyl glycinal diethylacetal	C20 H41 N O3		-1.55	343.308	344.315	34.302	4.23591e+07	5	0					0.308111	897	0	0	DDA for preferred ion	[M+H]+1	7.09638e+06	3.32146e+06	1.04362e+07	4.23591e+07	0.468	1.471	5.969	2.137	3.142	12.753	-1.1	0.56	2.58	1.1	1.65	3.67	4.2	1	4.8	7.8
N,N-Dimethyloctadecanamide	C20 H41 N O		-2.33	311.318	312.325	38.667	4.8762e+07	5	0					0.31809	1022	0	0	DDA for preferred ion	[M+H]+1	1.39488e+07	6.52874e+06	2.10425e+07	4.8762e+07	0.468	1.509	3.496	2.137	3.223	7.469	-1.1	0.59	1.81	1.1	1.69	2.9	3.5	3.7	3.5	6.7
Cinnamoyl-homoserine lactone	C13 H13 N O3		-2.48	231.089	264.122	1.183	2.80258e+07	61	0					0.0889697	385			No MS2	[M+H+MeOH]+1	2.80258e+07	1.31029e+07	2.56005e+07	1.31391e+07	0.468	0.913	0.469	2.139	1.954	1.003	-1.1	-0.13	-1.09	1.1	0.97	0	4.6	1.3	1.3	1.3
1,2,2,6,6-Pentamethyl-4-piperidinyl acrylate	C13 H23 N O2		-1.96	225.172	226.18	38.459	1.42129e+07	11	0					0.172437	766			No MS2	[M+H]+1	1.42129e+07	6.65493e+06	1.05267e+07	4.50293e+06	0.468	0.741	0.317	2.136	1.582	0.677	-1.09	-0.43	-1.66	1.09	0.66	-0.56	1.3	1	1	5.9
Phebestin	C24 H31 N3 O5		-2.12	441.225	440.218	27.304	827074	9	0					0.225434	511			No MS2	[M-H]-1	32900.3	15418.1	827074	297817	0.469	25.139	9.052	2.134	53.643	19.316	-1.09	4.65	3.18	1.09	5.75	4.27			0.7	4.1
Diheteropeptin	C28 H42 N4 O6		2.54	530.312	529.305	39.424	5.73212e+06	5	0					0.311782	588			No MS2	[M-H]-1	4.7928e+06	2.24578e+06	4.77553e+06	5.73212e+06	0.469	0.996	1.196	2.134	2.126	2.552	-1.09	-0.01	0.26	1.09	1.09	1.35	6.4	2.6	4.2	1
6-hydroxy-2-hexynoic acid	C6 H8 O3		0.8	128.047	129.055	39.565	2.76589e+07	36	0					0.0474469	371	0	0	DDA for preferred ion	[M+H]+1	6.36206e+06	2.98582e+06	1.62032e+07	2.76589e+07	0.469	2.547	4.347	2.131	5.427	9.263	-1.09	1.35	2.12	1.09	2.44	3.21	1	1	6.2	5.1
3-((1-hydroxy-3-(2-methylbut-3-en-2-yl)-2-oxoindolin-3-yl)methyl)-1-methyl-3,4-dihydrobenzo[e][1,4]diazepine-2,5-dione	C24 H25 N3 O4		1.13	419.185	418.178	27.401	1.12016e+07	19	0					0.18498	441			No MS2	[M-H]-1	119709	56099.1	1.12016e+07	90697.1	0.469	93.574	0.758	2.134	199.675	1.617	-1.09	6.55	-0.4	1.09	7.64	0.69			4.6	0
10-Propoxydecanoic acid	C13 H26 O3		-2.23	230.188	229.18	34.971	1.12046e+08	8	1	69.7	8.5		43.5	0.187681	815			DDA for preferred ion	[M-H]-1	1.12046e+08	5.25904e+07	1.00678e+08	5.02806e+07	0.469	0.899	0.449	2.131	1.914	0.956	-1.09	-0.15	-1.16	1.09	0.94	-0.06	1.3		8.4
4-(2-{4-[(4-Bromo-2-ethylphenyl)sulfonyl]-1-piperazinyl}ethyl)morpholine	C18 H28 Br N3 O3 S		2.67	445.105	444.097	38.665	1.87122e+06	1	0					0.104664	235			No MS2	[M-H]-1	1.87122e+06	881902	1.57358e+06	1.01106e+06	0.471	0.841	0.54	2.122	1.784	1.146	-1.09	-0.25	-0.89	1.09	0.84	0.2	1.5	3.9	3.9	1.7
N,N-Bis(2-hydroxyethyl)dodecanamide	C16 H33 N O3		-2.08	287.245	288.253	28.494	1.16283e+08	1	0					0.245448	854	0	0	DDA for preferred ion	[M+H]+1	2.90594e+07	1.37293e+07	6.11886e+07	1.16283e+08	0.472	2.106	4.002	2.117	4.457	8.47	-1.08	1.07	2	1.08	2.16	3.08	4.6	4.6	1.3	8.4
[Similar to: PPG n7; ΔMass: 290.2080 Da]	C36 H74 O13		-1.87	714.512	732.546	33.328	4.14549e+07	0	1			57.3		-0.488398	-684	0	0	DDA for other ion	[M+NH4]+1	7.62697e+06	3.61756e+06	1.47322e+07	4.14549e+07	0.474	1.932	5.435	2.108	4.072	11.459	-1.08	0.95	2.44	1.08	2.03	3.52	1	1	1.3	5.1
[Similar to: jwh-018-d11; ΔMass: -176.2006 Da]	C4 H9 N4 O2 P		0.59	176.046	175.039	3.628	9.36807e+06	1	1			67.6		0.0464154	264			DDA for preferred ion	[M-H]-1	5.675e+06	2.69711e+06	9.36807e+06	3.99663e+06	0.475	1.651	0.704	2.104	3.473	1.482	-1.07	0.72	-0.51	1.07	1.8	0.57			3.2
3-methyl-tetradecanedioic acid	C15 H28 O4		-1.04	272.198	271.191	36.351	1.41712e+06	8	1			53.6		0.198477	729			DDA for preferred ion	[M-H]-1	1.41712e+06	673671	715938	587257	0.475	0.505	0.414	2.104	1.063	0.872	-1.07	-0.99	-1.27	1.07	0.09	-0.2	4.5	2.8	1.2	2.8
3',4'-Dihydroxyphenylacetone	C9 H10 O3		-1.05	166.063	167.07	9.671	8.66101e+07	100	1	71.5	69		73.1	0.0628189	378	0	0	DDA for preferred ion	[M+H]+1	8.66101e+07	4.11498e+07	5.78889e+07	3.6305e+07	0.475	0.668	0.419	2.105	1.407	0.882	-1.07	-0.58	-1.25	1.07	0.49	-0.18	5.7		5.1
N,N-Dimethyloctadecanamide	C20 H41 N O		-2.2	311.318	312.325	40.233	1.96768e+07	5	0					0.318129	1022	0	0	DDA for preferred ion	[M+H]+1	7.89239e+06	3.75541e+06	1.30439e+07	1.96768e+07	0.476	1.653	2.493	2.102	3.473	5.24	-1.07	0.72	1.32	1.07	1.8	2.39	3.2	1	4.6	4.6
10-Propoxydecanoic acid	C13 H26 O3		-199863	184.182	229.18	34.937	1.12046e+08	15	1	71.5	8.6		43.7	0.182112	989			DDA for other ion	[M+FA-H]-1	1.12046e+08	5.32914e+07	1.00678e+08	5.1006e+07	0.476	0.899	0.455	2.103	1.889	0.957	-1.07	-0.15	-1.14	1.07	0.92	-0.06	8.4		1.3
10-Hydroxydecanoic acid	C10 H20 O3		-5.27	188.14	187.133	26.999	2.29447e+07	1	2	66	8.3		8.4	0.140252	745			DDA for preferred ion	[M-H]-1	2.29447e+07	1.09309e+07	7.3277e+06	1.39942e+07	0.476	0.319	0.61	2.099	0.67	1.28	-1.07	-1.65	-0.71	1.07	-0.58	0.36	8.4	7.8	1	7.3
(trans)-emodin-physcion bianthrone	C31 H24 O8		-0.82	524.147	523.139	32.048	1.75292e+07	2	0					0.146686	280			DDA for preferred ion	[M-H]-1	1.75292e+07	8.34202e+06	1.66961e+07	2.98201e+06	0.476	0.952	0.17	2.101	2.001	0.357	-1.07	-0.07	-2.56	1.07	1	-1.48	7.8	7.5	7.8	7
Dehydrophytosphingosine	C18 H37 N O3		-1.76	315.277	316.284	35.396	4.46499e+08	3	0					0.276788	878	0	0	DDA for preferred ion	[M+H]+1	8.36813e+07	3.998e+07	1.94745e+08	4.46499e+08	0.478	2.327	5.336	2.093	4.871	11.168	-1.07	1.22	2.42	1.07	2.28	3.48	8.9	7.8	9.5	8.9
[FA(20:0)]11Z-eicosenoicacid	C20 H38 O2		-1.1	310.287	309.28	39.606	3.55138e+06	22	0					0.286838	924			No MS2	[M-H]-1	3.55138e+06	1.70188e+06	2.68142e+06	2.99722e+06	0.479	0.755	0.844	2.087	1.576	1.761	-1.06	-0.41	-0.24	1.06	0.66	0.82	5.9	5	2.6	6.4
N-(4-{3-[4-(4-Fluorophenyl)-1-piperazinyl]-2-hydroxypropoxy}phenyl)acetamide	C21 H26 F N3 O3		3.65	387.197	386.19	4.214	154298	9	0					0.197235	509			No MS2	[M-H]-1	95843.9	46003.8	154298	46009.4	0.48	1.61	0.48	2.083	3.354	1	-1.06	0.69	-1.06	1.06	1.75	0	0		5.2	0
2-Acrylamido-2-methyl-1-propane sulfonic acid	C7 H13 N O4 S		-1.93	207.056	206.049	1.219	2.2907e+07	15	0					0.0561284	271			No MS2	[M-H]-1	1.82433e+07	8.76212e+06	2.2907e+07	1.87881e+07	0.48	1.256	1.03	2.082	2.614	2.144	-1.06	0.33	0.04	1.06	1.39	1.1	1.3	4.8	1.3	3.5
Allethrin	C19 H26 O3		-1.46	302.188	285.185	38.417	4.48425e+06	52	0					0.187753	621			No MS2	[M+H-H2O]+1	2.14435e+06	1.03418e+06	2.11859e+06	4.48425e+06	0.482	0.988	2.091	2.073	2.049	4.336	-1.05	-0.02	1.06	1.05	1.03	2.12	1	0.7	1	8
Tetrabutylurea	C17 H36 N2 O		-2.02	284.282	285.289	26.789	4.21711e+07	2	0					0.282188	993	0	0	DDA for preferred ion	[M+H]+1	4.1945e+07	2.02662e+07	4.15906e+07	4.21711e+07	0.483	0.992	1.005	2.07	2.052	2.081	-1.05	-0.01	0.01	1.05	1.04	1.06	7.3	5.1	1.3	6.7
Nimetazepam	C16 H13 N3 O3		11.89	295.099	296.106	30.923	8.09026e+07	15	3	88	9.4		9.9	0.0991992	336	0	0	DDA for preferred ion	[M+H]+1	1.03624e+07	5.00226e+06	8.09026e+07	6.53334e+07	0.483	7.807	6.305	2.072	16.173	13.061	-1.05	2.96	2.66	1.05	4.02	3.71				3.5
(3Z)-3-(3H-Indol-3-ylidene)-5-(3-methyl-5-oxo-4,5-dihydro-1H-pyrazol-4-yl)-6-oxotetrahydro-1(2H)-pyridazinecarboxamide	C17 H16 N6 O3		1.75	352.129	351.122	28.454	1.14875e+08	30	0					0.129004	366			DDA for preferred ion	[M-H]-1	104732	50559.8	1.14875e+08	1.80178e+06	0.483	1096.84	17.204	2.071	2272.06	35.637	-1.05	10.1	4.1	1.05	11.15	5.16			7.3	1
Not named	C15 H26 O3		0.1	254.188	313.202	27.447	7.87381e+06	9	5			74.4		0.18822	740			DDA for other ion	[M-H+HAc]-1	7.87381e+06	3.81725e+06	1.02226e+06	7.19575e+06	0.485	0.13	0.914	2.063	0.268	1.885	-1.04	-2.95	-0.13	1.04	-1.9	0.91		8		1
2R-aminohexadecanoic acid	C16 H33 N O2		-1.89	271.251	272.258	27.617	3.15252e+07	10	0					0.250616	924	0	0	DDA for preferred ion	[M+H]+1	2.86149e+07	1.38812e+07	2.75466e+07	3.15252e+07	0.485	0.963	1.102	2.061	1.984	2.271	-1.04	-0.05	0.14	1.04	0.99	1.18	6.7	6.7	2.4	5.7
Rugulin	C32 H24 O10		-0.58	568.137	567.129	23.566	1.16859e+07	1	0					0.136615	240			No MS2	[M-H]-1	1.16859e+07	5.68502e+06	2.61675e+06	2.62801e+06	0.486	0.224	0.225	2.056	0.46	0.462	-1.04	-2.16	-2.15	1.04	-1.12	-1.11	6.7	6.4	1	4.2
3,6,9,12-Tetraoxahexacosan-1-ol	C22 H46 O5		-1.97	390.334	391.341	38.344	5.30661e+07	1	0					0.333757	855			No MS2	[M+H]+1	1.41779e+07	6.89056e+06	3.46979e+07	5.30661e+07	0.486	2.447	3.743	2.058	5.036	7.701	-1.04	1.29	1.9	1.04	2.33	2.95		1	1.3	7.3
NP-003459	C9 H14 O4		-96786.1	168.078	169.086	9.265	6.4775e+07	33	1	65.5	66.6		71	0.0783516	466	0	0	DDA for preferred ion	[M+H]+1	6.4775e+07	3.15676e+07	2.93897e+07	2.85493e+07	0.487	0.454	0.441	2.052	0.931	0.904	-1.04	-1.14	-1.18	1.04	-0.1	-0.14	6.7		2.9		1
NP-002223	C13 H13 N O2		-1.65	215.094	216.102	17.474	8.77588e+07	82	2	61.3	65.4		65.4	0.0942745	438	0	0	DDA for preferred ion	[M+H]+1	8.77588e+07	4.30057e+07	2.96506e+07	4.12765e+07	0.49	0.338	0.47	2.041	0.689	0.96	-1.03	-1.57	-1.09	1.03	-0.54	-0.06	6.7	1.3	1.3	4.6
FL2F3GGS0001_a	C17 H16 O7		-0.43	332.089	331.082	8.189	7.58369e+06	12	0					0.0894605	269			No MS2	[M-H]-1	7.58369e+06	3.71404e+06	2.60357e+06	4.42037e+06	0.49	0.343	0.583	2.042	0.701	1.19	-1.03	-1.54	-0.78	1.03	-0.51	0.25	5.3
3-(1H-Benzimidazol-2-yl)-7-hydroxy-4H-chromen-4-one	C16 H10 N2 O3		-0.35	278.069	277.062	14.349	1.99739e+06	5	0					0.0690454	248			No MS2	[M-H]-1	842627	412862	1.99739e+06	396883	0.49	2.37	0.471	2.041	4.838	0.961	-1.03	1.25	-1.09	1.03	2.27	-0.06	2.3	0.9	4.2	2
N-(9Z-hexadecenoyl)-homoserine lactone	C20 H35 N O3		-1.9	337.261	370.295	36.523	1.31598e+07	3	0					0.261055	774			No MS2	[M+H+MeOH]+1	2.62231e+06	1.28857e+06	9.46393e+06	1.31598e+07	0.491	3.609	5.018	2.035	7.345	10.213	-1.03	1.85	2.33	1.03	2.88	3.35	1	0.7	1	5.1
4-Amino-2-methyl-5-phosphomethylpyrimidine	C6 H10 N3 O4 P		-4.45	219.04	218.033	1.406	3.84127e+06	1	0					0.0399179	182			No MS2	[M-H]-1	2.53038e+06	1.24355e+06	3.84127e+06	2.09081e+06	0.491	1.518	0.826	2.035	3.089	1.681	-1.02	0.6	-0.28	1.02	1.63	0.75	1	0.7	1	7.5
2-(Methylsulfanyl)-9-pentofuranosyl-9H-purin-6-amine	C11 H15 N5 O4 S		-1.63	313.084	314.091	1.213	2.68634e+08	4	0					0.0839636	268	7.14	0	DDA for preferred ion	[M+H]+1	1.78346e+08	8.75933e+07	2.68634e+08	8.06702e+07	0.491	1.506	0.452	2.036	3.067	0.921	-1.03	0.59	-1.14	1.03	1.62	-0.12	7.8	1.3	8.9	1.3
NP-008993	C18 H34 O4		-57315.6	296.235	297.242	27.319	9.37859e+07	34	2	86.1	70.1		80.5	0.234544	792	0	0	DDA for preferred ion	[M+H]+1	9.37859e+07	4.62062e+07	2.1416e+07	4.79092e+07	0.493	0.228	0.511	2.03	0.463	1.037	-1.02	-2.13	-0.97	1.02	-1.11	0.05	5.1	6.7		1.3
2-Acetylpyridine	C7 H7 N O		-338914	80.0263	122.06	1.168	2.3971e+09	3	8	86.7	9.3	56.8	77.4	0.0263154	329	0	0	DDA for other ion	[M+ACN+H]+1	1.70406e+09	8.41121e+08	2.3971e+09	1.52609e+09	0.494	1.407	0.896	2.026	2.85	1.814	-1.02	0.49	-0.16	1.02	1.51	0.86	1.3	7.8	1.3	1.3
Nikethamide	C10 H14 N2 O		-1.69	178.11	161.107	31.677	1.1363e+07	58	0					0.110312	619			No MS2	[M+H-H2O]+1	1.1363e+07	5.61917e+06	9.47721e+06	5.50454e+06	0.495	0.834	0.484	2.022	1.687	0.98	-1.02	-0.26	-1.05	1.02	0.75	-0.03	4	1	1	1
1,2-Divinylbenzene	C10 H10		-1.07	130.078	131.085	26.969	2.50034e+07	17	0					0.0781116	600			No MS2	[M+H]+1	2.50034e+07	1.24369e+07	1.04975e+07	1.50863e+07	0.497	0.42	0.603	2.01	0.844	1.213	-1.01	-1.25	-0.73	1.01	-0.24	0.28	3.5		1
Hapalindole T	C21 H23 Cl N2 O S		0.46	386.122	385.113	1.188	893905	20	0					0.122138	316			No MS2	[M-H]-1	893905	445522	545005	606286	0.498	0.61	0.678	2.006	1.223	1.361	-1	-0.71	-0.56	1	0.29	0.44	3.4			0.7
Ethyl 4-{[7-methyl-8-(3,4,5-trimethoxyphenyl)-7,8-dihydro-6H-[1,3]dioxolo[4,5-g]chromen-6-yl]amino}benzoate	C29 H31 N O8		-0.88	521.205	520.197	15.662	1.73436e+06	15	0					0.20451	392			No MS2	[M-H]-1	1.25133e+06	625067	1.73436e+06	1.39219e+06	0.5	1.386	1.113	2.002	2.775	2.227	-1	0.47	0.15	1	1.47	1.16	0.7	4.5	2.3	0.7
Triethylene glycol	C6 H14 O4		-1.14	150.089	151.096	36.851	9.04751e+07	7	0					0.0890383	593	0	0	DDA for preferred ion	[M+H]+1	3.00934e+07	1.50622e+07	6.02619e+07	9.04751e+07	0.501	2.002	3.006	1.998	4.001	6.007	-1	1	1.59	1	2	2.59	8.4	1.3	8.4	8.4	0.7
Eurotiumin A	C19 H23 N3 O3		-1.81	341.173	342.181	11.481	2.17256e+09	41	0					0.173326	508	0	0	DDA for preferred ion	[M+H]+1	1.07376e+06	537630	2.17256e+09	9.42588e+06	0.501	2023.32	8.778	1.997	4040.99	17.532	-1	10.98	3.13	1	11.98	4.13			9.5	1
N,N'-Bis[4-(4,5-dihydro-1H-imidazol-2-yl)phenyl]-3,5-pyridinedicarboxamide	C25 H23 N7 O2		-2.88	453.19	452.183	27.609	1.83298e+07	2	0					0.190016	419			DDA for preferred ion	[M-H]-1	99380.1	49897.2	1.83298e+07	3.50085e+06	0.502	184.442	35.227	1.992	367.352	70.161	-0.99	7.53	5.14	0.99	8.52	6.13			7.3	3.7
11-Methyl-2Z,5Z-dodecadienoic acid	C13 H22 O2		-1.44	210.162	228.195	38.5	2.11863e+07	21	0					0.161677	769			No MS2	[M+NH4]+1	2.11863e+07	1.06602e+07	1.66926e+07	6.57733e+06	0.503	0.788	0.31	1.987	1.566	0.617	-0.99	-0.34	-1.69	0.99	0.65	-0.7	8.4	6.2	2.9	1
Rugulin	C32 H24 O10		-0.65	568.137	567.129	24.79	1.87026e+07	1	0					0.136576	240			No MS2	[M-H]-1	1.87026e+07	9.42545e+06	3.88649e+06	4.72925e+06	0.504	0.208	0.253	1.984	0.412	0.502	-0.99	-2.27	-1.98	0.99	-1.28	-0.99	7.8	7	2.1	1
Nannozinone B	C16 H14 N2 O2		-2.39	266.105	267.112	1.172	7.7906e+07	135	0					0.104891	394			No MS2	[M+H]+1	7.7906e+07	3.92261e+07	6.58343e+07	3.54565e+07	0.504	0.845	0.455	1.986	1.678	0.904	-0.99	-0.24	-1.14	0.99	0.75	-0.15	7.8	1.3	8.4	1.3
2,3,4,5-tetrachloro-4'-biphenylol	C12 H6 Cl4 O		-1.38	305.917	304.91	35.417	2.30329e+06	12	0					-0.0831473	-272			No MS2	[M-H]-1	262730	132373	989535	2.30329e+06	0.504	3.766	8.767	1.985	7.475	17.4	-0.99	1.91	3.13	0.99	2.9	4.12	0.3		5	6.4
Palmitoyl ethanolamide	C18 H37 N O2		-2.05	299.282	300.289	37.151	3.81149e+07	12	1	99.5	93.4		93.4	0.281815	942	0	0	DDA for preferred ion	[M+H]+1	3.37047e+07	1.70262e+07	3.33623e+07	3.81149e+07	0.505	0.99	1.131	1.98	1.959	2.239	-0.99	-0.01	0.18	0.99	0.97	1.16	7.3	4.6	7.8	8.4
8-azaxanthine	C4 H3 N5 O2		3.52	153.029	152.022	1.163	1.66301e+07	2	0					0.0292135	191			No MS2	[M-H]-1	1.66301e+07	8.40546e+06	7.81213e+06	1.65143e+07	0.505	0.47	0.993	1.978	0.929	1.965	-0.98	-1.09	-0.01	0.98	-0.11	0.97	8.4	1	1	6.7
3-Dehydroteasterone	C28 H46 O4		0.01	446.34	491.338	36.536	4.33462e+06	9	0					0.339613	761			No MS2	[M+FA-H]-1	1.30552e+06	659846	2.12925e+06	4.33462e+06	0.505	1.631	3.32	1.979	3.227	6.569	-0.98	0.71	1.73	0.98	1.69	2.72	0.7	0.7	8	7.5
Tricyclo[4.3.1.1~3,8~]undec-1-yl[4-(tricyclo[4.3.1.1~3,8~]undec-3-ylcarbonyl)-1-piperazinyl]methanone	C28 H42 N2 O2		-1.71	438.324	439.331	31.662	9.96154e+07	5	0					0.32388	739	0	0	DDA for preferred ion	[M+H]+1	9.96154e+07	5.03591e+07	9.79021e+07	5.16715e+07	0.506	0.983	0.519	1.978	1.944	1.026	-0.98	-0.03	-0.95	0.98	0.96	0.04	7.3	7.3	7.8	7.8
PPG n8	C24 H50 O9		35298.2	499.371	500.379	23.421	4.0614e+07	0	1	97.7	81.2		82.8	0.371416	744	0	0	DDA for preferred ion	[M+H]+1	7.29783e+06	3.70386e+06	1.27786e+07	4.0614e+07	0.508	1.751	5.565	1.97	3.45	10.965	-0.98	0.81	2.48	0.98	1.79	3.45	1	1	1.3	4
PPG n11	C33 H68 O12		25934.5	673.496	674.504	31.623	4.31938e+07	0	1	98	81.9		81.9	0.496299	737	0	0	DDA for preferred ion	[M+H]+1	7.6135e+06	3.87091e+06	1.55203e+07	4.31938e+07	0.508	2.039	5.673	1.967	4.009	11.159	-0.98	1.03	2.5	0.98	2	3.48	1	1.5	1.3	6.2
N-(2,4-Dimethylphenyl)formamide	C9 H11 N O		-1.32	149.084	150.091	10.137	1.11056e+09	68	2	69.8	44.2		65.8	0.0838669	563	14.29	0	DDA for preferred ion	[M+H]+1	1.11056e+09	5.64461e+08	1.91491e+08	6.69541e+08	0.508	0.172	0.603	1.967	0.339	1.186	-0.98	-2.54	-0.73	0.98	-1.56	0.25	9.5		1.3
Myristamidopropyl dimethylamine	C19 H40 N2 O		-2	312.313	313.321	30.944	1.89221e+07	1	0					0.31344	1004			No MS2	[M+H]+1	1.89221e+07	9.60846e+06	1.31813e+07	8.99252e+06	0.508	0.697	0.475	1.969	1.372	0.936	-0.98	-0.52	-1.07	0.98	0.46	-0.1	5.7	4.2	3.5	1
1,5-Dimethyl-1,2-dihydro-3H-pyrazol-3-one	C5 H8 N2 O		1.49	112.064	113.071	41.73	2.24524e+07	13	0					0.0638293	570	0	0	DDA for preferred ion	[M+H]+1	2.14274e+07	1.08952e+07	2.24524e+07	1.51625e+07	0.508	1.048	0.708	1.967	2.061	1.392	-0.98	0.07	-0.5	0.98	1.04	0.48	1.3		1.3	8.4
Phthalic acid	C8 H6 O4		-1.22	166.026	167.034	39.557	1.64317e+08	14	12	98.3	83.5	63	91.4	0.0264054	159	0	0	DDA for preferred ion	[M+H]+1	4.73917e+07	2.41047e+07	9.87903e+07	1.64317e+08	0.509	2.085	3.467	1.966	4.098	6.817	-0.98	1.06	1.79	0.98	2.04	2.77	7.8	6.7	6.7	6.7
5,7-Dihydroxy-4-methylcoumarin	C10 H8 O4		-2.63	192.042	191.034	10.881	1.31465e+07	52	3	81.5	9.1		49	0.0417526	217			DDA for preferred ion	[M-H]-1	1.31465e+07	6.71815e+06	9.64279e+06	4.9091e+06	0.511	0.733	0.373	1.957	1.435	0.731	-0.97	-0.45	-1.42	0.97	0.52	-0.45	4	1.5	1
4-(4-Methoxyphenyl)-6-(trifluoromethyl)pyrimidin-2-amine	C12 H10 F3 N3 O		12.27	269.081	270.088	25.946	8.82786e+07	28	2	75.9	47.7		54	0.0808968	301	0	0	DDA for preferred ion	[M+H]+1	8.82786e+07	4.51231e+07	7.42048e+07	1.63108e+07	0.511	0.841	0.185	1.956	1.644	0.361	-0.97	-0.25	-2.44	0.97	0.72	-1.47	5.7	7.3	2.9	3.5
Stearic Acid	C18 H36 O2		-0.92	284.271	283.264	39.504	3.00957e+07	13	2	96.5	9.8		56.8	0.271268	954			DDA for preferred ion	[M-H]-1	2.64476e+07	1.35386e+07	3.00957e+07	2.13722e+07	0.512	1.138	0.808	1.954	2.223	1.579	-0.97	0.19	-0.31	0.97	1.15	0.66	8.4	7.3	8.4	7.3	0.7
N-Methyl-2-[9-(4-methylphenyl)-9H-purin-6-yl]hydrazinecarbothioamide	C14 H15 N7 S		-1.82	313.11	312.103	33.36	4.99027e+06	7	0					0.110396	353			No MS2	[M-H]-1	4.99027e+06	2.55689e+06	2.55592e+06	3.40542e+06	0.512	0.512	0.682	1.952	1	1.332	-0.96	-0.97	-0.55	0.96	0	0.41	1	1	1	4.2
MFCD01212017	C9 H8 N2 O		-1.37	160.063	161.071	1.187	7.70762e+07	68	0					0.063443	396	0	0	DDA for other ion	[M+H]+1	7.65931e+07	3.91778e+07	7.70762e+07	5.63925e+07	0.512	1.006	0.736	1.955	1.967	1.439	-0.97	0.01	-0.44	0.97	0.98	0.53	1.3	4.6	1.8	4.6
Di(2-ethylhexyl) phthalate	C24 H38 O4		-1.99	390.276	391.284	39.535	7.75533e+08	25	9	99.3	91.3		93.4	0.276233	708	0	0	DDA for preferred ion	[M+H]+1	2.35746e+08	1.21193e+08	4.68854e+08	7.75533e+08	0.514	1.989	3.29	1.945	3.869	6.399	-0.96	0.99	1.72	0.96	1.95	2.68	8.4	6.7	7.3	6.7
[Similar to: NP-002322; ΔMass: -0.1667 Da]	C18 H8 N4 O2		-4.39	312.063	311.056	29.076	3.31736e+07	21	9			66.5		0.0633557	203			DDA for preferred ion	[M-H]-1	5.35343e+06	2.74963e+06	3.31736e+07	2.37158e+06	0.514	6.197	0.443	1.947	12.065	0.863	-0.96	2.63	-1.17	0.96	3.59	-0.21	7.5	5.9	1.3	5.9
11-Dehydro thromboxane B2	C20 H32 O6		-48913.7	350.209	349.202	28.449	3.20045e+07	29	2	61.5	65.4		66.8	0.208899	596			DDA for preferred ion	[M-H]-1	2.78086e+07	1.42953e+07	1.32428e+07	3.20045e+07	0.514	0.476	1.151	1.945	0.926	2.239	-0.96	-1.07	0.2	0.96	-0.11	1.16	1.3	5.1	1.3	6.2
2-[(E)-(3-Nitrobenzylidene)amino]benzamide	C14 H11 N3 O3		3.8	269.081	537.155	28.118	5.79314e+06	28	0					0.0810629	301			No MS2	[2M-H]-1	5.79314e+06	2.98769e+06	4.88787e+06	1.0237e+06	0.516	0.844	0.177	1.939	1.636	0.343	-0.96	-0.25	-2.5	0.96	0.71	-1.55	3.7		1
Trifluperidol	C22 H23 F4 N O2		-4.64	409.165	408.157	28.44	3.01682e+06	23	0					0.164595	402			No MS2	[M-H]-1	56792.2	29361.5	3.01682e+06	1.57789e+06	0.517	53.12	27.784	1.934	102.748	53.74	-0.95	5.73	4.8	0.95	6.68	5.75			1	3.4
4-Ethynylaniline	C8 H7 N		-1.02	117.058	150.091	9.651	1.11033e+09	12	2	72	8.6		44.9	0.0577301	493	0	0	DDA for preferred ion	[M+H+MeOH]+1	1.11033e+09	5.73775e+08	1.95866e+08	6.80561e+08	0.517	0.176	0.613	1.935	0.341	1.186	-0.95	-2.5	-0.71	0.95	-1.55	0.25		8.4		8.4
n-Amylbenzene	C11 H16		-0.83	148.125	149.132	38.573	3.09024e+07	13	0					0.125078	844			No MS2	[M+H]+1	3.09024e+07	1.60318e+07	2.44441e+07	2.14589e+07	0.519	0.791	0.694	1.928	1.525	1.339	-0.95	-0.34	-0.53	0.95	0.61	0.42	1.3	1.3	2.9	1.3
Cinnamoyl-homoserine lactone	C13 H13 N O3		-2.12	231.089	230.082	11.947	1.32151e+07	61	0					0.0890531	385			No MS2	[M-H]-1	1.32151e+07	6.87772e+06	4.46762e+06	6.40106e+06	0.52	0.338	0.484	1.921	0.65	0.931	-0.94	-1.56	-1.05	0.94	-0.62	-0.1	5.7		1	1.5
Aminocarb	C11 H16 N2 O2		-2.05	208.121	191.117	1.197	3.28919e+07	30	0					0.120751	580			No MS2	[M+H-H2O]+1	1.63725e+07	8.52894e+06	3.28919e+07	1.05697e+07	0.521	2.009	0.646	1.92	3.857	1.239	-0.94	1.01	-0.63	0.94	1.95	0.31	1.3	1	1.3	3.2
Bis(2-ethylhexyl)adipate	C22 H42 O4		-1.12	370.308	371.315	39.557	6.1581e+07	4	1	88.7	55.2		55.2	0.307895	831	0	0	DDA for preferred ion	[M+H]+1	1.44757e+07	7.56327e+06	3.31839e+07	6.1581e+07	0.522	2.292	4.254	1.914	4.388	8.142	-0.94	1.2	2.09	0.94	2.13	3.03	5.7	3.7	6.7	4.6
2,3,8,10-Tetrahydroxy [ 2 ] benzopyrano [ 4,3-b ] [ 1 ] benzopyran-7 (5H) -one	C16 H10 O7		-0.5	314.042	313.035	19.247	1.3194e+07	8	1			57.2		0.0424939	135			DDA for preferred ion	[M-H]-1	1.3194e+07	6.88516e+06	3.36572e+06	8.98141e+06	0.522	0.255	0.681	1.916	0.489	1.304	-0.94	-1.97	-0.55	0.94	-1.03	0.38	3.5
Haematopodin	C13 H12 N2 O3		-1.7	244.084	245.092	12.638	1.76918e+07	46	0					0.0843765	346			No MS2	[M+H]+1	1.00229e+07	5.23808e+06	1.76918e+07	1.15306e+07	0.523	1.765	1.15	1.913	3.378	2.201	-0.94	0.82	0.2	0.94	1.76	1.14	1	1	2.9	2.9
5-Methoxyindole	C9 H9 N O		-1.39	147.068	148.075	6.047	2.33407e+08	59	1	72.9	45.9		66	0.0682099	464	0	0	DDA for preferred ion	[M+H]+1	1.42033e+08	7.42279e+07	2.33407e+08	9.17783e+07	0.523	1.643	0.646	1.913	3.144	1.236	-0.94	0.72	-0.63	0.94	1.65	0.31	6.7		6.7	4
Xanthine	C5 H4 N4 O2		-8.03	152.032	151.025	1.18	1.12894e+09	0	1	85.8	9.3		9.6	0.0322048	212			DDA for preferred ion	[M-H]-1	1.09032e+09	5.7101e+08	5.56148e+08	1.12894e+09	0.524	0.51	1.035	1.909	0.974	1.977	-0.93	-0.97	0.05	0.93	-0.04	0.98	8.9	8.9	8.9	9.5
NP-002676	C15 H26 O4		-0.71	270.183	269.176	28.638	4.22058e+07	9	2	83.5	9.2		65.4	0.182917	677			DDA for preferred ion	[M-H]-1	4.22058e+07	2.2181e+07	6.46667e+06	3.33023e+07	0.526	0.153	0.789	1.903	0.292	1.501	-0.93	-2.71	-0.34	0.93	-1.78	0.59	8.9	8.9	1	8.9
N-Methylnicotinamide	C7 H8 N2 O		-0.62	136.064	137.071	1.844	1.24545e+09	36	4	58.9	7.9		42.2	0.0635783	467	0	0	DDA for preferred ion	[M+H]+1	4.99631e+08	2.62893e+08	1.24545e+09	3.44539e+08	0.526	2.493	0.69	1.901	4.737	1.311	-0.93	1.32	-0.54	0.93	2.24	0.39	7.8	1.3	8.4	7.3
Isoferulic acid	C10 H10 O4		-3.11	194.057	193.05	4.121	2.50541e+08	80	3	85.2	50	55.5	70.2	0.0573048	295			DDA for preferred ion	[M-H]-1	8.10003e+07	4.26235e+07	8.21175e+07	2.50541e+08	0.526	1.014	3.093	1.9	1.927	5.878	-0.93	0.02	1.63	0.93	0.95	2.56				7.8
Trichostatin	C17 H22 N2 O3		-1.52	302.163	303.17	14.337	8.39492e+06	48	0					0.162584	538			No MS2	[M+H]+1	8.39492e+06	4.42742e+06	3.1434e+06	1.01698e+06	0.527	0.374	0.121	1.896	0.71	0.23	-0.92	-1.42	-3.05	0.92	-0.49	-2.12	2.6	1	1	0.7
[Similar to: 4-Dodecylbenzenesulfonic acid; ΔMass: 67.9874 Da]	C11 H27 N10 O2 P S		3.14	394.179	393.172	39.628	2.64111e+07	34	4			82.8		0.178916	454			DDA for preferred ion	[M-H]-1	2.0132e+07	1.06174e+07	2.64111e+07	9.46234e+06	0.527	1.312	0.47	1.896	2.488	0.891	-0.92	0.39	-1.09	0.92	1.31	-0.17	1.3	4.8	4.6	4.2
2_4_6-Trihydroxybenzophenone	C13 H10 O4		-1.81	230.057	229.05	14.004	6.61723e+06	32	0					0.0574933	250			No MS2	[M-H]-1	6.61723e+06	3.48951e+06	1.87849e+06	5.31592e+06	0.527	0.284	0.803	1.896	0.538	1.523	-0.92	-1.82	-0.32	0.92	-0.89	0.61		1	1	5.3
2-Methoxyresorcinol	C7 H8 O3		-1.12	140.047	141.054	4.673	8.14741e+08	34	3	50.6	62.3	59.8	64.4	0.0471869	337	0	0	DDA for preferred ion	[M+H]+1	7.82719e+08	4.12209e+08	8.14741e+08	6.1192e+08	0.527	1.041	0.782	1.899	1.977	1.484	-0.93	0.06	-0.36	0.93	0.98	0.57	8.9		8.9	6.7
1-Methyl-3,6-(1H,2H)-pyridazinedione	C5 H6 N2 O2		-10.34	126.042	125.034	1.43	5.96236e+07	0	2	68.4	64.1		64.5	0.041624	330			DDA for preferred ion	[M-H]-1	5.96236e+07	3.14194e+07	4.60668e+07	4.3043e+07	0.527	0.773	0.722	1.898	1.466	1.37	-0.92	-0.37	-0.47	0.92	0.55	0.45	1.3	5.7	6.2	6.2
3981	C14 H9 Cl2 N3 O3		1.98	337.003	338.01	34.17	1.17889e+07	4	0					0.00276365	8	0	0	DDA for preferred ion	[M+H]+1	999323	527617	1.17889e+07	527214	0.528	11.797	0.528	1.894	22.344	0.999	-0.92	3.56	-0.92	0.92	4.48	0	0.7		4
Staphyloamide B	C10 H16 N2 O3		-0.08	212.116	213.123	15.221	1.14333e+08	22	0					0.116075	547			No MS2	[M+H]+1	1.35158e+06	715049	1.14333e+08	575661	0.529	84.592	0.426	1.89	159.895	0.805	-0.92	6.4	-1.23	0.92	7.32	-0.31			1.3	0.7	7.2
Remerin	C17 H14 O7		-0.23	330.074	329.067	15.098	1.27651e+07	43	0					0.0738757	224			No MS2	[M-H]-1	7.40372e+06	3.91611e+06	1.27651e+07	4.17028e+06	0.529	1.724	0.563	1.891	3.26	1.065	-0.92	0.79	-0.83	0.92	1.7	0.09	4.8	1	6.2	5.9
MFCD00037987	C15 H17 N5 O5		-4.31	347.121	346.114	1.163	988444	8	0					0.121473	350			No MS2	[M-H]-1	555834	293861	988444	251785	0.529	1.778	0.453	1.891	3.364	0.857	-0.92	0.83	-1.14	0.92	1.75	-0.22	0.7		5.5
Ipurolic acid	C14 H28 O4		-0.65	260.199	259.191	21.851	2.80216e+06	2	0					0.198591	763			No MS2	[M-H]-1	2.80216e+06	1.48352e+06	88588.3	1.77316e+06	0.529	0.032	0.633	1.889	0.06	1.195	-0.92	-4.98	-0.66	0.92	-4.07	0.26	1	0.7		4.8
H-Thr(tBu)-OtBu	C12 H25 N O3		-1.45	231.183	232.19	14.913	1.95815e+07	1	0					0.183107	792			No MS2	[M+H]+1	3.53853e+06	1.87762e+06	5.36253e+06	1.95815e+07	0.531	1.515	5.534	1.885	2.856	10.429	-0.91	0.6	2.47	0.91	1.51	3.38	1	1	1	3.5
Drospirenone	C24 H30 O3		-0.79	366.219	184.117	32.355	1.04199e+07	6	0					0.219207	599			No MS2	[M+2H]+2	809307	429868	4.58209e+06	1.04199e+07	0.531	5.662	12.875	1.883	10.659	24.24	-0.91	2.5	3.69	0.91	3.41	4.6	0.7	0.3	2.6	4.2
Bis(3,5,5-trimethylhexyl) phthalate	C26 H42 O4		-1.99	418.307	419.315	40.281	2.28944e+08	9	2	98.4	9.9		83.9	0.307476	735	0	0	DDA for preferred ion	[M+H]+1	5.21878e+07	2.77145e+07	1.07486e+08	2.28944e+08	0.531	2.06	4.387	1.883	3.878	8.261	-0.91	1.04	2.13	0.91	1.96	3.05	2.9	1.8	4	4
(trans)-emodin-physcion bianthrone	C31 H24 O8		-0.68	524.147	523.14	30.816	2.53275e+07	2	2			65.8		0.146761	280			DDA for preferred ion	[M-H]-1	1.60315e+07	8.50511e+06	2.53275e+07	3.29799e+06	0.531	1.58	0.206	1.885	2.978	0.388	-0.91	0.66	-2.28	0.91	1.57	-1.37	8.4	7.5	8.4	7
N1-[2-hydroxy-1-(hydroxymethyl)-2-(4-nitrophenyl)ethyl]-2,2-dichloroacetamide	C11 H12 Cl2 N2 O5		-0.17	322.012	321.005	10.66	4.36126e+07	4	2	86.4	67		67	0.012271	38			DDA for preferred ion	[M-H]-1	9.55607e+06	5.08794e+06	1.789e+07	4.36126e+07	0.532	1.872	4.564	1.878	3.516	8.572	-0.91	0.9	2.19	0.91	1.81	3.1	6.4	5.9	8.4	8.9
sn-glycero-3-Phosphoethanolamine	C5 H14 N O6 P		-2.69	215.055	214.048	1.167	2.51971e+07	3	0					0.055296	257			No MS2	[M-H]-1	1.2382e+07	6.61615e+06	9.50295e+06	2.51971e+07	0.534	0.767	2.035	1.871	1.436	3.808	-0.9	-0.38	1.03	0.9	0.52	1.93	5.7	1	1	1.3
[Similar to: N-[(1S,2S,8S,8aS)-8-Hydroxy-1,4a-dimethyl-7-{(2S)-1-oxo-1-[(3-pyridinylmethyl)amino]-2-propanyl}decahydro-2-naphthalenyl]-2-pyridinecarboxamide; ΔMass: -202.1836 Da]	C7 H15 N6 O3 P		2.98	262.095	261.088	10.737	5.52297e+06	36	6			76.5		0.0951062	363			DDA for preferred ion	[M-H]-1	5.52297e+06	2.9532e+06	1.71065e+06	3.70875e+06	0.535	0.31	0.672	1.87	0.579	1.256	-0.9	-1.69	-0.57	0.9	-0.79	0.33	3.7
3,3-Dimethyl-1,5-dioxacyclopentadecane-6,15-dione	C15 H26 O4		-2.44	270.182	269.175	34.12	2.26023e+06	9	0					0.182449	675			DDA for preferred ion	[M-H]-1	2.26023e+06	1.20873e+06	397452	1.52952e+06	0.535	0.176	0.677	1.87	0.329	1.265	-0.9	-2.51	-0.56	0.9	-1.6	0.34	2.6	0.7	0.3	0.7
(7S_8S)-DiHODE	C18 H32 O4		0.28	312.23	311.223	24.984	1.2968e+07	37	0					0.230147	737			No MS2	[M-H]-1	1.2968e+07	6.94289e+06	5.91419e+06	1.08473e+07	0.535	0.456	0.836	1.868	0.852	1.562	-0.9	-1.13	-0.26	0.9	-0.23	0.64		1	1	4
NP-019984	C21 H20 O6		-3.97	368.125	367.117	32.805	2.02485e+07	5	3	88	9.4		66.5	0.124525	338			DDA for preferred ion	[M-H]-1	119953	64462.2	2.02485e+07	280835	0.537	168.804	2.341	1.861	314.115	4.357	-0.9	7.4	1.23	0.9	8.3	2.12	0		7.8	0.3
1-(3,4-Dimethoxyphenyl)-N-[(1-phenylcyclopentyl)methyl]cyclopentanecarboxamide	C26 H33 N O3		-0.69	407.246	204.63	32.43	6.32265e+06	5	0					0.245762	603			No MS2	[M+2H]+2	829112	445145	1.10091e+06	6.32265e+06	0.537	1.328	7.626	1.863	2.473	14.204	-0.9	0.41	2.93	0.9	1.31	3.83	0.7		0.7	4.8
Proline	C5 H9 N O2		156528	133.074	116.071	36.786	1.10303e+08	43	1	79.8	9		9	0.0740184	556	0	0	DDA for other ion	[M+H-H2O]+1	3.12671e+07	1.68343e+07	5.57133e+07	1.10303e+08	0.538	1.782	3.528	1.857	3.31	6.552	-0.89	0.83	1.82	0.89	1.73	2.71	7.3	1.3	7.8	8.9
Isopentenyladenosine	C15 H21 N5 O4		-1.87	335.159	380.157	8.225	1.16366e+07	15	0					0.158727	474	0	0	DDA for preferred ion	[M+FA-H]-1	1.16366e+07	6.25708e+06	4.01569e+06	4.60575e+06	0.538	0.345	0.396	1.86	0.642	0.736	-0.9	-1.53	-1.34	0.9	-0.64	-0.44	8.9	7.5	7.5	5.3
Gallicynoic acid B	C15 H24 O4		-0.44	268.167	267.16	27.062	8.0514e+06	11	0					0.167341	624			No MS2	[M-H]-1	8.0514e+06	4.331e+06	3.17256e+06	6.37916e+06	0.538	0.394	0.792	1.859	0.733	1.473	-0.89	-1.34	-0.34	0.89	-0.45	0.56	1	4.8		1
Cucujolide X	C14 H22 O2		-0.9	222.162	267.16	27.078	8.0514e+06	31	0					0.16178	728			DDA for other ion	[M+FA-H]-1	8.0514e+06	4.331e+06	2.12568e+06	6.37916e+06	0.538	0.264	0.792	1.859	0.491	1.473	-0.89	-1.92	-0.34	0.89	-1.03	0.56	7.5	1		1
N-palmitoyl glycine	C18 H35 N O3		-2.08	313.261	314.268	37.152	2.07579e+07	3	0					0.261042	833			No MS2	[M+H]+1	2.07579e+07	1.11917e+07	1.9182e+07	1.79208e+07	0.539	0.924	0.863	1.855	1.714	1.601	-0.89	-0.11	-0.21	0.89	0.78	0.68	5.1	4.6	2.9	8.4
N-(3-Phenylpropyl)-3-[3,4,6-trimethyl-1-(2-methyl-2-propanyl)-1H-pyrazolo[3,4-b]pyridin-5-yl]propanamide	C25 H34 N4 O		-3.47	406.272	405.265	36.14	558269	19	0					0.271853	669			No MS2	[M-H]-1	158594	85462.5	91341.8	558269	0.539	0.576	3.52	1.856	1.069	6.532	-0.89	-0.8	1.82	0.89	0.1	2.71	6.8	0		1.7
UNII:212JQJ15PS	C8 H12		2.08	108.094	109.101	38.451	2.8409e+07	30	0					0.0941257	871			No MS2	[M+H]+1	2.64545e+07	1.4283e+07	2.35548e+07	2.8409e+07	0.54	0.89	1.074	1.852	1.649	1.989	-0.89	-0.17	0.1	0.89	0.72	0.99	1.3	1.3	1.3	3.5
PharmaGSID 47259	C13 H14 Cl2 N2		-13.05	268.05	269.057	12.3	5.8998e+07	1	1	53.4	7.7		62.6	0.0499048	186	0	0	DDA for preferred ion	[M+H]+1	2.99777e+07	1.61732e+07	4.09241e+07	5.8998e+07	0.54	1.365	1.968	1.854	2.53	3.648	-0.89	0.45	0.98	0.89	1.34	1.87	7.8	4.6	7.3	7.8
4-[3,5-di(tert-butyl)-1H-pyrazol-1-yl]benzohydrazide	C18 H26 N4 O		-3.35	314.21	313.202	27.444	7.19575e+06	4	5			72.5		0.20961	667			DDA for preferred ion	[M-H]-1	7.07282e+06	3.81725e+06	1.14373e+06	7.19575e+06	0.54	0.162	1.017	1.853	0.3	1.885	-0.89	-2.63	0.02	0.89	-1.74	0.91		1		5.3
[FAoxo(4:0)]11-oxo-5Z_9_12E_14E-prostatetraenoicacid	C20 H28 O3		-1.75	316.203	315.196	32.278	1.18713e+06	69	1			67		0.203292	643			DDA for preferred ion	[M-H]-1	1.07609e+06	583701	1.18713e+06	949034	0.542	1.103	0.882	1.844	2.034	1.626	-0.88	0.14	-0.18	0.88	1.02	0.7	2.3	1.2	3.9	2.3
N-stearoyl serine	C21 H41 N O4		-1.59	371.303	370.296	37.42	550823	2	0					0.302969	816			No MS2	[M-H]-1	550823	298880	267088	250420	0.543	0.485	0.455	1.843	0.894	0.838	-0.88	-1.04	-1.14	0.88	-0.16	-0.26	3.9	1.4	0.3	0.3
Hexadecanamide	C16 H33 N O		-2.02	255.256	256.263	37.803	2.92859e+08	4	2	96.9	78.8		78.8	0.255699	1002	0	0	DDA for preferred ion	[M+H]+1	1.91273e+08	1.03946e+08	2.92859e+08	2.92697e+08	0.543	1.531	1.53	1.84	2.817	2.816	-0.88	0.61	0.61	0.88	1.49	1.49	8.4	6.7	7.3	1.3	0.7
5-(1,2-dihydroxyethyl)-6-hydroxyperhydrofuro[2,3-d][1,3]oxazol-2-one	C7 H11 N O6		-3.2	205.058	204.051	1.19	7.66709e+06	4	0					0.0579816	283			DDA for preferred ion	[M-H]-1	5.81763e+06	3.15755e+06	7.66709e+06	3.62678e+06	0.543	1.318	0.623	1.842	2.428	1.149	-0.88	0.4	-0.68	0.88	1.28	0.2	1	1	7.5	1
1-Methyladenine	C6 H7 N5		-0.04	149.07	150.077	1.132	1.70982e+08	16	0					0.0701391	471			No MS2	[M+H]+1	5.0331e+07	2.73384e+07	1.70982e+08	2.80234e+07	0.543	3.397	0.557	1.841	6.254	1.025	-0.88	1.76	-0.84	0.88	2.64	0.04	7.8	4.6	8.4	1.3
Indoleglycollic acid	C11 H11 N O3		-1.92	205.073	206.081	4.696	3.32711e+08	68	0					0.0734986	358	0	0	DDA for preferred ion	[M+H]+1	2.82053e+08	1.53393e+08	3.32711e+08	6.24374e+07	0.544	1.18	0.221	1.839	2.169	0.407	-0.88	0.24	-2.18	0.88	1.12	-1.3	6.7		8.4	1.3
94536	C15 H18 N2 O5		-2.22	306.121	307.128	1.177	1.38954e+07	22	0					0.120893	395			No MS2	[M+H]+1	9.31441e+06	5.06858e+06	1.38954e+07	1.2112e+07	0.544	1.492	1.3	1.838	2.741	2.39	-0.88	0.58	0.38	0.88	1.45	1.26	3.7	1	1.3	4.6
Aurantiomide A	C19 H24 N4 O4		2.15	372.181	371.173	13.315	2.11528e+06	11	0					0.180557	485			No MS2	[M-H]-1	88981.6	48513.3	2.11528e+06	68474.6	0.545	23.772	0.77	1.834	43.602	1.411	-0.88	4.57	-0.38	0.88	5.45	0.5			5.3	0
6-(Oxomethylene)-2,4-cyclohexadien-1-one	C7 H4 O2		0.71	120.021	121.028	39.549	4.4935e+07	2	0					0.021215	177	0	0	DDA for preferred ion	[M+H]+1	1.37835e+07	7.51651e+06	2.83666e+07	4.4935e+07	0.545	2.058	3.26	1.834	3.774	5.978	-0.87	1.04	1.7	0.87	1.92	2.58	1.3	1	5.1	5.7
2,2,2-Trichloro-N-{3-[(2S,4R,5R,6S)-4-[4-(hydroxymethyl)phenyl]-5-methyl-6-{[(1-oxido-2-pyridinyl)sulfanyl]methyl}-1,3-dioxan-2-yl]phenyl}acetamide	C26 H25 Cl3 N2 O5 S		2.57	582.056	581.05	38.548	1.95478e+06	6	0					0.0564703	97			No MS2	[M-H]-1	769714	420776	283546	1.95478e+06	0.547	0.368	2.54	1.829	0.674	4.646	-0.87	-1.44	1.34	0.87	-0.57	2.22		0.3	0.3	5.3
10-Propoxydecanoic acid	C13 H26 O3		-1.96	230.188	229.18	32.24	1.32216e+07	8	1	70.7	8.5		44.1	0.187744	816			DDA for preferred ion	[M-H]-1	2.05027e+06	1.12104e+06	1.32216e+07	971336	0.547	6.449	0.474	1.829	11.794	0.866	-0.87	2.69	-1.08	0.87	3.56	-0.21	3.7		7.3		0.7
Aspewentin A	C19 H26 O		-2.09	270.198	271.205	37.86	9.99594e+06	8	0					0.197802	732			No MS2	[M+H]+1	4.0992e+06	2.24768e+06	7.38304e+06	9.99594e+06	0.548	1.801	2.439	1.824	3.285	4.447	-0.87	0.85	1.29	0.87	1.72	2.15	1	1	2.6	3.7
12-Oxo phytodienoic acid	C18 H28 O3		-1.68	292.203	293.211	19.056	6.0695e+07	21	4	88.7	81.4		81.4	0.203354	696			DDA for other ion	[M+H]+1	6.0695e+07	3.33364e+07	2.2219e+07	8.5545e+06	0.549	0.366	0.141	1.821	0.667	0.257	-0.86	-1.45	-2.83	0.86	-0.59	-1.96	2.4			1
N,N-Bis(2-hydroxyethyl)dodecanamide	C16 H33 N O3		-1.49	287.246	288.253	29.461	2.21307e+07	1	0					0.245615	855			No MS2	[M+H]+1	1.00376e+07	5.51874e+06	1.35225e+07	2.21307e+07	0.55	1.347	2.205	1.819	2.45	4.01	-0.86	0.43	1.14	0.86	1.29	2	4.2	4.2	1.3
Cyclo(Trp-Gly)	C13 H13 N3 O2		-1.62	243.1	244.108	3.249	9.48235e+08	48	0					0.100382	413	0	0	DDA for preferred ion	[M+H]+1	1.18757e+08	6.55872e+07	9.48235e+08	1.10862e+08	0.552	7.985	0.934	1.811	14.458	1.69	-0.86	3	-0.1	0.86	3.85	0.76	1.3		8.9	6.7
THC	C21 H30 O2		-1.5	314.224	315.231	37.787	5.88519e+07	57	8	76	72.3		72.3	0.224108	713	0	0	DDA for preferred ion	[M+H]+1	1.99773e+07	1.10402e+07	2.66908e+07	5.88519e+07	0.553	1.336	2.946	1.81	2.418	5.331	-0.86	0.42	1.56	0.86	1.27	2.41	1.3	1.3	1.3	3.5
16-alpha-Hydroxypregnenolone	C21 H32 O3		-2.15	332.234	315.231	37.774	5.88519e+07	55	0					0.234431	706			No MS2	[M+H-H2O]+1	1.99773e+07	1.10402e+07	2.66908e+07	5.88519e+07	0.553	1.336	2.946	1.81	2.418	5.331	-0.86	0.42	1.56	0.86	1.27	2.41	2.4	1.3	4.6	1.3
APF	C26 H17 N O5		-0.54	423.11	422.103	34.922	1.44194e+06	2	0					0.110443	261			No MS2	[M-H]-1	1.32833e+06	735770	1.44194e+06	182131	0.554	1.086	0.137	1.805	1.96	0.248	-0.85	0.12	-2.87	0.85	0.97	-2.01	7.7	4.5	3.9	0.3
Ethyl 4-{[6-(isopropylamino)[1,2,5]oxadiazolo[3,4-b]pyrazin-5-yl]amino}benzoate	C16 H18 N6 O3		3.8	342.145	341.138	20.34	4.30681e+06	19	0					0.145338	425			DDA for preferred ion	[M-H]-1	106415	59217.5	4.30681e+06	731424	0.556	40.472	6.873	1.797	72.729	12.351	-0.85	5.34	2.78	0.85	6.18	3.63			4.2	0.7
7_10_13_16-Docosatetraenoylethanolamine	C24 H41 N O2		-2.18	375.313	376.32	37.807	6.96409e+06	2	0					0.312911	834			No MS2	[M+H]+1	959688	533133	1.59871e+06	6.96409e+06	0.556	1.666	7.257	1.8	2.999	13.063	-0.85	0.74	2.86	0.85	1.58	3.71			0.7	2.6
2',4',4"-Trihydroxy-3',6",6"-trimethylpyrano [ 2",3":6',5' ] dihydrochalcone	C21 H24 O5		-3.89	356.161	355.154	20.243	4.65651e+06	18	0					0.160989	452			No MS2	[M-H]-1	90254.7	50224.6	4.65651e+06	2.42183e+06	0.556	51.593	26.833	1.797	92.714	48.22	-0.85	5.69	4.75	0.85	6.53	5.59			7	4.8
4-{[(Dibutoxyphosphoryl)(2-hydroxyphenyl)methyl]amino}benzoic acid	C22 H30 N O6 P		-3.45	435.18	434.172	28.395	1.23301e+06	19	0					0.179573	413			No MS2	[M-H]-1	14700.7	8187.68	1.23301e+06	23197.2	0.557	83.874	1.578	1.795	150.593	2.833	-0.84	6.39	0.66	0.84	7.23	1.5			5.5
Neobulgarone A/B	C32 H26 O8		-2.02	538.162	537.155	27.35	3.44494e+07	1	0					0.161681	300			DDA for preferred ion	[M-H]-1	3.44494e+07	1.92555e+07	1.62703e+07	7.02997e+06	0.559	0.472	0.204	1.789	0.845	0.365	-0.84	-1.08	-2.29	0.84	-0.24	-1.45	1.3	7.8	3.5	7
N-lauroyl glycine	C14 H27 N O3		-0.41	257.199	256.192	33.519	2.11169e+06	4	0					0.198988	774			No MS2	[M-H]-1	2.11169e+06	1.18332e+06	1.3465e+06	1.4126e+06	0.56	0.638	0.669	1.785	1.138	1.194	-0.84	-0.65	-0.58	0.84	0.19	0.26	4.2	0.7	0.7	0.7
Para-Cresidine	C8 H11 N O		-0.78	137.084	138.091	1.698	1.59564e+08	56	0					0.0839573	612	0	0	DDA for preferred ion	[M+H]+1	9.31832e+07	5.23197e+07	1.59564e+08	6.67442e+07	0.561	1.712	0.716	1.781	3.05	1.276	-0.83	0.78	-0.48	0.83	1.61	0.35	6.7	4	7.8	7.3
Pyrimidine	C4 H4 N2		3.12	80.0377	113.071	41.254	3.60585e+07	8	0					0.037698	471	0	0	DDA for preferred ion	[M+H+MeOH]+1	3.60585e+07	2.02496e+07	1.72857e+07	1.56168e+07	0.562	0.479	0.433	1.781	0.854	0.771	-0.83	-1.06	-1.21	0.83	-0.23	-0.37	1.3	5.7	1.3	1.3
intoplicine	C21 H24 N4 O		-4.71	348.193	347.186	26.683	2.76856e+06	45	0					0.193373	555			No MS2	[M-H]-1	1.21733e+06	683671	2.76856e+06	943029	0.562	2.274	0.775	1.781	4.05	1.379	-0.83	1.19	-0.37	0.83	2.02	0.46	3.4
9-Oxo-4,5,6,7,8,9-hexahydropyrazolo[5,1-b]quinazoline-3-carbonitrile	C11 H10 N4 O		14.36	214.089	215.096	12.597	1.2044e+08	4	2	96.1	76.8		81.9	0.088535	414	0	0	DDA for preferred ion	[M+H]+1	9.28282e+07	5.21531e+07	1.2044e+08	5.85873e+07	0.562	1.297	0.631	1.78	2.309	1.123	-0.83	0.38	-0.66	0.83	1.21	0.17	8.4	1.3	7.8	6.7
α-Eleostearic acid	C18 H30 O2		-1.84	278.224	279.231	27.336	8.80125e+07	28	5	97.2	94.5		94.5	0.224069	805	0	0	DDA for preferred ion	[M+H]+1	8.80125e+07	4.95788e+07	1.78257e+07	5.39555e+07	0.563	0.203	0.613	1.775	0.36	1.088	-0.83	-2.3	-0.71	0.83	-1.48	0.12	4.6	7.8	1.3	6.2
Nicotinic acid	C6 H5 N O2		0.57	123.032	124.039	1.357	1.19836e+09	21	2	95.1	9.8		79.1	0.0320984	261	0	0	DDA for preferred ion	[M+H]+1	1.16021e+09	6.53429e+08	3.12414e+08	1.19836e+09	0.563	0.269	1.033	1.776	0.478	1.834	-0.83	-1.89	0.05	0.83	-1.06	0.87	9.5	8.9	1.3	9.5
Methylimidazoleaceticacid	C6 H8 N2 O2		0.42	140.059	124.039	1.351	1.19836e+09	37	0					0.058636	419	0	0	DDA for preferred ion	[M+H-NH3]+1	1.16021e+09	6.53429e+08	3.12414e+08	1.19836e+09	0.563	0.269	1.033	1.776	0.478	1.834	-0.83	-1.89	0.05	0.83	-1.06	0.87	1.3	1.3	6.7	1.3
Ethyl 6-bromo-5-methoxy-2-[(4-methyl-1-piperazinyl)methyl]-1-phenyl-1H-indole-3-carboxylate	C24 H28 Br N3 O3		-0.72	485.131	484.124	28.481	2.97887e+06	3	0					0.131056	270			No MS2	[M-H]-1	56551.9	31890.8	2.07313e+06	2.97887e+06	0.564	36.659	52.675	1.773	65.007	93.408	-0.83	5.2	5.72	0.83	6.02	6.55			1	6.4
FL5FEAGS0025_a	C17 H12 O7		0	328.058	327.051	25.034	7.58775e+06	14	0					0.0583034	178			DDA for preferred ion	[M-H]-1	5.14844e+06	2.90722e+06	7.58775e+06	6.63619e+06	0.565	1.474	1.289	1.771	2.61	2.283	-0.82	0.56	0.37	0.82	1.38	1.19		4.8	2.6	4.8
3-Acetamidophenol	C8 H9 N O2		-7.2	151.062	150.055	2.235	5.88116e+07	0	7	93	9.6	55.5	51	0.0622406	412			DDA for preferred ion	[M-H]-1	3.53789e+07	1.99723e+07	5.88116e+07	2.14437e+07	0.565	1.662	0.606	1.771	2.945	1.074	-0.82	0.73	-0.72	0.82	1.56	0.1	7.8		8.4
2,4-Dimethyl-1-vinylbenzene	C10 H12		-1.22	132.094	133.101	37.062	4.0067e+07	18	0					0.0937387	710	0	0	DDA for preferred ion	[M+H]+1	3.34464e+07	1.88942e+07	3.89143e+07	4.0067e+07	0.565	1.163	1.198	1.77	2.06	2.121	-0.82	0.22	0.26	0.82	1.04	1.08	5.1	7.3	7.8	4.6	1
Pyrenoline B	C14 H13 N O3		-1.48	243.089	242.082	31.249	8.06919e+06	59	0					0.0891834	367			No MS2	[M-H]-1	1.85272e+06	1.0486e+06	4.5465e+06	8.06919e+06	0.566	2.454	4.355	1.767	4.336	7.695	-0.82	1.3	2.12	0.82	2.12	2.94	4.8	2.3	5.9	8
O4I1	C16 H15 N O2		-1.19	253.11	254.117	10.973	5.62268e+06	73	0					0.109977	435			No MS2	[M+H]+1	3.55666e+06	2.01336e+06	5.62268e+06	492785	0.566	1.581	0.139	1.767	2.793	0.245	-0.82	0.66	-2.85	0.82	1.48	-2.03	1	1	1.5	7.2
Nimetazepam	C16 H13 N3 O3		12.09	295.099	296.107	28.201	3.09306e+07	3	3	87.8	9.4		9.9	0.0992602	336	0	0	DDA for preferred ion	[M+H]+1	5.52231e+06	3.12451e+06	1.21164e+07	3.09306e+07	0.566	2.194	5.601	1.767	3.878	9.899	-0.82	1.13	2.49	0.82	1.96	3.31		1		2.9
5-Hydroxyxanthotoxin	C12 H8 O5		0.68	232.037	291.051	10.308	5.03247e+06	7	0					0.0373319	161			No MS2	[M-H+HAc]-1	5.03247e+06	2.84641e+06	3.65206e+06	3.27711e+06	0.566	0.726	0.651	1.768	1.283	1.151	-0.82	-0.46	-0.62	0.82	0.36	0.2	1	4.2	1	1
N-lauroylethanolamine	C14 H29 N O2		-1.63	243.219	244.227	32.855	4.10887e+07	12	0					0.219433	902	0	0	DDA for preferred ion	[M+H]+1	1.01197e+07	5.78085e+06	1.84618e+07	4.10887e+07	0.571	1.824	4.06	1.751	3.194	7.108	-0.81	0.87	2.02	0.81	1.68	2.83	1	1	5.7	7.8
5-Methoxyindoleacetate	C11 H11 N O3		-1.71	205.074	206.081	12.129	6.35746e+07	68	0					0.0735434	359			No MS2	[M+H]+1	3.98952e+07	2.28505e+07	1.35475e+07	6.35746e+07	0.573	0.34	1.594	1.746	0.593	2.782	-0.8	-1.56	0.67	0.8	-0.75	1.48	4	1.3	1.3
8-Hydroxyluteolin 4'-methyl ether 7- (6"'-acetylallosyl- (1->2) -glucoside	C30 H34 O18		-3.08	682.172	683.18	29.145	6.44592e+06	7	0					0.172411	253			No MS2	[M+H]+1	315147	181002	6.44592e+06	178184	0.574	20.454	0.565	1.741	35.613	0.984	-0.8	4.35	-0.82	0.8	5.15	-0.02			3.2
Methyl (2R)-hydroxy[(4R,4'R,5R)-2,2,2',2'-tetramethyl-4,4'-bi-1,3-dioxol-5-yl]acetate	C13 H22 O7		-4.16	290.135	289.128	12.497	183190	5	0					0.135346	466			No MS2	[M-H]-1	183190	105337	25655.3	51690.4	0.575	0.14	0.282	1.739	0.244	0.491	-0.8	-2.84	-1.83	0.8	-2.04	-1.03	0.3	6.5
NP-007909	C13 H20 O3		80351.5	242.151	225.148	14.814	3.13565e+07	10	1	62.4	65.7		66.4	0.15133	625			DDA for other ion	[M+H-H2O]+1	3.13565e+07	1.80997e+07	8.5354e+06	1.70524e+07	0.577	0.272	0.544	1.732	0.472	0.942	-0.79	-1.88	-0.88	0.79	-1.08	-0.09	5.7
Nitrosoethylphenylamine	C8 H10 N2 O		-1.02	150.079	151.086	2.56	5.32401e+08	62	0					0.0791596	527	0	0	DDA for preferred ion	[M+H]+1	2.52795e+08	1.4584e+08	5.32401e+08	2.27205e+08	0.577	2.106	0.899	1.733	3.651	1.558	-0.79	1.07	-0.15	0.79	1.87	0.64	8.4	6.2	8.9	7.8
Nemotinic acid	C11 H10 O3		-4.7	190.062	189.055	3.177	1.61769e+07	35	0					0.0621015	327			No MS2	[M-H]-1	1.34465e+07	7.76093e+06	1.06463e+07	1.61769e+07	0.577	0.792	1.203	1.733	1.372	2.084	-0.79	-0.34	0.27	0.79	0.46	1.06	1.3	3.7		1.3
Isovanillic acid	C8 H8 O4		-6.86	168.041	167.034	6.356	1.29629e+08	0	10	90.2	51.8		68.6	0.0411054	245			DDA for preferred ion	[M-H]-1	1.29629e+08	7.48107e+07	3.57246e+07	7.34018e+07	0.577	0.276	0.566	1.733	0.478	0.981	-0.79	-1.86	-0.82	0.79	-1.07	-0.03	8.4	1.3		1.3
Pestarhamnose B	C15 H22 O6		-0.91	298.141	279.124	17.84	6.16271e+06	9	0					0.141368	474			No MS2	[M-H-H2O]-1	6.16271e+06	3.56198e+06	246962	5.94159e+06	0.578	0.04	0.964	1.73	0.069	1.668	-0.79	-4.64	-0.05	0.79	-3.85	0.74	7		0.3
MFCD00460127	C8 H5 N O3 S		-4.73	194.998	193.991	4.002	3.25646e+06	1	0					-0.00190916	-10			No MS2	[M-H]-1	3.25646e+06	1.88373e+06	188299	899857	0.578	0.058	0.276	1.729	0.1	0.478	-0.79	-4.11	-1.86	0.79	-3.32	-1.07	4.8	1	0.3	0.7
1-Acetoxy-2-hydroxy-16-heptadecyn-4-one	C19 H32 O4		-1.46	324.23	323.223	34.235	9.90367e+06	8	0					0.229585	708			DDA for preferred ion	[M-H]-1	1.37527e+06	796496	9.90367e+06	1.17938e+06	0.579	7.201	0.858	1.727	12.434	1.481	-0.79	2.85	-0.22	0.79	3.64	0.57	0.7	1.2	7	1.2
Salternamide A	C23 H32 Cl N O5		-4.92	437.195	436.187	28.482	7.67127e+06	12	0					0.194748	445			No MS2	[M-H]-1	27350.5	15903.7	7.67127e+06	1.64183e+06	0.581	280.481	60.029	1.72	482.358	103.236	-0.78	8.13	5.91	0.78	8.91	6.69			1	3.4
(9Z)-Tetradecenoicacid	C14 H26 O2		-2.04	226.193	227.2	38.022	1.22298e+07	35	0					0.192818	852			No MS2	[M+H]+1	6.39835e+06	3.72063e+06	1.22298e+07	4.95644e+06	0.581	1.911	0.775	1.72	3.287	1.332	-0.78	0.93	-0.37	0.78	1.72	0.41	2.1	1	4	3.2
1H-1,2,3-Triazol-4-ylcarbamate	C3 H3 N4 O2		0.08	127.026	126.018	1.382	1.53443e+07	1	0					0.0256099	202			No MS2	[M-H]-1	1.48679e+07	8.64866e+06	1.37e+07	1.53443e+07	0.582	0.921	1.032	1.719	1.584	1.774	-0.78	-0.12	0.05	0.78	0.66	0.83	4.6	1	1.3	1.3
Bioxalomycin α2	C21 H27 N3 O5		-1.34	401.195	402.202	1.198	2.99908e+07	7	0					0.194533	485			No MS2	[M+H]+1	2.36994e+07	1.38336e+07	2.99908e+07	1.33041e+07	0.584	1.265	0.561	1.713	2.168	0.962	-0.78	0.34	-0.83	0.78	1.12	-0.06	7.8	1.3	6.7	1.3
2,5-undecadienal	C11 H18 O		-1.71	166.135	199.169	38.584	1.46232e+07	10	0					0.135482	815			No MS2	[M+H+MeOH]+1	1.46232e+07	8.53905e+06	1.36165e+07	1.0148e+07	0.584	0.931	0.694	1.713	1.595	1.188	-0.78	-0.1	-0.53	0.78	0.67	0.25	1.8	2.1	1.3	4.8
(-)-Menthylacetate	C12 H22 O2		-1.26	198.162	199.169	38.58	1.46232e+07	43	0					0.16173	816			No MS2	[M+H]+1	1.46232e+07	8.53905e+06	1.36165e+07	1.0148e+07	0.584	0.931	0.694	1.713	1.595	1.188	-0.78	-0.1	-0.53	0.78	0.67	0.25	1.3	1	3.5	1
NP-101A	C9 H10 N2 O2		-1.63	178.074	177.066	1.166	2.80937e+06	39	0					0.0739373	415	0	0	DDA for other ion	[M-H]-1	2.05302e+06	1.20031e+06	2.80937e+06	713102	0.585	1.368	0.347	1.71	2.341	0.594	-0.77	0.45	-1.53	0.77	1.23	-0.75	5.3	0.7	1	2.8
[Similar to: 3-(2,3-dihydro-1,4-benzodioxin-6-ylamino)-2-[3-(trifluoromethyl)benzoyl]acrylonitrile; ΔMass: -56.0260 Da]	C9 H18 O10 S		-0.66	318.062	317.055	1.352	5.45141e+07	9	1			52.9		0.0618559	194			DDA for preferred ion	[M-H]-1	2.90474e+07	1.7004e+07	3.52056e+07	5.45141e+07	0.585	1.212	1.877	1.708	2.07	3.206	-0.77	0.28	0.91	0.77	1.05	1.68	5.7	6.7	8.9	8.4
[FA(20:0)]11Z-eicosenoicacid	C20 H38 O2		-1.45	310.287	311.294	37.178	4.27762e+06	22	0					0.28673	924			No MS2	[M+H]+1	573304	335309	1.57078e+06	4.27762e+06	0.585	2.74	7.461	1.71	4.685	12.757	-0.77	1.45	2.9	0.77	2.23	3.67	0.7	0.3	0.7	3.7
Curvupallide A	C14 H17 N O5		-2.21	279.11	280.118	1.147	4.32679e+07	19	0					0.110057	394			No MS2	[M+H]+1	3.01882e+07	1.77029e+07	2.69294e+07	4.32679e+07	0.586	0.892	1.433	1.705	1.521	2.444	-0.77	-0.16	0.52	0.77	0.61	1.29	4	6.7	4	1.3
Palmitoleamide	C16 H31 N O		-1.72	253.24	254.247	36.884	1.28397e+07	5	0					0.240129	948			No MS2	[M+H]+1	3.14127e+06	1.84477e+06	9.77709e+06	1.28397e+07	0.587	3.112	4.087	1.703	5.3	6.96	-0.77	1.64	2.03	0.77	2.41	2.8	1	1	1	2.9
TC5470000	C12 H11 O4 P		-1.61	250.039	251.046	37.013	4.81352e+07	2	1			68.7		0.0390938	156	0	0	DDA for preferred ion	[M+H]+1	1.97601e+07	1.16474e+07	2.93684e+07	4.81352e+07	0.589	1.486	2.436	1.697	2.521	4.133	-0.76	0.57	1.28	0.76	1.33	2.05	7.8	5.1	7.3	7.8
[truncated: 421 more rows]
