# Supplementary material for: Tryptophan-centered metabolic alterations coincides with lipid-mediated fungal response to cold stress
Source: Heliyon. 2023 Jan 21;9(2):e13066. doi: 10.1016/j.heliyon.2023.e13066 (PMC9898655; doi:10.1016/j.heliyon.2023.e13066)
Supplement: Multimedia component 4 [file mmc4.xlsx]

## Sheet: Sheet1
Name	K number	Lipid metabolism(KEGG)	Lipid synthesis(KEGG)	Ion-related	Function	WT	KO	BaseMean	Foldchange	Log2FC	lfcSE	stat	pvalue	padj	sig	Cluster
GME1605_g	K01556				Catalyzes the cleavage of L-kynurenine (L-Kyn) and L-3- hydroxykynurenine (L-3OHKyn) into anthranilic acid (AA) and 3- hydroxyanthranilic acid (3-OHAA), respectively	142.333	880.333	514.528	5.18501	2.66159	0.18046	14.749	3.12463e-49	2.30504e-45	Up	3
GME1861_g					Fungal trichothecene efflux pump (TRI12)	120.333	363.333	242.815	2.01939	1.62875	0.189051	8.61542	6.96842e-18	1.28515e-14	Up	3
GME166_g	K24194			GME166_g	HCO3- transporter family	236.333	657.333	443.906	1.78138	1.48696	0.240544	6.18167	6.34278e-10	9.58685e-08	Up	3
GME3693_g	K00222	GME3693_g	GME3693_g		C-14 sterol reductase	4541.33	11905.3	8272.19	1.62155	1.41695	0.213472	6.63764	3.18748e-11	8.39788e-09	Up	3
GME874_g					DUF887 domain protein	265.667	689.333	479.605	1.59473	1.41526	0.180929	7.82219	5.19103e-15	4.25492e-12	Up	3
GME2007_g					TBC domain protein	1138.33	2877.33	2022.42	1.52767	1.38305	0.197848	6.99046	2.7399e-12	1.18896e-09	Up	3
GME5347_g	K05284	GME5347_g	GME5347_g		Mannosyltransferase	149	365.333	258.632	1.4519	1.325	0.212746	6.22809	4.72171e-10	7.96058e-08	Up	3
GME3976_g					integral membrane protein	355.333	843	602.617	1.37242	1.27955	0.216716	5.90425	3.5425e-09	4.08328e-07	Up	3
GME481_g				GME481_g	MFS transporter	141.333	334.667	239.25	1.36792	1.28677	0.223687	5.75257	8.78964e-09	8.20774e-07	Up	3
GME6712_g	K20359				PRA1 family protein	184	422	304.556	1.29348	1.23897	0.188964	6.55665	5.50291e-11	1.39983e-08	Up	3
GME5494_g					serine-rich protein	448	1026.67	740.198	1.29167	1.23492	0.138039	8.94612	3.68192e-19	9.05385e-16	Up	3
GME193_g					Domain of unknown function (DUF1772)	638.667	1448	1048.84	1.26722	1.23423	0.227329	5.42926	5.65893e-08	3.90149e-06	Up	3
GME4873_g					Integral membrane protein	384.333	870	625.104	1.26366	1.20347	0.167556	7.18252	6.84365e-13	3.36571e-10	Up	3
GME3485_g	K00262				Belongs to the Glu Leu Phe Val dehydrogenases family	2479.33	5604.33	4056.89	1.26042	1.20609	0.203097	5.93849	2.87654e-09	3.45852e-07	Up	3
GME1544_g					Pentatricopeptide repeat protein	156.333	338.667	248.596	1.16631	1.15835	0.180197	6.42824	1.29091e-10	2.72086e-08	Up	3
GME6823_g	K15110			GME6823_g	Belongs to the mitochondrial carrier (TC 2.A.29) family	494.333	1064	782.493	1.15239	1.14744	0.160202	7.16244	7.92512e-13	3.65397e-10	Up	3
GME5579_g					AAA ATPase	663.333	1424.67	1048.94	1.14774	1.13877	0.179028	6.36084	2.00655e-10	3.89535e-08	Up	3
GME735_g	K04713	Sphingolipid metabolism	GME735_g		Belongs to the sterol desaturase family	771.333	1650.67	1217.47	1.14002	1.13141	0.204993	5.51926	3.40431e-08	2.53673e-06	Up	3
GME3214_g	K05283	GME3214_g	GME3214_g		N-acylethanolamine amidohydrolase	688.333	1457.67	1078.38	1.11768	1.11212	0.210276	5.28885	1.23085e-07	7.32257e-06	Up	3
GME1075_g	K22063				Iron-sulfur cluster assembly accessory protein	2723.33	5720	4242.65	1.10037	1.10802	0.159891	6.92982	4.21383e-12	1.72697e-09	Up	3
GME1016_g					-	121.333	253.333	187.886	1.08791	1.10137	0.185516	5.93678	2.90671e-09	3.45852e-07	Up	3
GME5427_g	K08197			GME5427_g	Transporter	5591.33	11456.7	8552.13	1.049	1.06416	0.185132	5.74813	9.02359e-09	8.32088e-07	Up	3
GME5598_g	K01640	GME5598_g			Hydroxymethylglutaryl-CoA lyase	1037	2123	1579.18	1.04725	1.05763	0.17343	6.09832	1.07187e-09	1.48858e-07	Up	3
GME201_g	K15318				Metallo-beta-lactamase superfamily	4047.67	8268.33	6168.82	1.04274	1.06507	0.227943	4.67252	2.97532e-06	9.13454e-05	Up	3
GME853_g	K15563				Belongs to the cyclin family	187	372	280.265	0.989305	1.02814	0.157568	6.52505	6.79809e-11	1.51968e-08	Up	3
GME3722_g	K15275			GME3722_g	UDP-Glc Gal endoplasmic reticulum nucleotide sugar transporter	163.333	323	243.181	0.977551	1.02246	0.156484	6.53399	6.404e-11	1.47632e-08	Up	3
GME200_g					Major Facilitator Superfamily	7277	14322.7	10852.9	0.96821	1.01919	0.167679	6.0782	1.2154e-09	1.60191e-07	Up	3
GME4990_g	K03004				RNA polymerase I subunit Rpa43	141.667	278.667	211.133	0.967059	1.0244	0.198951	5.14899	2.61894e-07	1.32328e-05	Up	3
GME474_g	K10246	GME474_g	Elongase		fatty acid elongase 3	851.333	1671.67	1261.46	0.963587	1.01243	0.112775	8.97748	2.77035e-19	9.05385e-16	Up	3
GME1045_g	K06901				Purine transporter	1229.33	2390.33	1816.34	0.944414	1.00504	0.201652	4.98403	6.22724e-07	2.67083e-05	Up	3
GME2040_g					-	172.333	333.333	252.915	0.934236	0.997803	0.174114	5.73073	9.9999e-09	8.99625e-07	Up	3
GME1295_g	K02865				Belongs to the universal ribosomal protein uL1 family	4585.33	8806.33	6711.63	0.920544	0.985291	0.135742	7.25856	3.91245e-13	2.40518e-10	Up	3
GME4807_g	K08497				Sec20	306.667	584.333	447.004	0.905435	0.962613	0.185569	5.18737	2.13287e-07	1.1159e-05	Up	3
GME5762_g				GME5762_g	Major Facilitator Superfamily	1269.33	2388	1828.78	0.881303	0.948393	0.112484	8.43136	3.41684e-17	5.0412e-14	Up	3
GME3780_g					-	187.333	350	269.444	0.868327	0.941979	0.203892	4.61999	3.83765e-06	0.000110587	Up	3
GME1276_g	K01620				Threonine aldolase	2388	4459	3416.94	0.867253	0.912113	0.235679	3.87015	0.000108768	0.0014448	Up	3
GME491_g					Methyltransferase domain	486	899.667	694.055	0.851166	0.932681	0.144669	6.44701	1.14081e-10	2.47522e-08	Up	3
GME1604_g	K00463				Indoleamine 2,3-dioxygenase	695.333	1286.33	991.958	0.849952	0.925754	0.113767	8.13728	4.04244e-16	3.72764e-13	Up	3
GME779_g					Cleaves beta-linked terminal galactosyl residues from gangliosides, glycoproteins, and glycosaminoglycans	1367.67	2516	1936.98	0.83963	0.897673	0.218063	4.11658	3.84529e-05	0.000659081	Up	3
GME663_g					-	207.667	382	295.755	0.839486	0.912857	0.190071	4.80273	1.56518e-06	5.77317e-05	Up	3
GME2367_g	K01410				Cleaves proteins, imported into the mitochondrion, to their mature size. While most mitochondrial precursor proteins are processed to the mature form in one step by mitochondrial processing peptidase (MPP), the sequential cleavage by MIP of an octapeptide after initial processing by MPP is a required step for a subgroup of nuclear-encoded precursor proteins destined for the matrix or the inner me…	527	967	748.993	0.834915	0.91544	0.145511	6.29121	3.1501e-10	5.66788e-08	Up	3
GME2003_g	K05291	GME2003_g	GME2003_g		GPI transamidase component PIG-S	405.333	743.333	574.924	0.833882	0.915162	0.156822	5.83566	5.35775e-09	5.64631e-07	Up	3
GME849_g	K03120				RNA polymerase I and III transcription factor complex component Tbp	1105.67	2014.33	1564.45	0.821827	0.906206	0.153829	5.89098	3.83922e-09	4.35722e-07	Up	3
GME6094_g	K00654	Sphingolipid metabolism	GME6094_g		Serine palmitoyltransferase	745	1356.67	1055.02	0.821029	0.910184	0.162752	5.59248	2.23852e-08	1.75676e-06	Up	3
GME6004_g	K15449				Flavodoxin and radical SAM domain protein	1127.33	2047.67	1592.8	0.816381	0.89584	0.15336	5.84142	5.17583e-09	5.56206e-07	Up	3
GME2271_g	K06902				PHD finger and JmjC domain protein	1321	2399	1857.3	0.816048	0.89835	0.110149	8.15576	3.47002e-16	3.65691e-13	Up	3
GME4478_g	K00872				Homoserine kinase	239.333	433.667	336.98	0.811978	0.897683	0.152843	5.87323	4.27393e-09	4.70578e-07	Up	3
GME5292_g					MFS transporter	671.333	1212.67	941.192	0.806356	0.88858	0.115803	7.67317	1.67797e-14	1.23784e-11	Up	3
GME765_g	K17807	GME765_g	GME765_g		Mitochondrial matrix Mmp37	377.333	681.333	530.303	0.805654	0.895656	0.156049	5.73957	9.49164e-09	8.64442e-07	Up	3
GME1600_g					-	773.333	1391	1085.4	0.798707	0.87838	0.172788	5.08356	3.70435e-07	1.78608e-05	Up	3
GME135_g					-	2531.67	4550.33	3550.12	0.797367	0.885825	0.13088	6.76822	1.30377e-11	3.69919e-09	Up	3
GME4255_g					Transporter	3085	5536	4319.5	0.794489	0.873854	0.17144	5.09716	3.44792e-07	1.67338e-05	Up	3
GME5932_g	K11976				RING finger protein	836.333	1483	1155.47	0.773216	0.84402	0.235027	3.59116	0.000329205	0.00329518	Up	3
GME3686_g	K15109				Belongs to the mitochondrial carrier (TC 2.A.29) family	339.333	600	470.151	0.768173	0.857007	0.160617	5.3357	9.51742e-08	5.9667e-06	Up	3
GME6805_g	K00327	GME6805_g	GME6805_g		This enzyme is required for electron transfer from NADP to cytochrome P450 in microsomes. It can also provide electron transfer to heme oxygenase and cytochrome B5. Involved in ergosterol biosynthesis	1243.67	2182.33	1716.17	0.754757	0.841818	0.159775	5.26879	1.37328e-07	7.87174e-06	Up	3
GME5699_g				GME5699_g	Belongs to the mitochondrial carrier (TC 2.A.29) family	381	667.333	525.974	0.751531	0.845795	0.191164	4.42446	9.66842e-06	0.000227872	Up	3
GME4841_g	K08141				Belongs to the major facilitator superfamily. Sugar transporter (TC 2.A.1.1) family	836.667	1461	1143.88	0.746215	0.844007	0.158207	5.33484	9.56292e-08	5.9667e-06	Up	3
GME4358_g					-	954.667	1658.67	1309.33	0.73743	0.83798	0.132025	6.34712	2.19377e-10	4.1496e-08	Up	3
GME4461_g					Integral membrane protein (Ytp1)	1196	2064.67	1632.24	0.72631	0.819399	0.154769	5.29432	1.19459e-07	7.1646e-06	Up	3
GME145_g	K08286			GME145_g	Serine threonine protein kinase	1687.67	2910.67	2296.18	0.724669	0.822127	0.114347	7.18978	6.48977e-13	3.36571e-10	Up	3
GME3491_g	K02429				Encoded by	1409.67	2425.33	1917.49	0.720501	0.82021	0.129388	6.33914	2.31046e-10	4.26106e-08	Up	3
GME4021_g					LIM domain protein	1558.67	2681	2127.61	0.72006	0.827324	0.176191	4.69562	2.65797e-06	8.57022e-05	Up	3
GME4685_g					cytochrome P450	317.333	539.333	427.653	0.69958	0.787271	0.202026	3.89688	9.74384e-05	0.00132376	Up	3
GME2862_g	K05285	GME2862_g	GME2862_g		GPI-anchor biosynthetic protein (Mcd4)	955.333	1622.67	1293.07	0.698535	0.805524	0.148668	5.41826	6.01833e-08	4.11085e-06	Up	3
GME90_g	K15287				DUF914 domain membrane protein	585.333	993	789.876	0.696469	0.802241	0.117573	6.82334	8.89507e-12	2.62476e-09	Up	3
GME6817_g		GME6817_g			PAP2 domain protein	402.667	682.667	542.959	0.695364	0.799631	0.148087	5.39975	6.67345e-08	4.43514e-06	Up	3
GME6225_g	K15216				RNA polymerase I specific transcription initiation factor RRN3	531.333	900.333	713.757	0.694479	0.800568	0.133817	5.98258	2.19636e-09	2.74619e-07	Up	3
GME5101_g	K16230				BZIP transcription factor (HacA)	1196.33	2025.67	1606.92	0.693229	0.791744	0.0946436	8.36553	5.98441e-17	7.35783e-14	Up	3
GME6226_g	K24279				alpha/beta hydrolase fold	264.333	442.667	351.846	0.674653	0.783145	0.166731	4.69705	2.63942e-06	8.57022e-05	Up	3
GME3849_g					-	1384	2316.33	1853.85	0.673651	0.781277	0.125829	6.20904	5.33106e-10	8.73938e-08	Up	3
GME1080_g	K05532				Alpha-1,6-mannosyltransferase subunit	721.667	1198.67	959.925	0.66097	0.752886	0.189551	3.97194	7.12905e-05	0.00104555	Up	3
GME225_g					Phosphatidylinositol transporter	800.333	1321.67	1063.21	0.651395	0.763474	0.139003	5.49249	3.96303e-08	2.89458e-06	Up	3
GME5155_g					#N/A	1540.33	2531	2032.65	0.643151	0.738277	0.200657	3.67931	0.00023387	0.00254089	Up	3
GME4448_g	K07739				Catalytic histone acetyltransferase subunit of the RNA polymerase II elongator complex, which is a component of the RNA polymerase II (Pol II) holoenzyme and is involved in transcriptional elongation	540.667	886.333	711.77	0.639334	0.748271	0.119323	6.27098	3.5878e-10	6.30172e-08	Up	3
GME449_g					-	1600.33	2618	2114.72	0.635909	0.745958	0.181452	4.11105	3.93869e-05	0.000671301	Up	3
GME681_g					#N/A	82.6667	135	108.985	0.633065	0.743927	0.202175	3.67962	0.000233585	0.00254089	Up	3
GME5503_g	K17764				Component of the ERMES MDM complex, which serves as a molecular tether to connect the endoplasmic reticulum and mitochondria. Components of this complex are involved in the control of mitochondrial shape and protein biogenesis and may function in phospholipid exchange. The MDM12-MMM1 subcomplex functions in the major beta-barrel assembly pathway that is responsible for biogenesis of all outer mem…	280.333	457	367.86	0.630202	0.739793	0.121085	6.10969	9.98263e-10	1.41619e-07	Up	3
GME4166_g	K01228				mannosyl-oligosaccharide glucosidase	1161	1890.67	1528.12	0.628481	0.736049	0.146807	5.01372	5.33889e-07	2.37259e-05	Up	3
GME4871_g	K00993	Glycerophospholipid metabolism	GME4871_g		Belongs to the CDP-alcohol phosphatidyltransferase class-I family	632.667	1030	831.144	0.62803	0.74291	0.116046	6.40185	1.53507e-10	3.14562e-08	Up	3
GME5761_g	K01759				Lactoylglutathione lyase	775	1259	1016.45	0.624516	0.736534	0.107585	6.84606	7.59127e-12	2.36512e-09	Up	3
GME2090_g					Protein of unknown function, DUF604	2472.67	4014.33	3244.67	0.623483	0.73927	0.107589	6.87124	6.36463e-12	2.13418e-09	Up	3
GME3398_g					Oligopeptide transporter OPT	462.333	748.333	604.397	0.618601	0.744489	0.195786	3.80257	0.000143204	0.00177848	Up	3
GME5134_g	K14561				U3 small nucleolar ribonucleoprotein protein IMP4	160	258.667	209.771	0.616667	0.736361	0.174215	4.22674	2.37101e-05	0.000460289	Up	3
GME5106_g					Ser Thr protein phosphatase family	760	1227.67	992.762	0.615351	0.731432	0.106174	6.88901	5.61834e-12	1.97364e-09	Up	3
GME6923_g					Stress response RCI peptide	492.333	794.667	641.507	0.614083	0.720884	0.142846	5.04658	4.49799e-07	2.09653e-05	Up	3
GME5634_g	K14715			GME5634_g	ZIP metal ion transporter	312	503	407.401	0.612179	0.72683	0.156959	4.63071	3.64406e-06	0.000105421	Up	3
GME3944_g	K09248				C6 transcription factor (Mut3)	677.667	1091.67	884.97	0.61092	0.728233	0.121617	5.98793	2.12533e-09	2.7032e-07	Up	3
GME6699_g	K01537			GME6699_g	This magnesium-dependent enzyme catalyzes the hydrolysis of ATP coupled with the transport of calcium	1275.67	2045	1662.37	0.603083	0.713613	0.145346	4.90976	9.11898e-07	3.65602e-05	Up	3
GME6563_g	K00021	GME6563_g	GME6563_g		reductase	3154.67	5055	4093.19	0.602388	0.709773	0.137169	5.17443	2.28606e-07	1.18762e-05	Up	3
GME2141_g	K01067	GME2141_g			Acetyl-coA hydrolase	369.333	590.667	480.706	0.599278	0.717497	0.15342	4.6767	2.91533e-06	9.11288e-05	Up	3
GME6231_g					Protein of unknown function (DUF3435)	179.667	287.333	232.695	0.599258	0.706048	0.211846	3.33283	0.000859667	0.00664755	Up	3
GME4525_g	K14686			GME4525_g	ctr copper transporter family protein	36601	58467.3	47546.2	0.597424	0.710468	0.121644	5.84056	5.20241e-09	5.56206e-07	Up	3
GME5919_g	K05533				Mannan polymerase II complex ANP1 subunit	671.667	1072	871.686	0.59603	0.710146	0.12529	5.66801	1.44461e-08	1.23918e-06	Up	3
GME2396_g	K08336			GME2396_g	multidrug	496.667	792.333	644.63	0.595302	0.71111	0.14728	4.82829	1.37713e-06	5.1569e-05	Up	3
GME6603_g					Multidrug resistance-associated protein mitoxantrone resistance protein	1614.67	2573	2098.41	0.593518	0.715203	0.134092	5.33366	9.62501e-08	5.9667e-06	Up	3
GME5_g	K01755				Argininosuccinate lyase	2227.67	3542.33	2889.45	0.590154	0.702648	0.136222	5.1581	2.49466e-07	1.27799e-05	Up	3
GME4964_g					-	2734	4340	3538.5	0.587418	0.703559	0.133732	5.26095	1.43309e-07	8.13225e-06	Up	3
GME5974_g					#N/A	195	307	250.82	0.574359	0.686619	0.177355	3.87143	0.000108198	0.00144097	Up	3
GME5114_g		GME5114_g			Actin cytoskeleton organization and biogenesis protein	986	1550	1265.67	0.572008	0.686057	0.104929	6.53831	6.22164e-11	1.47632e-08	Up	3
GME5716_g					lipoprotein transporter activity	520.667	816	669.532	0.567222	0.687873	0.144587	4.75749	1.96017e-06	6.80678e-05	Up	3
GME4891_g	K01955				Carbamoyl-phosphate synthase, large subunit	1228.67	1920	1578.53	0.56267	0.690231	0.154135	4.4781	7.53117e-06	0.000190919	Up	3
GME5293_g	K01301				Glutamate carboxypeptidase	1518.33	2372	1950.34	0.562239	0.693764	0.177999	3.89757	9.71639e-05	0.00132247	Up	3
GME5960_g	K15042				Belongs to the importin alpha family	541.333	845	691.076	0.560961	0.684321	0.140329	4.87655	1.07955e-06	4.16956e-05	Up	3
GME566_g					-	383.667	598.333	491.421	0.559513	0.683816	0.154149	4.43606	9.16194e-06	0.000220155	Up	3
GME4034_g	K20475				Protein transport protein Sec39	864.667	1348	1104.7	0.558982	0.676505	0.0939575	7.20011	6.01626e-13	3.36571e-10	Up	3
GME5028_g	K14765				U3 small nucleolar ribonucleoprotein protein Lcp5	479.333	747	613.411	0.558414	0.686807	0.156823	4.3795	1.1895e-05	0.000267528	Up	3
GME5542_g	K21197			GME5542_g	G1 S-specific cyclin	1584	2460	2021.74	0.55303	0.674893	0.148879	4.53316	5.81064e-06	0.000159944	Up	3
GME4413_g	K15356				Involved in the import of GDP-mannose from the cytoplasm into the Golgi lumen	566.333	877.667	719.157	0.549735	0.664723	0.113037	5.88056	4.08885e-09	4.57022e-07	Up	3
GME147_g					Spermine spermidine synthase	699	1082	889.728	0.547926	0.677298	0.150467	4.50131	6.75368e-06	0.000177302	Up	3
GME1797_g					DUF4210	530	820	674.455	0.54717	0.66194	0.132563	4.99339	5.93287e-07	2.55946e-05	Up	3
GME6391_g					GTPase activating protein (Evi5)	1236.33	1910	1575.46	0.544891	0.662821	0.1355	4.89165	9.9995e-07	3.90298e-05	Up	3
GME4658_g	K00830				Aminotransferase class V	2814.67	4337.33	3576.66	0.540976	0.648986	0.173623	3.7379	0.000185563	0.00213596	Up	3
GME1900_g	K01808				Ribose/Galactose Isomerase	143.667	221.333	182.662	0.540603	0.665823	0.198363	3.35659	0.000789109	0.00617968	Up	3
GME1511_g					Ima1 N-terminal domain	533.667	821	673.364	0.538413	0.654136	0.136717	4.7846	1.71331e-06	6.22615e-05	Up	3
GME1427_g	K13717				OTU-like cysteine protease	389.667	599.333	493.352	0.538067	0.654495	0.116164	5.63425	1.75819e-08	1.44113e-06	Up	3
GME2303_g	K01537			GME2303_g	Belongs to the cation transport ATPase (P-type) (TC 3.A.3) family	760.333	1167.33	966.237	0.535292	0.663405	0.153316	4.32703	1.51132e-05	0.0003241	Up	3
GME5257_g	K08288				Protein kinase C substrate	1238.33	1892	1566.36	0.52786	0.645408	0.128067	5.03963	4.66436e-07	2.12401e-05	Up	3
GME321_g	K20289				COG (conserved oligomeric Golgi) complex component, COG2	233	355.667	293.674	0.526466	0.645734	0.127977	5.0457	4.51874e-07	2.09653e-05	Up	3
GME3123_g					Bromodomain associated domain protein	633.667	966.667	800.68	0.525513	0.645706	0.148955	4.33489	1.45831e-05	0.000316409	Up	3
GME482_g				GME482_g	MFS transporter	158.333	241.333	199.512	0.524211	0.643571	0.153413	4.19502	2.72844e-05	0.000514774	Up	3
GME1727_g	K23568				Protein of unknown function (DUF2012)	630	958	794.482	0.520635	0.64162	0.122565	5.23493	1.65048e-07	9.15456e-06	Up	3
GME2496_g				GME2496_g	Copper fist DNA binding domain protein	2731.33	4135.33	3428.55	0.514035	0.6367	0.0955717	6.66201	2.701e-11	7.37973e-09	Up	3
GME3412_g					Cell wall proline rich protein	3045.33	4608	3824.66	0.513135	0.635583	0.125128	5.07947	3.78493e-07	1.81308e-05	Up	3
GME4771_g	K14130				tryptophan	14936.3	22598	18533	0.512955	0.615546	0.230732	2.6678	0.00763495	0.0331898	Up	3
GME4190_g	K16261				Amino acid permease	4406	6666	5486.59	0.512937	0.616517	0.186813	3.30019	0.00096621	0.00729553	Up	3
GME1245_g	K00859				Dephospho-CoA kinase	311	469.667	389.055	0.510182	0.635252	0.153101	4.14922	3.33605e-05	0.00059733	Up	3
GME5766_g	K14360				domain protein	478.333	715.667	597.827	0.496167	0.620295	0.148621	4.17368	2.99722e-05	0.000550011	Up	3
GME5437_g					Life-span regulatory factor	1651.33	2465.67	2056.41	0.493137	0.61279	0.145948	4.19869	2.68458e-05	0.000510416	Up	3
GME1257_g	K03256				Eukaryotic translation initiation factor 3, gamma subunit	808.667	1207	1008.4	0.49258	0.616033	0.122082	5.04608	4.50974e-07	2.09653e-05	Up	3
GME2428_g	K10735				The GINS complex plays an essential role in the initiation of DNA replication	221.333	329.667	275.763	0.489458	0.624348	0.190602	3.27567	0.00105411	0.00774518	Up	3
GME5330_g	K03842				Beta-1,4-mannosyltransferase (Alg1)	328.333	488.333	408.076	0.48731	0.612652	0.158413	3.86743	0.000109986	0.00145189	Up	3
GME4606_g	K03860	GME4606_g	GME4606_g		N-acetylglucosaminyl transferase component (Gpi1)	842	1247	1043.82	0.480998	0.609434	0.129793	4.69543	2.66041e-06	8.57022e-05	Up	3
GME1114_g	K07542	GME1114_g	GME1114_g		Mannosyltransferase involved in glycosylphosphatidylinositol-anchor biosynthesis	720.333	1066	892.602	0.47987	0.600617	0.132935	4.51814	6.23847e-06	0.00016657	Up	3
GME1006_g	K17686				copper-transporting ATPase	1588.67	2344.33	1965.48	0.475661	0.595543	0.128217	4.64482	3.40368e-06	0.000100981	Up	3
GME5516_g					catalytic domain of ctd-like phosphatases	439	647.667	541.443	0.475323	0.598737	0.114052	5.2497	1.52351e-07	8.57932e-06	Up	3
GME4683_g					IgE-binding protein	205	302.333	252.557	0.474797	0.584983	0.210792	2.77516	0.00551738	0.0260574	Up	3
GME2575_g	K03848	GME2575_g			Belongs to the ALG6 ALG8 glucosyltransferase family	1617.33	2384.67	2000.35	0.474444	0.596927	0.113304	5.26836	1.37651e-07	7.87174e-06	Up	3
GME2401_g					-	742.667	1094.33	919.189	0.473519	0.600784	0.124988	4.80671	1.53431e-06	5.68774e-05	Up	3
GME198_g	K17649				O-methyltransferase	12964	19093	16021.6	0.472771	0.597073	0.158567	3.76542	0.000166267	0.00199313	Up	3
GME6599_g	K00683				Belongs to the peptidase M28 family	578.333	851.667	714.927	0.472622	0.593932	0.121282	4.8971	9.72602e-07	3.85746e-05	Up	3
GME4088_g					-	599.333	881	739.535	0.469967	0.581769	0.163051	3.56802	0.000359691	0.00352657	Up	3
GME5159_g					#N/A	337.667	496	417.306	0.468904	0.59736	0.205065	2.91303	0.00357937	0.0191202	Up	3
GME2737_g	K15441				Cytidine and deoxycytidylate deaminase zinc-binding region	189.667	277.667	233.105	0.463972	0.589659	0.154905	3.80659	0.000140899	0.0017528	Up	3
GME4469_g	K01056				Peptidyl-tRNA hydrolase	345.333	504.333	424.501	0.460425	0.576109	0.152449	3.77904	0.000157435	0.00191967	Up	3
GME6295_g					#N/A	1228	1791.33	1506.76	0.45874	0.58009	0.11507	5.04117	4.62696e-07	2.12007e-05	Up	3
GME5378_g	K00655	Glycerophospholipid metabolism	Phospholipid acyltransferase		Belongs to the 1-acyl-sn-glycerol-3-phosphate acyltransferase family	367	534.667	451.2	0.456857	0.578412	0.15814	3.65761	0.000254583	0.00271788	Up	3
GME5331_g					Transcription factor IIIC subunit delta N-term	730	1061.67	895.951	0.454338	0.57345	0.127922	4.48279	7.36725e-06	0.000188056	Up	3
GME3611_g					Amino acid transporter	3907.67	5681.33	4758.21	0.453894	0.568674	0.156875	3.62501	0.000288953	0.00298963	Up	3
GME472_g	K03854				Alpha-1,2-mannosyltransferase (Ktr4)	393.667	571.667	483.492	0.452159	0.584956	0.171481	3.41121	0.000646763	0.00542795	Up	3
GME2690_g	K20308				Gryzun, putative trafficking through Golgi	1284.33	1864	1573.41	0.451337	0.578189	0.114416	5.05341	4.33992e-07	2.05228e-05	Up	3
GME83_g					Major Facilitator Superfamily	428	621	521.481	0.450935	0.578904	0.202401	2.86018	0.00423398	0.0214815	Up	3
GME4157_g					CLPTM1 domain protein	1429.67	2074	1753.75	0.450688	0.578551	0.141788	4.0804	4.49575e-05	0.0007396	Up	3
GME2158_g	K14771				Ribosome biogenesis protein Noc4	566	820.667	693.158	0.449941	0.575917	0.120749	4.76955	1.84636e-06	6.54836e-05	Up	3
GME3430_g		GME3430_g	GME3430_g		Mitochondrial protein sorting (Msf1)	509	737.667	620.68	0.449247	0.573107	0.160333	3.57449	0.000350917	0.00347478	Up	3
GME6607_g	K05293	GME6607_g	GME6607_g		GPI transamidase component PIG-U	353.333	512	430.925	0.449057	0.571038	0.122222	4.67213	2.98094e-06	9.13454e-05	Up	3
GME1808_g					Cell wall biogenesis protein Mhp1	1431	2072.67	1746.02	0.448404	0.580546	0.151765	3.8253	0.000130611	0.00166411	Up	3
GME6705_g					MFS transporter	2538.33	3659	3085.57	0.441497	0.555637	0.125955	4.41138	1.02715e-05	0.000237533	Up	3
GME2798_g					-	367.667	529.667	448.054	0.440617	0.550908	0.192725	2.85851	0.0042563	0.0215799	Up	3
GME4627_g	K13117				ATP dependent RNA helicase	1033	1483	1257.31	0.435624	0.554591	0.118984	4.66106	3.14584e-06	9.4722e-05	Up	3
GME6162_g	K01120			GME6162_g	High affinity cAMP phosphodiesterase	2998.33	4304	3642.69	0.435464	0.56254	0.103517	5.43427	5.50218e-08	3.86567e-06	Up	3
GME2928_g	K20303				Sybindin-like family	1111.33	1593.67	1350.87	0.434013	0.550642	0.121569	4.52945	5.91382e-06	0.00016182	Up	3
GME6986_g					Transcription factor	1167	1668.67	1418.3	0.429877	0.550112	0.127105	4.32801	1.50461e-05	0.000323601	Up	3
GME5285_g	K06047				acid phosphatase	364	520	441.523	0.428571	0.549291	0.147723	3.71838	0.000200503	0.00226417	Up	3
GME704_g	K12765				Meiosis induction protein kinase (Ime2)	831	1185.67	1006.24	0.426795	0.556844	0.132919	4.18936	2.79741e-05	0.000521124	Up	3
GME5644_g					integral membrane protein	1684	2399.67	2037.62	0.42498	0.543049	0.103949	5.2242	1.74908e-07	9.62909e-06	Up	3
GME5534_g	K10355				Belongs to the actin family	17235.3	24538.3	20899.2	0.423723	0.552251	0.118082	4.67686	2.91298e-06	9.11288e-05	Up	3
GME3543_g				GME3543_g	Cation efflux family protein	381.667	543.333	462.147	0.423581	0.542026	0.132045	4.10487	4.04539e-05	0.000682903	Up	3
GME2302_g	K06670				Double-strand-break repair protein rad21	2201.67	3133.67	2668.32	0.423316	0.545861	0.129237	4.22372	2.403e-05	0.000465275	Up	3
GME1128_g	K13507	Glycerophospholipid metabolism	Phospholipid acyltransferase		Glycerol-3-phosphate acyltransferase Sct1	1166.67	1656	1404.95	0.419429	0.524344	0.179201	2.926	0.00343348	0.0186378	Up	3
GME2769_g					Encoded by	971.667	1377.33	1172.75	0.417496	0.53784	0.147155	3.65492	0.000257261	0.00273855	Up	3
GME6237_g					#N/A	1545.33	2182.33	1864	0.412209	0.533779	0.135207	3.94787	7.88505e-05	0.00113167	Up	3
GME3442_g					-	1424.67	2011	1715.78	0.411558	0.524812	0.135969	3.85979	0.000113482	0.00148596	Up	3
GME431_g					Domain of unknown function (DUF4048)	607.333	855.333	732.173	0.408342	0.534333	0.137661	3.88151	0.000103808	0.00140512	Up	3
GME1776_g	K10256	GME1776_g	Desaturase		oleate delta-12 desaturase	1632	2296.33	1961	0.407067	0.52242	0.118167	4.42102	9.82342e-06	0.000230788	Up	3
GME2461_g				GME2461_g	Fungal potassium channel	1537	2155	1845.67	0.402082	0.525783	0.121324	4.33372	1.46613e-05	0.000317173	Up	3
GME1057_g	K01655				Belongs to the alpha-IPM synthase homocitrate synthase family	3473.33	4852	4141.4	0.396929	0.519557	0.109962	4.72486	2.30271e-06	7.63311e-05	Up	3
GME6408_g	K17086			GME6408_g	Belongs to the nonaspanin (TM9SF) (TC 9.A.2) family	894	1248.33	1069.94	0.396346	0.525986	0.140666	3.73927	0.000184556	0.00213596	Up	3
GME2115_g	K12613				Dcp2, box A domain	825.333	1151	986.263	0.394588	0.51657	0.124081	4.16317	3.13855e-05	0.000571719	Up	3
GME5682_g	K03235				Elongation factor	6941.67	9654.67	8286.44	0.390828	0.530733	0.195024	2.72137	0.00650122	0.0293869	Up	3
GME2600_g					Belongs to the heat shock protein 70 family	1307	1816	1561.11	0.389441	0.509781	0.118613	4.29787	1.72446e-05	0.000361401	Up	3
GME3850_g					-	659	913.667	786.512	0.386444	0.506518	0.142117	3.5641	0.000365107	0.00356269	Up	3
GME5545_g	K09184				GATA transcriptional activator AreA	1135.33	1572	1353.45	0.384615	0.508359	0.142843	3.55886	0.000372473	0.00362498	Up	3
GME3240_g	K22733			GME3240_g	DUF803 domain membrane protein	1020.67	1412.33	1214.27	0.383736	0.499788	0.118145	4.23028	2.33403e-05	0.000455506	Up	3
GME3364_g	K19564			GME3364_g	Choline transport protein	1380.33	1907.67	1643.57	0.382033	0.506704	0.109998	4.60647	4.09568e-06	0.000117564	Up	3
GME2244_g	K07497				Encoded by	466.333	642.667	554.565	0.378127	0.501412	0.176222	2.84535	0.00443631	0.0222177	Up	3
GME4125_g	K20409				WD repeat protein	1201	1653.67	1426.04	0.376908	0.503874	0.124738	4.03945	5.35758e-05	0.000835578	Up	3
GME4935_g	K00928				Aspartokinase	585.667	805.333	693.764	0.375071	0.499122	0.117774	4.23795	2.25571e-05	0.000445295	Up	3
GME4883_g	K07151				Oligosaccharyl transferase subunit (Stt3)	2234.33	3070	2651.45	0.374012	0.49501	0.112044	4.418	9.96165e-06	0.000233292	Up	3
GME5029_g	K17086			GME5029_g	Belongs to the nonaspanin (TM9SF) (TC 9.A.2) family	679.667	932.667	805.311	0.372241	0.498394	0.136019	3.66416	0.00024815	0.00266463	Up	3
GME5753_g	K15454				DRAP deaminase (Rib2)	525.333	720.333	622.318	0.371193	0.496468	0.128608	3.86032	0.000113238	0.00148596	Up	3
GME6386_g	K02964				Belongs to the universal ribosomal protein uS13 family	2407	3298.67	2850.39	0.370447	0.492418	0.106021	4.64453	3.40846e-06	0.000100981	Up	3
GME1109_g	K12346			GME1109_g	Transporter protein SMF2	4176	5720.33	4941.21	0.369812	0.480707	0.138363	3.47424	0.000512299	0.00458608	Up	3
GME1638_g	K00223	GME1638_g	GME1638_g		reductase	691.667	947.333	818.67	0.369639	0.494606	0.135629	3.64677	0.000265562	0.00280666	Up	3
GME5178_g					-	1451	1987.33	1717.23	0.36963	0.49459	0.134281	3.68324	0.000230292	0.00251312	Up	3
GME788_g					MFS multidrug transporter	1292.67	1768.33	1515.87	0.367973	0.483663	0.17746	2.72547	0.00642104	0.029078	Up	3
GME6787_g	K14288				tRNA nucleus export receptor which facilitates tRNA translocation across the nuclear pore complex. Involved in pre- tRNA splicing, probably by affecting the interaction of pre-tRNA with splicing endonuclease (By similarity)	1483	2023.67	1747.27	0.364576	0.49055	0.115539	4.24573	2.17881e-05	0.000436768	Up	3
GME2687_g	K00551	Glycerophospholipid metabolism	GME2687_g		Catalyzes the second two steps of the methylation pathway of phosphatidylcholine biosynthesis, the SAM-dependent methylation of phosphatidylmonomethylethanolamine (PMME) to phosphatidyldimethylethanolamine (PDME) and of PDME to phosphatidylcholine (PC)	178.667	243.667	211.1	0.363806	0.490542	0.169278	2.89785	0.00375734	0.0197455	Up	3
GME1820_g				GME1820_g	Copper-activated transcription factor GRISEA	870.333	1185.67	1026.93	0.362313	0.48161	0.12526	3.84488	0.000120613	0.00155553	Up	3
GME1608_g					-	638.333	869	754.17	0.361358	0.484958	0.135108	3.58942	0.000331416	0.00330833	Up	3
GME35_g					C6 transcription factor (OTam)	783.667	1066.67	923.577	0.361123	0.490903	0.138479	3.54497	0.000392653	0.00378641	Up	3
GME4785_g					MFS drug transporter	776.667	1053.33	911.583	0.356223	0.477069	0.112078	4.25659	2.07573e-05	0.000424173	Up	3
GME6152_g	K20367				COPII-coated vesicle membrane protein Erv46	529	717.333	621.115	0.356018	0.469786	0.126233	3.72159	0.000197974	0.0022434	Up	3
GME2329_g					F-box domain-containing protein	1035	1401.67	1213.32	0.354267	0.472985	0.11152	4.24125	2.22283e-05	0.00044199	Up	3
GME1047_g					C6 finger domain protein	2810.33	3804.67	3290.64	0.353813	0.473197	0.101	4.68513	2.79784e-06	8.93493e-05	Up	3
GME5495_g	K13519	Glycerophospholipid metabolism	Phospholipid acyltransferase		lysophospholipid acyltransferase	1441.33	1949.67	1694.66	0.352683	0.467576	0.130236	3.59021	0.000330406	0.00330272	Up	3
GME6707_g	K22834				Splits internally a 1,3-beta-glucan molecule and transfers the newly generated reducing end (the donor) to the non- reducing end of another 1,3-beta-glucan molecule (the acceptor) forming a 1,3-beta linkage, resulting in the elongation of 1,3- beta-glucan chains in the cell wall	4934.33	6665	5800.81	0.35074	0.470342	0.137806	3.41306	0.000642374	0.00541234	Up	3
GME313_g	K01852	GME313_g	GME313_g		Belongs to the terpene cyclase mutase family	1976	2667.33	2322.41	0.349865	0.475018	0.121763	3.90116	9.57341e-05	0.00131026	Up	3
GME6846_g	K03327				MATE efflux family protein	567.333	765.333	662.695	0.349001	0.47212	0.148569	3.17779	0.00148404	0.00994346	Up	3
GME2344_g	K25162				Belongs to the membrane-bound acyltransferase family	779.667	1051.33	911.958	0.34844	0.467934	0.0976953	4.78973	1.67004e-06	6.09896e-05	Up	3
GME5483_g				GME5483_g	Amino acid transporter	616.667	830.667	721.937	0.347027	0.467087	0.124518	3.75118	0.000176007	0.00207413	Up	3
GME2382_g	K05292	GME2382_g	GME2382_g		GPI transamidase component	653.333	878	765.547	0.343878	0.466034	0.138158	3.37321	0.000742979	0.00597705	Up	3
GME4222_g	K14829				Ribosomal assembly complex component Ipi3	999.667	1341.33	1170.12	0.341781	0.461723	0.124578	3.70629	0.000210314	0.00235073	Up	3
GME5001_g	K14545				Ribosomal RNA-processing protein 7 (RRP7)	396.333	531.333	462.453	0.340622	0.451504	0.139136	3.24507	0.00117423	0.00841001	Up	3
GME4083_g	K11204				Glutamate-cysteine ligase	1718.67	2304	2010.7	0.340574	0.458962	0.112249	4.08879	4.33621e-05	0.000722081	Up	3
GME5395_g					Nuclear distribution protein nudE	1358.33	1819	1587.52	0.339141	0.460329	0.110767	4.15582	3.24126e-05	0.000584615	Up	3
GME5715_g					-	667	893	777.847	0.338831	0.454992	0.13125	3.4666	0.000527086	0.00467345	Up	3
GME2455_g	K25079				RNP domain protein	684.667	916.333	799.63	0.338364	0.461054	0.118511	3.89039	0.000100084	0.0013572	Up	3
GME6296_g	K06210				Belongs to the eukaryotic NMN adenylyltransferase family	332.667	445	386.588	0.337675	0.45867	0.147698	3.10545	0.0018999	0.0119837	Up	3
GME4046_g	K11874				Belongs to the peptidase C19 family	844.667	1129.33	980.355	0.337017	0.45679	0.147476	3.09739	0.00195231	0.0122364	Up	3
GME4239_g	K19940				GDP GTP exchange factor Sec2p	1218.33	1617	1415.91	0.327223	0.44764	0.102652	4.36075	1.29615e-05	0.000286278	Up	3
GME930_g					RTA1 domain protein	404	536	469.791	0.326733	0.446356	0.134241	3.32504	0.000884052	0.00680015	Up	3
GME2741_g					-	689.333	913.667	798.987	0.325435	0.435432	0.144196	3.01973	0.00253001	0.0149911	Up	3
GME2190_g	K12763				Cell pattern formation-associated protein stuA	2997.67	3972	3465.5	0.325031	0.442716	0.112678	3.92905	8.52818e-05	0.00120062	Up	3
GME5964_g	K03027				DNA-directed RNA polymerase I and III subunit Rpc40	648.667	859	753.767	0.324255	0.443224	0.133969	3.3084	0.000938322	0.00713092	Up	3
GME3793_g	K03859	GME3793_g	GME3793_g		phosphatidylinositol UDP-GlcNAc transferase PIG-C	493	652.333	571.157	0.323191	0.434118	0.140878	3.08151	0.00205953	0.0127566	Up	3
GME4545_g					Small subunit of serine palmitoyltransferase-like	428	566	496.286	0.32243	0.439405	0.116702	3.76518	0.000166432	0.00199313	Up	3
GME3955_g	K03676				Glutaredoxin	216.667	286.333	250.499	0.321538	0.429302	0.16795	2.55612	0.0105845	0.0418419	Up	3
GME4150_g		GME4150_g			Glycosyl transferase	662.667	875.333	767.852	0.320926	0.442883	0.136696	3.23991	0.00119567	0.00845929	Up	3
GME860_g	K19800				CAMP-dependent protein	2609.67	3442	3018.53	0.318942	0.435945	0.0962951	4.52718	5.97772e-06	0.000162124	Up	3
GME2782_g	K03144				Component of the core-TFIIH basal transcription factor involved in nucleotide excision repair (NER) of DNA	546.333	719.333	631.041	0.316656	0.437814	0.11644	3.75999	0.000169919	0.00202502	Up	3
GME1694_g	K03685				Ribonuclease III family	386.667	508	446.574	0.313793	0.43461	0.134995	3.21945	0.00128436	0.00889501	Up	3
GME5544_g					Pyridoxamine 5'-phosphate oxidase	1031	1354.33	1189.84	0.313611	0.426414	0.139552	3.05558	0.00224623	0.0136607	Up	3
GME5900_g	K23451	Sphingolipid metabolism	GME5900_g		dihydrosphingosine 1-phosphate phosphatase	751.667	986.333	865.976	0.312195	0.428516	0.101288	4.23066	2.33004e-05	0.000455506	Up	3
GME4476_g		GME4476_g	GME4476_g		Acyltransferase	929.333	1218.67	1072.03	0.311334	0.42969	0.123515	3.47884	0.000503584	0.00453936	Up	3
GME5780_g	K13711	GME5780_g	GME5780_g		Phosphatidylinositol 4-kinase type II subunit alpha	877	1149.67	1010.13	0.310908	0.424867	0.108366	3.92066	8.83054e-05	0.00123846	Up	3
GME3845_g	K13108				FHA domain protein SNIP1	445.333	583	512.879	0.309132	0.422248	0.129892	3.25077	0.00115093	0.00827526	Up	3
GME1422_g					-	3571.67	4673	4108.03	0.308353	0.424504	0.0864288	4.91161	9.03308e-07	3.65436e-05	Up	3
GME5706_g	K01824	GME5706_g			EBP domain protein	255.667	333.333	294.119	0.303781	0.424432	0.142733	2.97361	0.00294316	0.0168438	Up	3
GME1939_g	K14850				rRNA processing protein Rrp8	616	800.667	707.931	0.299784	0.419211	0.131957	3.17687	0.00148872	0.00996578	Up	3
GME2563_g				GME2563_g	MFS multidrug transporter	739.333	960	844.285	0.298467	0.413283	0.127921	3.23076	0.0012346	0.00862465	Up	3
GME1440_g	K17615				Serine threonine-protein phosphatase	473	614	542.728	0.298097	0.412594	0.133357	3.09391	0.00197541	0.0123392	Up	3
GME5450_g					Fcf2 pre-rRNA processing	345.333	448	396.472	0.297297	0.412659	0.132915	3.10468	0.00190487	0.0120002	Up	3
GME1224_g	K24766				Component of the regulatory network controlling carbon source utilization through ubiquitination and deubiquitination involving creA, creB, creC, creD and acrB. Involved in resistance to acriflavine, and required for normal growth on a range of sole carbon sources, including fructose, cellobiose, raffinose, and starch, and reduced utilization of amino acids, including GABA and beta-alanine, as so…	1977	2563	2266.11	0.296409	0.412062	0.0912127	4.5176	6.25456e-06	0.00016657	Up	3
GME5284_g					-	1152.33	1493.67	1318.57	0.296211	0.414308	0.104586	3.96143	7.45031e-05	0.00107978	Up	3
GME2937_g	K07390			GME2937_g	Thioredoxin	794.333	1028.33	910.365	0.294587	0.409419	0.126849	3.22761	0.0012483	0.00869567	Up	3
GME1055_g	K04794				Peptidyl-tRNA hydrolase	565	731.333	647.659	0.294395	0.409294	0.126885	3.22571	0.00125662	0.00874538	Up	3
GME2300_g	K00861				Catalyzes the phosphorylation of riboflavin (vitamin B2) to form flavin mononucleotide (FMN) coenzyme	296	382.667	338.781	0.292793	0.406009	0.137998	2.94214	0.00325952	0.0179981	Up	3
GME1400_g					TRAPP trafficking subunit Trs65	697	900.667	795.462	0.292205	0.406255	0.111548	3.64196	0.000270569	0.00284734	Up	3
GME3351_g					NAD(P)H-binding	4412	5699.67	5052.98	0.291856	0.411737	0.158548	2.59693	0.00940604	0.0384423	Up	3
GME5070_g					gliotoxin biosynthesis protein	449.333	580.333	514.341	0.291543	0.407232	0.137416	2.9635	0.00304159	0.0171776	Up	3
GME3768_g	K08490				ER-Golgi SNARE complex subunit (Sed5)	820.667	1057.33	935.904	0.288383	0.401956	0.0960608	4.1844	2.85925e-05	0.00052948	Up	3
GME6669_g	K11594				Belongs to the DEAD box helicase family	2218	2855	2530.09	0.287196	0.401949	0.0888375	4.52454	6.0528e-06	0.000163441	Up	3
GME3999_g	K01301				Glutamate carboxypeptidase Tre2	4689.33	6027.67	5337.88	0.285399	0.398347	0.0824676	4.83034	1.36299e-06	5.12998e-05	Up	3
GME3046_g	K16912				Las1-like	504.333	645.333	571.772	0.279577	0.389523	0.11485	3.39159	0.000694883	0.00569573	Up	3
GME6434_g	K12385	GME6434_g			Patched sphingolipid transporter (Ncr1)	2385	3049	2711.88	0.278407	0.397198	0.11878	3.34398	0.000825857	0.00643331	Up	3
GME1891_g	K13996				Disulfide isomerase	1506	1921.33	1712.24	0.275786	0.392211	0.114498	3.42549	0.000613694	0.00522762	Up	3
GME2259_g	K01663				Belongs to the HisA HisF family	1129.33	1439	1282.55	0.274203	0.393241	0.122102	3.22058	0.0012793	0.0088697	Up	3
GME3420_g	K00645	GME3420_g	Fatty acid synthase		Malonyl CoA-acyl carrier protein transacylase	707	900	801.603	0.272984	0.380506	0.110174	3.45368	0.000552996	0.00483156	Up	3
GME5117_g					DNA-binding protein HGH1	660.667	840.333	749.416	0.271948	0.385711	0.113093	3.41057	0.000648262	0.00542818	Up	3
GME3925_g	K01537			GME3925_g	This magnesium-dependent enzyme catalyzes the hydrolysis of ATP coupled with the transport of calcium	1952	2480	2214.86	0.270492	0.392235	0.150739	2.60209	0.00926578	0.0380376	Up	3
GME2806_g					Protein of unknown function (DUF3435)	1160.67	1474.33	1310.91	0.270247	0.386857	0.126846	3.04982	0.0022898	0.0138799	Up	3
GME103_g	K05665	Sphingolipid signaling pathway		GME103_g	ABC metal ion transporter	1855.67	2352.67	2097.35	0.267828	0.381708	0.101878	3.74673	0.000179157	0.00210118	Up	3
GME293_g	K00720	Sphingolipid metabolism			Ceramide glucosyltransferase	1557.33	1969.67	1755.78	0.264769	0.36467	0.130141	2.80211	0.00507698	0.0246077	Up	3
GME217_g	K11244				ER membrane protein (Wsc4)	824.333	1040	927.848	0.261626	0.369821	0.107074	3.45387	0.000552599	0.00483156	Up	3
GME4736_g	K01733				Threonine synthase	3069	3871	3457.7	0.261323	0.377766	0.11196	3.37411	0.000740539	0.00597552	Up	3
GME2979_g	K13341				Peroxisome biosynthesis protein (Peroxine-7)	1055.67	1330.67	1188.23	0.260499	0.367661	0.0943148	3.89824	9.6896e-05	0.00132204	Up	3
GME2697_g	K01288				Protease with a carboxypeptidase B-like function involved in the C-terminal processing of the lysine and arginine residues from protein precursors. Promotes cell fusion and is involved in the programmed cell death (By similarity)	1376.67	1734.33	1550.52	0.259806	0.368424	0.0919781	4.00556	6.187e-05	0.000941062	Up	3
GME235_g	K24205				Belongs to the BI1 family	716.667	902.667	806.804	0.259535	0.371617	0.115847	3.20782	0.00133743	0.00918645	Up	3
GME1639_g					Zinc finger, C3HC4 type (RING finger)	1891	2380.67	2129.94	0.258946	0.370649	0.0989928	3.7442	0.000180972	0.00211887	Up	3
GME6776_g	K24983				NTF2 and RRM domain protein	867	1090.67	975.838	0.257978	0.372799	0.119198	3.12755	0.00176267	0.0112777	Up	3
GME4253_g	K24348				Domain present in ubiquitin-regulatory proteins	706.667	888.667	795.481	0.257547	0.367649	0.116711	3.15009	0.00163223	0.0106416	Up	3
GME5643_g	K11592				Dicer-like endonuclease involved in cleaving double- stranded RNA in the RNA interference (RNAi) pathway. Produces 21 to 25 bp dsRNAs (siRNAs) which target the selective destruction of homologous RNAs leading to sequence-specific suppression of gene expression, called post-transcriptional gene silencing (PTGS). Part of a broad host defense response against viral infection and transposons (By simi…	1964.33	2465.33	2204.8	0.255048	0.36345	0.0915619	3.96945	7.20383e-05	0.00104896	Up	3
GME3492_g					Allergen Asp F7	6079.33	7617.33	6807.15	0.252988	0.354333	0.12929	2.74061	0.0061325	0.0280939	Up	3
GME1708_g	K00728				Protein O-mannosyl transferase	1910.33	2392	2149.24	0.252137	0.362697	0.109037	3.32637	0.000879864	0.0067824	Up	3
GME6916_g					-	4542.33	5679.67	5104.64	0.250385	0.361215	0.114103	3.1657	0.00154711	0.0101993	Up	3
GME2220_g	K12272				receptor beta subunit	433	541.333	486.276	0.250192	0.354847	0.124861	2.84194	0.00448395	0.0224107	Up	3
GME5621_g	K05012			GME5621_g	chloride channel	1227	1533.67	1371.53	0.249932	0.361588	0.135974	2.65924	0.00783175	0.03391	Up	3
GME6003_g	K01273				Belongs to the metallo-dependent hydrolases superfamily. Peptidase M19 family	1409	1759.67	1578.3	0.248876	0.362775	0.122587	2.95933	0.00308305	0.0173616	Up	3
GME5077_g					Protein of unknown function (DUF3435)	938.333	1170.33	1052.44	0.247247	0.349332	0.131816	2.65015	0.00804549	0.034506	Up	3
GME5879_g	K04070				Pyruvate formate lyase activating enzyme	569	709.333	638.08	0.246632	0.348859	0.130277	2.67784	0.00740997	0.0324604	Up	3
GME5525_g	K22721	GME5525_g	GME5525_g		MIPC synthase subunit (SurA)	1076.33	1341.33	1205.65	0.246206	0.361348	0.124115	2.9114	0.00359816	0.0191543	Up	3
GME3688_g					Belongs to the CTL (choline transporter-like) family	743.333	925.333	833.334	0.244843	0.354104	0.119396	2.96579	0.00301903	0.0171055	Up	3
GME6737_g					Transmembrane adaptor Erv26	488.333	607.667	547.579	0.244369	0.353278	0.125541	2.81405	0.00489222	0.02398	Up	3
GME590_g	K00706				1,3-beta-glucan synthase catalytic subunit FksP	7994.33	9878.67	8921.62	0.235709	0.346641	0.107151	3.23508	0.00121609	0.00854444	Up	3
GME4391_g	K03283				Belongs to the heat shock protein 70 family	4382.33	5410	4887.95	0.234502	0.346843	0.11383	3.04703	0.00231115	0.0139566	Up	3
GME4539_g	K22733			GME4539_g	DUF803 domain membrane protein	1463.67	1806.67	1631.6	0.234343	0.339635	0.0933836	3.63698	0.000275849	0.00288235	Up	3
GME1510_g	K01736				Chorismate synthase	1219.67	1502.67	1356.94	0.232031	0.329805	0.117751	2.80086	0.00509662	0.0246705	Up	3
GME3444_g	K01277				Belongs to the peptidase M49 family	2118	2606	2348.95	0.230406	0.336542	0.115397	2.91638	0.00354115	0.0190124	Up	3
GME4361_g	K18725				Nuclear envelope pore membrane protein	2352.67	2890	2614.89	0.228393	0.336765	0.10678	3.15383	0.00161141	0.0105198	Up	3
GME2084_g		GME2084_g	GME2084_g	GME2084_g	DUF907 domain protein	1352	1659.67	1503.18	0.227564	0.33543	0.108286	3.09763	0.00195078	0.0122364	Up	3
GME6631_g	K01581				Belongs to the Orn Lys Arg decarboxylase class-II family	16455	20192.3	18271.1	0.227124	0.328206	0.100551	3.26408	0.0010982	0.00797404	Up	3
GME3587_g					Thioesterase-like superfamily	552.333	676.667	613.898	0.225106	0.330713	0.125973	2.62526	0.00865824	0.0363321	Up	3
GME1470_g					Protein tyrosine kinase	1280.67	1562	1414.83	0.219677	0.325462	0.105527	3.08417	0.00204122	0.0126645	Up	3
GME4853_g					CAP_GLY	1170	1425.67	1295.52	0.218519	0.326849	0.113552	2.8784	0.00399702	0.020692	Up	3
GME1056_g					-	1643.33	2002	1815.81	0.218256	0.318133	0.0982784	3.23706	0.00120769	0.00850917	Up	3
GME1302_g					CORD and CS domain protein	897.333	1092.67	989.643	0.217682	0.315003	0.116042	2.71455	0.0066365	0.0298886	Up	3
GME2621_g	K11240				protein-tyrosine phosphatase	1633	1983	1802.73	0.214329	0.320697	0.110627	2.8989	0.00374469	0.0197455	Up	3
GME7038_g	K15255				Helitron helicase-like domain at N-terminus	4007.33	4865.67	4416.28	0.214191	0.312125	0.0911894	3.42282	0.000619756	0.00526115	Up	3
GME3582_g					-	2029.67	2462	2236.43	0.213007	0.322311	0.127931	2.51941	0.0117553	0.045284	Up	3
GME47_g	K15378				Sucrose transporter	829.333	1005.67	914.759	0.212621	0.318204	0.107108	2.97086	0.00296966	0.0169298	Up	3
GME5125_g	K07158				EamA-like transporter family	1379.33	1671.67	1521.18	0.211938	0.314183	0.0995485	3.15608	0.00159903	0.0104567	Up	3
GME1448_g	K00915	GME1448_g	GME1448_g		Belongs to the inositol phosphokinase (IPK) family	2786.33	3361	3067.41	0.206245	0.304691	0.103895	2.93269	0.00336034	0.0183488	Up	3
GME3703_g	K02985				Belongs to the universal ribosomal protein uS3 family	5405	6516.67	5952.89	0.205674	0.310004	0.11141	2.78256	0.00539321	0.0256618	Up	3
GME2873_g				GME2873_g	reductase	51833.3	62435	56786.1	0.204534	0.304039	0.101209	3.00406	0.002664	0.0155939	Up	3
GME3566_g	K18819				glycogenin glucosyltransferase activity	1064.67	1282	1170.76	0.204133	0.30426	0.120229	2.53066	0.0113847	0.0442492	Up	3
GME3195_g					Fibronectin type III domain protein	1811.33	2180.67	1991.76	0.203901	0.303701	0.101878	2.98102	0.00287289	0.0165315	Up	3
GME5576_g	K00145				belongs to the acetylglutamate kinase family	4179.33	5029.33	4596.41	0.203382	0.303565	0.096546	3.14425	0.00166511	0.0108035	Up	3
GME3653_g					Phosphoric ester hydrolase	939.333	1128.67	1030.7	0.201561	0.30364	0.0993715	3.0556	0.00224612	0.0136607	Up	3
GME2607_g					Cytoplasm to vacuole targeting Vps64	2238.67	2676.33	2448.75	0.195503	0.294023	0.0861781	3.41181	0.000645332	0.00542212	Up	3
GME1948_g	K00965				Galactose-1-phosphate uridylyltransferase	5636.33	6735	6161.15	0.194926	0.292477	0.110097	2.65654	0.00789481	0.034053	Up	3
GME924_g					-	2339.67	2792.33	2556.63	0.193475	0.297974	0.114031	2.61311	0.00897232	0.0372266	Up	3
GME2211_g	K20032				Belongs to the DHHC palmitoyltransferase family	1890.67	2248.67	2058.67	0.189351	0.283422	0.0961295	2.94833	0.00319492	0.017803	Up	3
GME5506_g	K10696				Histone ubiquitinationc protein (Bre1)	1458	1726.67	1588.69	0.184271	0.280389	0.1062	2.64019	0.00828591	0.0353325	Up	3
GME5776_g	K23544				Membrane protein TMS1	1354.67	1600	1473.29	0.181102	0.279065	0.112756	2.47495	0.0133253	0.0494934	Up	3
GME3505_g	K04709	Sphingolipid metabolism	GME3505_g		very-long-chain ceramide synthase (LAC1)	1346.67	1584.33	1461.55	0.176485	0.266941	0.10221	2.61168	0.00900976	0.0373189	Up	3
GME1880_g				GME1880_g	MFS phosphate transporter	3283.33	3860.33	3564.04	0.175736	0.273482	0.0983247	2.78142	0.00541223	0.025709	Up	3
GME1507_g	K21157				Serine threonine protein kinase	2863.67	3359.33	3099.41	0.173088	0.272283	0.10845	2.51067	0.0120501	0.0461066	Up	3
GME2787_g	K11824				Adaptins are components of the adaptor complexes which link clathrin to receptors in coated vesicles. Clathrin-associated protein complexes are believed to interact with the cytoplasmic tails of membrane proteins, leading to their selection and concentration	2478.33	2880	2672.88	0.162071	0.251818	0.0949241	2.65284	0.00798187	0.0343203	Up	3
GME3799_g	K23541			GME3799_g	UPF0016 domain protein	2970.67	3451	3201.12	0.161692	0.251701	0.0850636	2.95897	0.00308666	0.0173686	Up	3
GME4445_g	K11215				Transcription factor	8145.33	9396.67	8739.53	0.153626	0.24415	0.0872082	2.79963	0.00511617	0.024736	Up	3
GME6338_g					-	2090	2404	2236.2	0.150239	0.239723	0.0921622	2.6011	0.00929258	0.0381264	Up	3
GME4237_g	K00728				mannosyltransferase 1	4132.67	4752.67	4430.11	0.150024	0.236331	0.0871717	2.7111	0.00670604	0.0301304	Up	3
GME1255_g					R3H domain protein	1846.67	2096.33	1963.61	0.135199	0.219309	0.083271	2.63367	0.00844669	0.0357699	Up	3
GME1122_g	K02154			GME1122_g	Essential component of the vacuolar proton pump (V- ATPase), a multimeric enzyme that catalyzes the translocation of protons across the membranes. Required for assembly and activity of the V-ATPase	5457.33	6113.33	5766.63	0.120205	0.199588	0.0798398	2.49986	0.0124243	0.0471231	Up	3
