# Supplementary material for: Tryptophan-centered metabolic alterations coincides with lipid-mediated fungal response to cold stress
Source: Heliyon. 2023 Jan 21;9(2):e13066. doi: 10.1016/j.heliyon.2023.e13066 (PMC9898655; doi:10.1016/j.heliyon.2023.e13066)
Supplement: Multimedia component 5 [file mmc5.xlsx]

## Sheet: Sheet1
Name	Function	WT	KO	BaseMean	Foldchange	Log2FC	lfcSE	stat	pvalue	padj	sig	Cluster
GME2412_g	Binds specifically to the 3'-terminal U-tract of U6 snRNA	444.333	188.333	313.324	-1.359	-1.20471	0.16004	-7.52756	5.1696e-14	3.46692e-11	Down	2
GME1828_g	Inositol oxygenase	3884.33	1753.33	2791.21	-1.215	-1.11476	0.170481	-6.53893	6.19587e-11	1.47632e-08	Down	2
GME5513_g	-	209.333	52.6667	129.753	-2.975	-1.96109	0.307553	-6.37642	1.81272e-10	3.61418e-08	Down	2
GME1479_g	Actin filament organization protein App1-like	882	353.333	611.928	-1.496	-1.27982	0.206944	-6.18438	6.23488e-10	9.58685e-08	Down	2
GME2057_g	-	746	393	565.466	-0.898	-0.887409	0.146001	-6.07811	1.21604e-09	1.60191e-07	Down	2
GME315_g	#N/A	499.333	176	334.262	-1.837	-1.49236	0.251214	-5.94061	2.83962e-09	3.45852e-07	Down	2
GME601_g	RNA recognition motif	9874.67	5997	7855.62	-0.647	-0.682391	0.11726	-5.81948	5.90307e-09	6.04819e-07	Down	2
GME3709_g	Cysteine dioxygenase	5908	3267.67	4531.67	-0.808	-0.824854	0.146679	-5.62352	1.87104e-08	1.51678e-06	Down	2
GME2318_g	#N/A	256.667	121	186.384	-1.121	-1.05066	0.192068	-5.47026	4.49378e-08	3.25006e-06	Down	2
GME5875_g	TFIIA is a component of the transcription machinery of RNA polymerase II and plays an important role in transcriptional activation	323	178.667	248.712	-0.808	-0.817683	0.153285	-5.33438	9.58694e-08	5.9667e-06	Down	2
GME5404_g	-	573.667	276	421.085	-1.079	-1.00938	0.190311	-5.30383	1.13396e-07	6.85674e-06	Down	2
GME3601_g	-	475.333	248.333	357.913	-0.914	-0.909597	0.172353	-5.27752	1.30945e-07	7.64646e-06	Down	2
GME129_g	RNA binding protein	2993.67	1986.33	2466.16	-0.507	-0.554913	0.109491	-5.06813	4.01745e-07	1.91205e-05	Down	2
GME6166_g	dienelactone hydrolase	2671	1288.33	1956.12	-1.073	-1.03184	0.205306	-5.02588	5.01126e-07	2.26798e-05	Down	2
GME5006_g	-	9871	4768.67	7223.8	-1.07	-1.02737	0.206745	-4.96927	6.72063e-07	2.86579e-05	Down	2
GME5577_g	belongs to the acetylglutamate kinase family	501	188.667	341.447	-1.655	-1.38433	0.287836	-4.80944	1.51357e-06	5.63918e-05	Down	2
GME4534_g	RNP domain protein	5837	4035	4901.1	-0.447	-0.503898	0.107623	-4.68208	2.83982e-06	9.02991e-05	Down	2
GME78_g	tetratricopeptide repeat	971	681.333	820.174	-0.425	-0.473055	0.101563	-4.65776	3.19669e-06	9.58617e-05	Down	2
GME5897_g	snRNP Sm proteins	1338.33	731	1022.2	-0.831	-0.851063	0.183559	-4.63646	3.54427e-06	0.000103576	Down	2
GME4381_g	Protein of unknown function (DUF3752)	968.333	680.333	819.255	-0.423	-0.475643	0.105235	-4.51983	6.18886e-06	0.000166019	Down	2
GME3779_g	-	962.667	630.667	788.443	-0.526	-0.579026	0.128931	-4.49097	7.08982e-06	0.000182873	Down	2
GME7071_g	#N/A	931.333	579	751.086	-0.609	-0.658308	0.147497	-4.46319	8.07483e-06	0.000201243	Down	2
GME4423_g	Adenosine kinase	7013	5031.67	5987.57	-0.394	-0.448665	0.101228	-4.43224	9.3258e-06	0.000222642	Down	2
GME4691_g	Belongs to the isocitrate and isopropylmalate dehydrogenases family	6055.33	3971	4978.54	-0.525	-0.569108	0.128968	-4.41278	1.02053e-05	0.000237356	Down	2
GME2351_g	coatomer subunit zeta	1230.33	830.333	1020.47	-0.482	-0.5349	0.121623	-4.39802	1.09242e-05	0.000250272	Down	2
GME3323_g	dehydrogenase	542.667	367.333	452.081	-0.477	-0.524383	0.122374	-4.28508	1.8267e-05	0.000379593	Down	2
GME1230_g	Methylmalonate-semialdehyde dehydrogenase	2132.33	1497	1798.9	-0.424	-0.482194	0.116935	-4.12363	3.7295e-05	0.00065334	Down	2
GME2273_g	Heterogeneous nuclear ribonucleoprotein HRP1	2128.67	1632.67	1869.09	-0.304	-0.347622	0.0848548	-4.09667	4.19137e-05	0.000701905	Down	2
GME774_g	Regulator of Vps4 activity in the MVB pathway	855.667	603.333	725.469	-0.418	-0.472701	0.116255	-4.06606	4.78155e-05	0.000775241	Down	2
GME4885_g	-	3419.33	2586	2978.36	-0.322	-0.369076	0.090795	-4.06494	4.80441e-05	0.00077554	Down	2
GME942_g	Catalytic component of the signal peptidase complex (SPC), which catalyzes the cleavage of N-terminal signal sequences of proteins targeted to the endoplasmic reticulum. Signal peptide cleavage occurs during the translocation (cotranslationally or post-translationally) through the translocon pore into the endoplasmic reticulum	1156.67	856	1000.05	-0.351	-0.396512	0.0976147	-4.06201	4.86522e-05	0.00078364	Down	2
GME1116_g	Reversible hydration of carbon dioxide	750.333	505.667	622.271	-0.484	-0.535054	0.131858	-4.05779	4.95388e-05	0.000791013	Down	2
GME5236_g	RhoGAP and Fes CIP4 domain protein	5254.33	3665	4423.8	-0.434	-0.485794	0.119854	-4.05323	5.05164e-05	0.000799698	Down	2
GME5482_g	Polysaccharide deacetylase family protein	297.333	121.667	207.293	-1.444	-1.27253	0.315349	-4.03531	5.45295e-05	0.000848659	Down	2
GME6640_g	DNA polymerase delta subunit 2	731.333	477.333	599.49	-0.532	-0.583561	0.145481	-4.01126	6.03957e-05	0.000924356	Down	2
GME1159_g	Chromatin modification-related protein	1898	1358.33	1613.44	-0.397	-0.451842	0.11339	-3.98487	6.75182e-05	0.00100218	Down	2
GME2839_g	NDT80 PhoG like DNA-binding family protein	7535.67	4069.33	5726.28	-0.852	-0.874594	0.220967	-3.95803	7.55705e-05	0.00109311	Down	2
GME448_g	Belongs to the TrkH potassium transport family	9847.33	6110	7890.47	-0.612	-0.665203	0.168727	-3.94249	8.06394e-05	0.0011462	Down	2
GME1985_g	The SPT4-SPT5 complex mediates both activation and inhibition of transcription elongation, and plays a role in pre- mRNA processing. This complex seems to be important for the stability of the RNA polymerase II elongation machinery on the chromatin template but not for the inherent ability of this machinery to translocate down the gene	4335.33	3367.33	3824.12	-0.287	-0.329048	0.0834579	-3.94268	8.05757e-05	0.0011462	Down	2
GME1576_g	Alpha and gamma adaptin binding protein p34	342.333	220.667	278.927	-0.551	-0.601882	0.154261	-3.9017	9.55176e-05	0.00130973	Down	2
GME2261_g	yippee-like	2799.33	2120.67	2442.23	-0.32	-0.365963	0.0945217	-3.87174	0.000108062	0.00144097	Down	2
GME4143_g	cwf21	410.333	281	342.597	-0.46	-0.51066	0.13395	-3.81232	0.00013767	0.0017272	Down	2
GME1619_g	Peptidase family M48	1195.67	848.667	1014.83	-0.409	-0.460227	0.122581	-3.75446	0.000173713	0.00205696	Down	2
GME3271_g	Core component of nucleosome. Nucleosomes wrap and compact DNA into chromatin, limiting DNA accessibility to the cellular machineries which require DNA as a template. Histones thereby play a central role in transcription regulation, DNA repair, DNA replication and chromosomal stability. DNA accessibility is regulated via a complex set of post-translational modifications of histones, also called h…	4585.33	3528.67	4030.79	-0.299	-0.342533	0.0915079	-3.74321	0.000181685	0.00212071	Down	2
GME4087_g	Seems to be required for maximal rate of protein biosynthesis. Enhances ribosome dissociation into subunits and stabilizes the binding of the initiator Met-tRNA(I) to 40 S ribosomal subunits	1716	1267.67	1480.9	-0.354	-0.400223	0.106982	-3.74103	0.000183267	0.0021358	Down	2
GME6219_g	-	4569.67	3501.67	4013.19	-0.305	-0.346511	0.0934644	-3.70741	0.000209387	0.00234393	Down	2
GME3766_g	KR domain	230	100.333	164.396	-1.292	-1.1666	0.316584	-3.68496	0.000228743	0.00250361	Down	2
GME4388_g	Thioredoxin	778	561.333	665.486	-0.386	-0.432274	0.117905	-3.66629	0.000246092	0.00265413	Down	2
GME5005_g	Peptidyl-prolyl cis-trans	3295.67	2302.33	2771.19	-0.431	-0.488508	0.134843	-3.62279	0.000291448	0.00300701	Down	2
GME4563_g	Nuclear protein SDK3	656	457.333	551.584	-0.434	-0.492061	0.136611	-3.60192	0.000315876	0.00318771	Down	2
GME2838_g	RNA-binding component of the eukaryotic translation initiation factor 3 (eIF-3) complex, which is involved in protein synthesis of a specialized repertoire of mRNAs and, together with other initiation factors, stimulates binding of mRNA and methionyl-tRNAi to the 40S ribosome. The eIF-3 complex specifically targets and initiates translation of a subset of mRNAs involved in cell proliferation. Thi…	4636.33	3650.33	4115.09	-0.27	-0.31181	0.0873099	-3.5713	0.000355212	0.0035079	Down	2
GME4070_g	LRP16 family	1382.67	891.667	1124.06	-0.551	-0.610079	0.170972	-3.56829	0.000359314	0.00352657	Down	2
GME1123_g	Belongs to the FBPase class 1 family	8153.67	4794	6392.66	-0.701	-0.745843	0.209739	-3.55606	0.000376458	0.00365412	Down	2
GME6586_g	Beta-eliminating lyase	2283	1464.67	1856.08	-0.559	-0.620578	0.175761	-3.5308	0.000414304	0.00392339	Down	2
GME5004_g	UDP-N-acetylglucosamine pyrophosphorylase	30449	21776.7	25908.8	-0.398	-0.455609	0.129229	-3.52561	0.000422513	0.00397054	Down	2
GME920_g	Deacetylase complex subunit Sds3	1647.33	1283.33	1457.61	-0.284	-0.325606	0.0925325	-3.51883	0.000433447	0.00405265	Down	2
GME4803_g	Belongs to the AAA ATPase family	3612.67	2846.67	3208.16	-0.269	-0.308919	0.0878526	-3.51633	0.000437553	0.00407554	Down	2
GME1928_g	Orotate phosphoribosyltransferase	1289	954.667	1114.31	-0.35	-0.397462	0.113331	-3.50708	0.000453051	0.00417248	Down	2
GME5610_g	CENP-Q, a CENPA-CAD centromere complex subunit	393.667	272.667	329.979	-0.444	-0.499325	0.142393	-3.50666	0.000453773	0.00417392	Down	2
GME6165_g	PLC-like phosphodiesterase	490.333	286	383.652	-0.714	-0.754715	0.2155	-3.50216	0.000461506	0.00422398	Down	2
GME1100_g	#N/A	867	585	722.458	-0.482	-0.522398	0.149263	-3.49986	0.000465503	0.00425529	Down	2
GME60_g	Peptidase A4 family	1020	579	789.001	-0.762	-0.801196	0.230391	-3.47755	0.000506018	0.00454676	Down	2
GME1177_g	Anthranilate phosphoribosyltransferase	21163	14081.7	17439.8	-0.503	-0.565843	0.162882	-3.47394	0.00051288	0.00458608	Down	2
GME6852_g	RNA recognition motif	1554	1100.33	1315.32	-0.412	-0.467997	0.136503	-3.42846	0.000607006	0.00521291	Down	2
GME1171_g	Glutathione transferase	717.667	525.667	616.257	-0.365	-0.417332	0.121783	-3.42684	0.000610659	0.00522518	Down	2
GME3929_g	Chromatin modification-related protein	1425.33	1009.67	1208.94	-0.412	-0.471362	0.138103	-3.41311	0.000642263	0.00541234	Down	2
GME5370_g	UTP-glucose-1-phosphate uridylyltransferase	19515.3	15055.3	17201.9	-0.296	-0.337258	0.0989064	-3.40987	0.000649939	0.00543605	Down	2
GME3751_g	KH domain RNA-binding protein	1687	1294.33	1480.77	-0.303	-0.348802	0.10236	-3.40761	0.000655342	0.00547487	Down	2
GME1273_g	Allergen Asp	138.667	70.3333	104.316	-0.972	-0.929006	0.273015	-3.40276	0.000667079	0.00554172	Down	2
GME1495_g	Fe-containing alcohol dehydrogenase	6817	4656.33	5677.39	-0.464	-0.527513	0.156902	-3.36205	0.00077367	0.00611067	Down	2
GME1107_g	Sit4-associated protein (Sap185)	2560	1997.67	2261.38	-0.281	-0.325747	0.0973001	-3.34786	0.000814385	0.00635737	Down	2
GME4011_g	Benzodiazepine receptor family protein	179	112.667	144.479	-0.589	-0.639456	0.191067	-3.34677	0.000817591	0.00637566	Down	2
GME707_g	Fungal trichothecene efflux pump (TRI12)	7466.67	5657	6503.07	-0.32	-0.369934	0.110764	-3.33985	0.000838244	0.00649551	Down	2
GME5620_g	Pyrroline-5-carboxylate reductase	1107	868	981.023	-0.275	-0.314204	0.094494	-3.32512	0.000883793	0.00680015	Down	2
GME5981_g	Plasma membrane SNARE protein (Sec9)	3901.67	3089	3476.37	-0.263	-0.303374	0.091954	-3.29919	0.000969653	0.00730657	Down	2
GME1577_g	Small nuclear ribonucleoprotein	211.333	140	174.103	-0.51	-0.557884	0.170822	-3.26587	0.00109126	0.00794695	Down	2
GME3333_g	C6 finger domain protein	1101.33	818	951.838	-0.346	-0.394123	0.120907	-3.25973	0.00111517	0.0080653	Down	2
GME1635_g	#N/A	333.667	173.333	250.357	-0.925	-0.935789	0.287471	-3.25525	0.00113292	0.00817761	Down	2
GME3893_g	CFIA complex component Rna14	2139	1709	1912.22	-0.252	-0.289287	0.0899195	-3.21717	0.0012946	0.00893709	Down	2
GME6773_g	Belongs to the TRAFAC class TrmE-Era-EngA-EngB-Septin- like GTPase superfamily. Septin GTPase family	2428.67	1930.67	2163.28	-0.258	-0.298412	0.0928612	-3.21353	0.00131116	0.00903968	Down	2
GME1275_g	Creatinase/Prolidase N-terminal domain	6802.67	3517.33	5080.78	-0.934	-0.948342	0.298624	-3.17571	0.00149472	0.00997875	Down	2
GME6971_g	SH3 domain protein	3121.67	2530.67	2811.77	-0.234	-0.266648	0.0848583	-3.14227	0.00167643	0.010852	Down	2
GME706_g	Fungal trichothecene efflux pump (TRI12)	4408	3524.33	3937.28	-0.251	-0.289308	0.0925674	-3.12538	0.00177576	0.011332	Down	2
GME4407_g	Ubiquitin ligase subunit HrtA	1051.33	794.333	916.255	-0.324	-0.37326	0.120199	-3.10534	0.00190063	0.0119837	Down	2
GME875_g	SWI-SNF complex subunit (BAF60b)	1573.67	1253	1404.23	-0.256	-0.294527	0.0951194	-3.09639	0.00195893	0.0122675	Down	2
GME5410_g	cell cycle control protein	809.333	621	710.344	-0.303	-0.350532	0.115917	-3.02398	0.00249469	0.0148056	Down	2
GME4897_g	-	758	591.333	670.7	-0.282	-0.322165	0.107032	-3.00999	0.00261259	0.0154061	Down	2
GME6089_g	HIT zinc finger	179	121	148.877	-0.479	-0.523183	0.174021	-3.00644	0.00264326	0.0155126	Down	2
GME2053_g	-	173.333	116	143.725	-0.494	-0.548991	0.182775	-3.00364	0.00266769	0.0155939	Down	2
GME4984_g	WD domain, G-beta repeat	1045.33	794.667	915.595	-0.315	-0.36491	0.123125	-2.96374	0.0030393	0.0171776	Down	2
GME4283_g	Glyoxalase family	1850.33	1420.67	1625.93	-0.302	-0.344302	0.116663	-2.95125	0.00316493	0.0177011	Down	2
GME6450_g	Protein of unknown function (DUF2433)	2798	2261.67	2514.95	-0.237	-0.272981	0.0926184	-2.94737	0.00320489	0.0178434	Down	2
GME6343_g	-	3838	2921.67	3364.53	-0.314	-0.353049	0.119857	-2.94559	0.00322335	0.0179326	Down	2
GME4621_g	C2H2 transcription factor	2174	1763	1955.11	-0.233	-0.26898	0.0918074	-2.92982	0.00339154	0.0185054	Down	2
GME5760_g	Methyltransferase domain	1173.33	906	1033.19	-0.295	-0.342066	0.117494	-2.91135	0.00359873	0.0191543	Down	2
GME769_g	SAGA-like transcriptional regulatory complex subunit Spt3	1532.67	1239.67	1377.92	-0.236	-0.269335	0.0925944	-2.90876	0.00362866	0.0192813	Down	2
GME1591_g	Calmodulin	1843.33	1405.67	1615.62	-0.311	-0.358403	0.124078	-2.88852	0.00387062	0.0201935	Down	2
GME1614_g	Cell wall biogenesis protein Ecm15	457.667	326.667	388.498	-0.401	-0.461092	0.159871	-2.88415	0.00392467	0.0203889	Down	2
GME1250_g	histone deacetylase	1240.33	977.333	1103.09	-0.269	-0.30521	0.106344	-2.87004	0.00410425	0.0211284	Down	2
GME3942_g	Transcription factor	1245.67	970	1099.21	-0.284	-0.327554	0.114486	-2.86108	0.00422195	0.0214557	Down	2
GME5451_g	CCAAT-binding factor complex subunit HapE	1980.33	1567.33	1762.07	-0.264	-0.301117	0.105386	-2.85729	0.00427278	0.0216189	Down	2
GME3477_g	Belongs to the cytochrome b5 family	195.667	135.667	164.002	-0.442	-0.498104	0.174321	-2.85739	0.00427136	0.0216189	Down	2
GME402_g	Endosomal cargo receptor (Erv25)	939	752	839.599	-0.249	-0.285466	0.100044	-2.8534	0.00432536	0.0218399	Down	2
GME6915_g	Pyridoxamine 5'-phosphate oxidase	308.667	223	264.501	-0.384	-0.438988	0.154658	-2.83844	0.0045335	0.0226123	Down	2
GME4776_g	glycine-rich RNA-binding protein	2615.33	1893.33	2244.27	-0.381	-0.441203	0.157144	-2.80765	0.00499052	0.0242843	Down	2
GME3654_g	Serine protein kinase Sky1	3321.33	2726.67	3007.62	-0.218	-0.245378	0.0886515	-2.76789	0.00564198	0.0264547	Down	2
GME1594_g	Clathrin is the major protein of the polyhedral coat of coated pits and vesicles	2860.67	2321.67	2575.21	-0.232	-0.26944	0.0975729	-2.76142	0.00575508	0.0268195	Down	2
GME5632_g	to Saccharomyces cerevisiae NHP10 (YDL002C)	415.667	317	364.599	-0.311	-0.356113	0.129249	-2.75525	0.00586474	0.0271754	Down	2
GME6621_g	GTP-binding protein ypt5	1616.33	1333	1465.7	-0.213	-0.241626	0.0894772	-2.70042	0.00692522	0.0308126	Down	2
GME1666_g	Belongs to the ATG8 family	2544.67	2051	2284.5	-0.241	-0.278784	0.104135	-2.67713	0.00742549	0.0325091	Down	2
GME3059_g	26S proteasome regulatory subunit	8449.33	7055	7705.83	-0.198	-0.223768	0.0836075	-2.6764	0.00744167	0.0325413	Down	2
GME79_g	Nuclear migration protein (ApsA)	12566	10587	11507.7	-0.187	-0.209955	0.0785238	-2.67378	0.00750012	0.0327193	Down	2
GME4759_g	riboflavin biosynthesis protein Rib7	223.667	147	183.313	-0.522	-0.583949	0.218659	-2.67059	0.00757171	0.0329732	Down	2
GME2929_g	26S proteasome regulatory subunit	1776	1390	1571.14	-0.278	-0.323794	0.121809	-2.65822	0.00785555	0.03391	Down	2
GME4164_g	Protein of unknown function (DUF1777)	313	231.333	270.184	-0.353	-0.403461	0.151768	-2.6584	0.00785132	0.03391	Down	2
GME2439_g	DNA (Apurinic or apyrimidinic site) lyase, endon uclease	1033.33	783.667	900.172	-0.319	-0.373336	0.142304	-2.62351	0.00870284	0.0364985	Down	2
GME3714_g	Vacuolar import and degradation protein	1251.67	994	1117.02	-0.259	-0.293999	0.112097	-2.62272	0.00872306	0.0365451	Down	2
GME3916_g	Zinc knuckle transcription factor splicing factor MSL5 ZFM1	2842.67	2345.67	2577.68	-0.212	-0.241908	0.092329	-2.62006	0.00879143	0.0367597	Down	2
GME4839_g	Belongs to the protein kinase superfamily	1291.67	1063	1170.87	-0.215	-0.243214	0.0942623	-2.58018	0.00987491	0.0397204	Down	2
GME580_g	C2H2 finger domain protein	134	92.3333	112.188	-0.451	-0.505159	0.196861	-2.56606	0.0102861	0.0409278	Down	2
GME6743_g	Glucosamine-fructose-6-phosphate aminotransferase	25536.3	21312.7	23302.9	-0.198	-0.222589	0.0880503	-2.52797	0.0114724	0.0444983	Down	2
GME712_g	DnaJ domain protein	497.667	375.667	432.68	-0.325	-0.376362	0.149178	-2.52291	0.0116388	0.0449054	Down	2
GME6793_g	Necessary for the splicing of pre-mRNA	2579	2069	2314.89	-0.246	-0.278277	0.111496	-2.49586	0.0125654	0.04739	Down	2
GME4948_g	Cytosine deaminase-uracil phosphoribosyltransferase fusion protein	396.333	309.667	350.649	-0.28	-0.32434	0.130952	-2.47678	0.0132573	0.0492939	Down	2
